# Supplementary material for: Convergent Pathways in Idiopathic Autism Revealed by Time Course Transcriptomic Analysis of Patient-Derived Neurons
Source: Sci Rep. 2018 May 30;8:8423. doi: 10.1038/s41598-018-26495-1 (PMC5976773; doi:10.1038/s41598-018-26495-1)
Supplement: Supplementary file 2 — Supplementary data file 1 [file 41598_2018_26495_MOESM2_ESM.xlsx]

## Sheet: Sheet1
Convergent Pathways in Idiopathic Autism Revealed by Time Course Transcriptomic Analysis of Patient-Derived Neurons
Brooke A. DeRosa, Jimmy El Hokayem, Elena Artimovich, Catherine Garcia-Serje, Andre W. Phillips, Derek Van Booven, Jonathan E. Nestor, Lily Wang, Michael L. Cuccaro, Jeffery M. Vance, Margaret A. Pericak-Vance, Holly N. Cukier, Michael W. Nestor, Derek M. Dykxhoorn
Supplementary Data File 1

## Sheet: 35 DIV DEGs
Ensembl Gene ID	Ensembl Biotype	Gene	Locus	logFC	logCPM	PValue	FDR
ENSG00000138722	protein_coding	MMRN1	4:90800682-90875780	4.56158	6.28332	1.0999e-22	6.35964e-18
ENSG00000113389	protein_coding	NPR3	5:32689175-32791819	5.60456	4.03956	6.827e-20	1.97369e-15
ENSG00000141338	protein_coding	ABCA8	17:66863432-66951533	3.81321	3.16558	1.26358e-13	2.43534e-09
ENSG00000196604	protein_coding	POTEF	2:130831107-130886795	8.50378	2.87081	1.68504e-13	2.43573e-09
ENSG00000168542	protein_coding	COL3A1	2:189839045-189877472	5.67218	7.26682	2.97755e-12	3.44324e-08
ENSG00000260265	lincRNA	RP11-44F21.5	4:76006911-76009927	5.18989	-0.885593	4.27116e-12	4.11598e-08
ENSG00000157227	protein_coding	MMP14	14:23305765-23318236	2.80433	2.14886	1.41233e-11	1.16659e-07
ENSG00000182611	-	HIST1H2AJ	6:27782111-27782607	3.43395	5.53048	3.4535e-11	2.49602e-07
ENSG00000215808	lincRNA	RP11-371I1.2	1:238643683-238701605	7.19746	-0.719484	4.0328e-11	2.53371e-07
ENSG00000226581	lincRNA	RP11-340I6.8	7:63361200-63378372	-6.16482	-0.608476	4.38207e-11	2.53371e-07
ENSG00000070193	protein_coding	FGF10	5:44303645-44414091	6.99943	2.5313	5.57755e-11	2.93176e-07
ENSG00000260455	lincRNA	CASC14	6:21665002-22214734	-3.82783	1.50789	1.37071e-10	6.60453e-07
ENSG00000227910	transcribed_processed_pseudogene	RP11-73B2.6	7:63385164-63386684	-5.1435	-1.54101	2.49832e-10	1.11117e-06
ENSG00000144810	protein_coding	COL8A1	3:99357318-99518070	4.70069	4.68612	5.62634e-10	2.32368e-06
ENSG00000258590	transcribed_unprocessed_pseudogene	NBEAP1	15:20862966-20893737	-2.93984	2.02079	6.22396e-10	2.39913e-06
ENSG00000258700	lincRNA	LINC00871	14:46410145-46971026	-5.2741	-1.48549	1.4513e-09	5.24465e-06
ENSG00000130203	protein_coding	APOE	19:45409010-45412650	2.90101	1.17133	1.58296e-09	5.38392e-06
ENSG00000233098	antisense	RP11-344E13.3	17:20717932-20947073	5.29224	5.2924	2.24148e-09	7.20013e-06
ENSG00000183671	protein_coding	GPR1	2:207040039-207082771	2.97835	1.39614	2.5579e-09	7.78408e-06
ENSG00000079257	protein_coding	LXN	3:158362066-158410364	2.84568	0.56232	1.4207e-08	4.10724e-05
ENSG00000204520	protein_coding	MICA	6:31368478-31445283	2.26485	2.34402	1.81365e-08	4.99358e-05
ENSG00000225548	lincRNA	AC098973.2	3:27844252-27932792	4.85528	-0.167799	1.92877e-08	5.06917e-05
ENSG00000089472	protein_coding	HEPH	X:65382390-65488709	6.26952	3.86881	2.41204e-08	6.06366e-05
ENSG00000106483	protein_coding	SFRP4	7:37723398-38065297	8.42096	8.80386	2.7754e-08	6.6864e-05
ENSG00000102359	protein_coding	SRPX2	X:99899214-99926296	3.33075	0.119682	3.32149e-08	7.68195e-05
ENSG00000263553	lincRNA	RP11-449D8.2	18:22253126-22254312	-5.61511	-1.85791	3.47594e-08	7.72996e-05
ENSG00000162576	protein_coding	MXRA8	1:1288068-1297157	2.94866	0.965639	4.91176e-08	0.000105185
ENSG00000125378	protein_coding	BMP4	14:54416453-54425479	4.14886	1.56519	6.6847e-08	0.000138039
ENSG00000260409	lincRNA	RP11-403B2.7	15:20935075-20961512	-4.01244	0.725523	7.35595e-08	0.000144878
ENSG00000254285	processed_pseudogene	KRT8P3	8:61969716-62627155	4.68651	-0.673979	7.51702e-08	0.000144878
ENSG00000264660	antisense	RP11-381P6.1	17:20717932-20947073	6.36776	-0.167103	7.91219e-08	0.000147575
ENSG00000004848	protein_coding	ARX	X:25021810-25034065	5.54228	1.83242	9.54068e-08	0.000172388
ENSG00000196834	protein_coding	POTEI	2:131217027-131267239	4.18575	-1.34012	1.01233e-07	0.000177372
ENSG00000106565	protein_coding	TMEM176B	7:150488372-150502208	-2.85981	1.71783	1.07986e-07	0.000183639
ENSG00000117152	protein_coding	RGS4	1:163038564-163046592	-2.24871	7.0581	1.46411e-07	0.00024187
ENSG00000137573	protein_coding	SULF1	8:70378858-70573150	5.28481	7.01478	1.69172e-07	0.000271709
ENSG00000007129	protein_coding	CEACAM21	19:42051553-42093197	-4.08647	-1.25474	1.87541e-07	0.000281752
ENSG00000115414	protein_coding	FN1	2:216225162-216300895	2.00506	7.03169	1.89873e-07	0.000281752
ENSG00000157502	protein_coding	MUM1L1	X:105412297-105452949	2.66254	2.65823	1.90044e-07	0.000281752
ENSG00000163346	protein_coding	PBXIP1	1:154916551-154928599	1.75402	5.1747	2.03307e-07	0.000291183
ENSG00000185339	protein_coding	TCN2	22:30972611-31023265	2.11943	2.57996	2.06477e-07	0.000291183
ENSG00000106819	protein_coding	ASPN	9:95059639-95432547	4.05928	0.570961	2.80472e-07	0.000386116
ENSG00000128510	protein_coding	CPA4	7:129932973-129964020	4.61719	1.78489	3.08736e-07	0.000415142
ENSG00000100097	protein_coding	LGALS1	22:38071614-38075813	2.87679	2.06635	3.30065e-07	0.000415769
ENSG00000166482	protein_coding	MFAP4	17:19240866-19290553	3.14743	0.293267	3.30775e-07	0.000415769
ENSG00000204262	protein_coding	COL5A2	2:189896621-190044605	2.60835	8.31367	3.19024e-07	0.000415769
ENSG00000248307	lincRNA	LINC00616	4:138948575-139163503	-3.08707	-0.963443	3.75081e-07	0.000444755
ENSG00000137331	protein_coding	IER3	6:30710705-30712331	3.94683	4.20594	3.74116e-07	0.000444755
ENSG00000171408	protein_coding	PDE7B	6:136172833-136546733	2.14777	1.64694	3.76911e-07	0.000444755
ENSG00000269699	protein_coding	ZIM2	19:57202053-57352097	-6.55377	-0.944036	3.84817e-07	0.000445003
ENSG00000237863	antisense	RP6-24A23.3	X:107963178-107982133	3.97979	-1.48715	4.10796e-07	0.000456774
ENSG00000183801	protein_coding	OLFML1	11:7260008-7533746	4.01183	-1.19021	4.08559e-07	0.000456774
ENSG00000166888	protein_coding	STAT6	12:57482676-57607134	3.02472	2.38997	5.37518e-07	0.000586402
ENSG00000268654	lincRNA	MIMT1	19:57352269-57359924	-4.7059	-0.587925	5.60643e-07	0.000600303
ENSG00000138379	protein_coding	MSTN	2:190744334-191236391	4.36001	2.8884	6.10172e-07	0.000608278
ENSG00000147437	protein_coding	GNRH1	8:25276775-25282170	5.67632	5.08954	5.82346e-07	0.000608278
ENSG00000182968	protein_coding	SOX1	13:112721912-112726020	2.41528	4.01558	6.02191e-07	0.000608278
ENSG00000240184	protein_coding	PCDHGC3	5:140710251-140892546	-1.90396	4.85001	5.92328e-07	0.000608278
ENSG00000010278	protein_coding	CD9	12:6308880-6347425	3.55474	3.55177	6.26321e-07	0.000613795
ENSG00000182492	protein_coding	BGN	X:152710177-152775012	4.46546	-0.730845	6.67416e-07	0.000643166
ENSG00000239070	-	MIR1299	9:69002238-69002321	-5.71353	-2.73948	6.937e-07	0.000647395
ENSG00000168386	protein_coding	FILIP1L	3:99536677-99897447	3.25736	5.42381	7.05394e-07	0.000647395
ENSG00000174807	protein_coding	CD248	11:66080323-66086708	3.29766	-0.531072	7.03677e-07	0.000647395
ENSG00000109705	protein_coding	NKX3-2	4:13542453-13546674	3.77138	-0.330408	7.49564e-07	0.000677185
ENSG00000196374	-	HIST1H2BM	6:27782821-27783267	2.79628	2.10653	7.62981e-07	0.000678701
ENSG00000197769	protein_coding	MAP1LC3C	1:242158791-242162375	3.43552	-0.770812	7.80623e-07	0.000683873
ENSG00000143867	protein_coding	OSR1	2:19551245-19558414	3.26769	-0.175421	8.04779e-07	0.000684299
ENSG00000167617	protein_coding	CDC42EP5	19:54976209-54984411	3.83345	-1.96489	8.03906e-07	0.000684299
ENSG00000156466	protein_coding	GDF6	8:97154561-97173020	5.1733	3.35667	8.51307e-07	0.000713371
ENSG00000183072	protein_coding	NKX2-5	5:172659111-172662360	5.73458	-0.341755	8.75481e-07	0.000723148
ENSG00000127920	protein_coding	GNG11	7:93551010-93557922	3.18635	5.27591	9.27015e-07	0.00075493
ENSG00000226278	unprocessed_pseudogene	PSPHP1	7:55832489-55840981	-7.0239	0.996834	1.00589e-06	0.000807782
ENSG00000145681	protein_coding	HAPLN1	5:82933623-83017432	3.37107	-0.237435	1.09939e-06	0.000870779
ENSG00000263551	lincRNA	RP11-78F17.1	18:962592-1174824	3.38597	-0.652125	1.26664e-06	0.00098969
ENSG00000132561	protein_coding	MATN2	8:98881067-99058697	3.5653	3.69549	1.29076e-06	0.00099509
ENSG00000101000	protein_coding	PROCR	20:33703166-33872788	4.24085	0.0704601	1.33093e-06	0.000999405
ENSG00000180178	transcribed_unprocessed_pseudogene	AC018865.8	2:130748028-130808704	5.1932	1.57115	1.31823e-06	0.000999405
ENSG00000162344	protein_coding	FGF19	11:69512999-69519410	7.87029	2.09288	1.35367e-06	0.00100345
ENSG00000134548	protein_coding	C12orf39	12:21679240-21757781	5.13324	3.71314	1.38263e-06	0.00101195
ENSG00000107821	protein_coding	KAZALD1	10:102821597-102827888	2.48887	-0.238139	1.48772e-06	0.00107525
ENSG00000016082	protein_coding	ISL1	5:50668569-50690564	4.9112	2.47597	1.51859e-06	0.00108401
ENSG00000205456	protein_coding	TP53TG3D	16:32261940-32267240	-4.60528	0.303066	1.5591e-06	0.00109935
ENSG00000231107	lincRNA	RP11-389K14.3	9:93063183-93195787	3.51116	2.82382	1.65485e-06	0.00115281
ENSG00000116774	protein_coding	OLFML3	1:114522062-114524876	3.17649	2.04898	1.80063e-06	0.00123944
ENSG00000197406	protein_coding	DIO3	14:102027687-102029789	1.78653	3.388	1.83515e-06	0.00124834
ENSG00000188000	protein_coding	OR7D2	19:9296278-9299493	3.8441	-1.02012	1.90223e-06	0.00127891
ENSG00000175206	protein_coding	NPPA	1:11821843-11908402	-4.07573	-1.72339	2.02228e-06	0.001344
ENSG00000146674	protein_coding	IGFBP3	7:45951948-45961473	4.89431	7.16557	2.04581e-06	0.00134419
ENSG00000123572	protein_coding	NRK	X:105066535-105202602	4.91721	2.80804	2.11165e-06	0.00137186
ENSG00000268460	processed_transcript	AC006262.6	19:46706682-46718094	-3.57079	-1.89035	2.37477e-06	0.00151821
ENSG00000002933	protein_coding	TMEM176A	7:150488372-150502208	-3.53093	0.369209	2.43387e-06	0.00151821
ENSG00000196091	protein_coding	MYBPC1	12:101962130-102079796	6.30411	5.52683	2.42187e-06	0.00151821
ENSG00000213949	protein_coding	ITGA1	5:51971026-52390609	3.11569	3.80065	2.44194e-06	0.00151821
ENSG00000129354	protein_coding	AP1M2	19:10683346-10697991	3.67192	-2.49137	2.65388e-06	0.00163242
ENSG00000258883	unprocessed_pseudogene	RP11-32B5.2	15:21893089-21903057	-3.34705	-1.73073	2.69263e-06	0.00163882
ENSG00000234358	processed_pseudogene	AC003080.4	7:111366165-111846466	-2.35336	-0.0607415	2.79247e-06	0.00166768
ENSG00000071282	protein_coding	LMCD1	3:7994491-8653610	2.87694	5.08271	2.79773e-06	0.00166768
ENSG00000181541	protein_coding	MAB21L2	4:151185593-151936879	6.49822	4.81848	2.8391e-06	0.00167507
ENSG00000138083	protein_coding	SIX3	2:45167292-45173216	7.4836	1.54659	2.93685e-06	0.00171524
ENSG00000196427	protein_coding	NBPF4	1:108765962-108786689	-3.69288	-1.50392	2.98854e-06	0.00172798
ENSG00000261295	antisense	RP11-524D16__A.3	X:99928326-99928978	3.43235	-1.93353	3.27638e-06	0.00180419
ENSG00000090104	protein_coding	RGS1	1:192544856-192549161	7.4142	2.80137	3.26945e-06	0.00180419
ENSG00000133110	protein_coding	POSTN	13:38136719-38172981	3.10258	6.17331	3.27235e-06	0.00180419
ENSG00000180730	protein_coding	SHISA2	13:26618734-26625169	3.07396	2.92744	3.18361e-06	0.00180419
ENSG00000182168	protein_coding	UNC5C	4:96083654-96473608	2.09706	4.3743	3.23392e-06	0.00180419
ENSG00000075223	protein_coding	SEMA3C	7:80371853-80551675	3.02661	6.93349	3.42252e-06	0.00186689
ENSG00000213375	-	AC068279.1	2:87596355-87596632	6.38905	-2.36134	3.50286e-06	0.00189039
ENSG00000103811	protein_coding	CTSH	15:79213399-79241916	2.23867	0.986059	3.531e-06	0.00189039
ENSG00000188153	protein_coding	COL4A5	X:107683073-107940775	1.69525	5.55474	3.72163e-06	0.00197417
ENSG00000266045	-	RP11-466P24.7	5:75377770-75649764	-2.21995	3.63905	3.82326e-06	0.00200964
ENSG00000163017	protein_coding	ACTG2	2:74119440-74146992	3.5148	2.18809	3.90582e-06	0.00203455
ENSG00000248731	-	AC090103.1	8:25699245-25902913	-3.03065	0.0963283	4.10306e-06	0.00203712
ENSG00000252009	-	SNORD112	14:101463989-101464061	-3.16787	-1.34861	3.94861e-06	0.00203712
ENSG00000231991	processed_pseudogene	ANXA2P2	9:33624222-33625532	3.39372	7.91029	4.12216e-06	0.00203712
ENSG00000162761	protein_coding	LMX1A	1:165171103-165325952	5.70361	0.231199	4.08089e-06	0.00203712
ENSG00000187372	protein_coding	PCDHB13	5:140593508-140596993	-1.84208	3.69699	4.05277e-06	0.00203712
ENSG00000188219	protein_coding	POTEE	2:131862419-132111282	4.73867	-1.80727	4.06647e-06	0.00203712
ENSG00000185404	protein_coding	SP140L	2:230990025-231268447	3.05268	3.35897	4.32404e-06	0.00211878
ENSG00000060718	protein_coding	COL11A1	1:103342022-103574052	2.99801	7.26487	4.49199e-06	0.00214845
ENSG00000142227	protein_coding	EMP3	19:48799713-48833810	2.32562	1.30098	4.48646e-06	0.00214845
ENSG00000171476	protein_coding	HOPX	4:57514154-57548065	-3.81104	3.20962	4.49607e-06	0.00214845
ENSG00000185222	protein_coding	WBP5	X:102611372-102613397	1.30606	6.60143	4.64163e-06	0.00219983
ENSG00000233844	sense_intronic	KCNQ5-IT1	6:73331519-73908574	-3.30638	-1.7438	4.79483e-06	0.00225396
ENSG00000196502	protein_coding	SULT1A1	16:28616902-28634946	2.61233	-1.13949	5.14555e-06	0.00239932
ENSG00000250786	lincRNA	SNHG18	5:9546311-9550721	2.48551	0.645933	5.34615e-06	0.00246662
ENSG00000139329	protein_coding	LUM	12:91496405-91505608	2.50793	4.22457	5.37519e-06	0.00246662
ENSG00000112175	protein_coding	BMP5	6:55618442-55740362	4.11826	3.43881	5.64539e-06	0.00257021
ENSG00000272568	antisense	CTB-113D17.1	7:29019582-29603286	-2.94709	0.00781342	6.07267e-06	0.00274314
ENSG00000272511	-	RP11-180N14.1	3:21453713-21455436	-2.13847	2.52211	6.20102e-06	0.00276478
ENSG00000171243	protein_coding	SOSTDC1	7:16501105-16621193	2.64769	2.47845	6.21622e-06	0.00276478
ENSG00000171388	protein_coding	APLN	X:128779239-128788933	4.84904	3.11095	6.39035e-06	0.00282053
ENSG00000011422	protein_coding	PLAUR	19:44150246-44174699	2.05271	1.2026	6.64353e-06	0.00291007
ENSG00000114861	protein_coding	FOXP1	3:71003843-71633140	1.47209	5.55005	6.95468e-06	0.00302346
ENSG00000128849	protein_coding	CGNL1	15:57668164-57842925	2.683	4.22035	7.02637e-06	0.00303183
ENSG00000170421	protein_coding	KRT8	12:53290976-53346686	4.5838	1.24875	7.36425e-06	0.00310889
ENSG00000185112	protein_coding	FAM43A	3:194406621-194409762	2.46967	1.60644	7.36627e-06	0.00310889
ENSG00000214491	protein_coding	SEC14L6	22:30918785-30942669	3.09786	-1.17864	7.33744e-06	0.00310889
ENSG00000142700	protein_coding	DMRTA2	1:50883221-50889172	5.0859	0.792666	7.537e-06	0.00313517
ENSG00000176046	protein_coding	NUPR1	16:28548605-28550495	2.79122	-2.04928	7.49095e-06	0.00313517
ENSG00000270164	lincRNA	AC006129.4	19:42041544-42043266	-3.91282	-1.41704	7.95142e-06	0.00326065
ENSG00000123243	protein_coding	ITIH5	10:7601231-7708961	3.00391	0.429102	7.92452e-06	0.00326065
ENSG00000137393	protein_coding	RNF144B	6:18366966-18469105	3.00748	2.06604	8.01649e-06	0.00326418
ENSG00000248791	processed_pseudogene	CTD-2165H16.3	5:14620128-14621422	-2.7723	-0.499129	8.18251e-06	0.00330848
ENSG00000164690	protein_coding	SHH	7:155592679-155604967	3.53819	3.96097	8.28897e-06	0.00332825
ENSG00000153246	protein_coding	PLA2R1	2:160788518-160919121	2.37818	0.520189	8.54998e-06	0.00339105
ENSG00000212384	snoRNA	SNORD113-2	14:101361106-101402336	-3.34183	0.810414	8.56266e-06	0.00339105
ENSG00000177337	antisense	DLGAP1-AS1	18:3496029-4455335	1.98523	0.476947	8.65177e-06	0.00340303
ENSG00000128606	protein_coding	LRRC17	7:102453307-102715286	2.02624	4.62712	8.82522e-06	0.00342466
ENSG00000200832	snoRNA	SNORD114-4	14:101403737-101426536	-3.5739	-1.38205	8.79758e-06	0.00342466
ENSG00000205403	protein_coding	CFI	4:110661851-110723335	5.99768	2.19051	8.89634e-06	0.00342924
ENSG00000021826	protein_coding	CPS1	2:211342405-211543831	2.6434	3.61254	9.16449e-06	0.00350921
ENSG00000236502	lincRNA	SIX3-AS1	2:45167292-45173216	7.67762	-1.43459	9.59869e-06	0.00358899
ENSG00000112414	protein_coding	GPR126	6:142622990-142767403	4.14869	5.1984	9.47749e-06	0.00358899
ENSG00000182718	protein_coding	ANXA2	15:60639332-60695082	3.34746	7.45555	9.58275e-06	0.00358899
ENSG00000254330	sense_intronic	RP11-1D12.1	8:65500319-65711318	-2.18763	-0.480492	9.62112e-06	0.00358899
ENSG00000258710	lincRNA	CT60	15:21145766-21198632	-3.29288	-1.22483	9.69235e-06	0.00359238
ENSG00000076716	protein_coding	GPC4	X:132434130-132549518	1.84719	6.41112	9.88923e-06	0.00361896
ENSG00000178573	protein_coding	MAF	16:79619739-79634611	1.87244	4.8958	9.83012e-06	0.00361896
ENSG00000143869	protein_coding	GDF7	2:20866423-20873418	4.38515	0.371713	1.00883e-05	0.0036686
ENSG00000229520	lincRNA	LINC00404	13:112760408-112761196	6.7986	-0.586064	1.01561e-05	0.00367016
ENSG00000011465	protein_coding	DCN	12:91539024-91576900	3.77053	2.61753	1.04196e-05	0.00369609
ENSG00000111859	protein_coding	NEDD9	6:11173684-11382581	2.07626	5.2756	1.0324e-05	0.00369609
ENSG00000222038	protein_coding	POTEJ	2:131369053-131415664	3.65428	-1.40957	1.03876e-05	0.00369609
ENSG00000134755	protein_coding	DSC2	18:28645939-28742819	3.12384	5.78184	1.05345e-05	0.00371404
ENSG00000120156	protein_coding	TEK	9:27109138-27230173	4.32581	2.70389	1.07103e-05	0.00375317
ENSG00000176720	protein_coding	BOK	2:242483817-242513546	3.63913	1.61446	1.11789e-05	0.00389376
ENSG00000146910	protein_coding	CNPY1	7:155266900-155326557	-2.75913	2.49214	1.16612e-05	0.00403742
ENSG00000185585	protein_coding	OLFML2A	9:127539436-127577164	2.56384	1.98669	1.21948e-05	0.00419705
ENSG00000109113	protein_coding	RAB34	17:27041298-27045447	2.25606	3.21819	1.2276e-05	0.00419999
ENSG00000113721	protein_coding	PDGFRB	5:149493399-149535435	2.10361	2.73752	1.25326e-05	0.00426254
ENSG00000105639	protein_coding	JAK3	19:17935588-17958880	2.73114	-0.413288	1.27133e-05	0.00429872
ENSG00000172889	protein_coding	EGFL7	9:139543061-139567130	4.25888	-1.91034	1.286e-05	0.00432304
ENSG00000119699	protein_coding	TGFB3	14:76041230-76550928	2.3145	3.20327	1.32166e-05	0.00439187
ENSG00000145569	protein_coding	FAM105A	5:14581883-14615116	-1.85734	5.68596	1.31697e-05	0.00439187
ENSG00000180694	protein_coding	TMEM64	8:91634222-91997485	-1.63884	6.88296	1.35052e-05	0.00446212
ENSG00000166292	protein_coding	TMEM100	17:53796987-53809482	3.1512	2.5491	1.35989e-05	0.00446756
ENSG00000185518	protein_coding	SV2B	15:91643179-91844539	-2.50737	2.48365	1.38221e-05	0.00451523
ENSG00000258053	lincRNA	CTD-2021H9.3	12:71427901-71512027	2.81721	-0.435997	1.48937e-05	0.00481091
ENSG00000204291	protein_coding	COL15A1	9:101705460-101833069	3.377	0.931234	1.48283e-05	0.00481091
ENSG00000259485	lincRNA	CTD-2147F2.1	15:97815406-97975324	4.04421	0.0253778	1.5282e-05	0.00490893
ENSG00000234421	processed_pseudogene	SLC25A5P4	13:57888872-57890043	7.10193	-1.81584	1.5958e-05	0.00509775
ENSG00000166147	protein_coding	FBN1	15:48700502-48938046	1.80273	5.37092	1.66521e-05	0.00529023
ENSG00000143466	-	IKBKE	1:206643790-206671061	2.58248	0.461025	1.7858e-05	0.00558135
ENSG00000078114	protein_coding	NEBL	10:21068901-21463977	2.29656	6.53767	1.78204e-05	0.00558135
ENSG00000129009	protein_coding	ISLR	15:74445140-74471567	4.55293	-0.103627	1.77712e-05	0.00558135
ENSG00000164251	protein_coding	F2RL1	5:76114757-76131140	-1.82607	3.29684	1.86502e-05	0.00579176
ENSG00000170743	protein_coding	SYT9	11:7260008-7533746	2.5726	1.35226	1.87316e-05	0.00579176
ENSG00000146374	protein_coding	RSPO3	6:127439748-127518910	2.70921	1.8763	1.88885e-05	0.00579995
ENSG00000253974	sense_intronic	NRG1-IT1	8:31496901-32622548	-2.25155	1.81357	1.89587e-05	0.00579995
ENSG00000248498	unprocessed_pseudogene	ASNSP1	8:47490834-47526145	-3.00044	-0.638615	1.9165e-05	0.0058322
ENSG00000158270	protein_coding	COLEC12	18:319360-500722	2.61926	3.54473	2.15168e-05	0.00651363
ENSG00000250722	protein_coding	SEPP1	5:42756902-42887494	2.43089	2.7787	2.19284e-05	0.00660363
ENSG00000121064	protein_coding	SCPEP1	17:55055465-55084129	1.79216	3.73452	2.24282e-05	0.00671916
ENSG00000162624	protein_coding	LHX8	1:75593514-75627218	6.14771	1.54771	2.26794e-05	0.00675941
ENSG00000164171	protein_coding	ITGA2	5:51971026-52390609	1.8703	3.21132	2.28889e-05	0.00678685
ENSG00000153071	protein_coding	DAB2	5:39284363-39462402	2.15799	4.05435	2.3103e-05	0.00681538
ENSG00000249439	processed_pseudogene	HMGN1P14	5:110831730-111353006	-3.96456	-2.54808	2.40069e-05	0.0070461
ENSG00000271474	antisense	RP11-710C12.1	4:96083654-96473608	1.76885	0.864372	2.42944e-05	0.00709446
ENSG00000090013	protein_coding	BLVRB	19:40953695-40971747	1.89151	0.0901575	2.46677e-05	0.00716725
ENSG00000233854	antisense	POU6F2-AS2	7:39017597-39532694	3.49578	-1.83458	2.4867e-05	0.00718904
ENSG00000101335	protein_coding	MYL9	20:34894257-35274619	3.92388	2.9184	2.53904e-05	0.00724615
ENSG00000129514	protein_coding	FOXA1	14:38059188-38672128	5.60779	1.62166	2.53012e-05	0.00724615
ENSG00000197614	protein_coding	MFAP5	12:8786962-8815484	6.96352	3.17447	2.54405e-05	0.00724615
ENSG00000134762	protein_coding	DSC3	18:28569973-28622781	3.74486	2.60471	2.58434e-05	0.0072891
ENSG00000139865	protein_coding	TTC6	14:38059188-38672128	4.42173	1.69543	2.57978e-05	0.0072891
ENSG00000168242	-	HIST1H2BI	6:26273143-26273622	1.98075	4.31158	2.64448e-05	0.0074225
ENSG00000197043	protein_coding	ANXA6	5:150480272-150537443	1.67	6.42876	2.71998e-05	0.00759754
ENSG00000251769	-	SNORD112	14:101361106-101402336	-3.247	-1.51835	2.75165e-05	0.00764906
ENSG00000160180	protein_coding	TFF3	21:43731776-43735761	6.33354	-2.39886	2.77917e-05	0.00765199
ENSG00000197134	protein_coding	ZNF257	19:22235253-22274282	-5.1488	1.20153	2.77089e-05	0.00765199
ENSG00000211448	protein_coding	DIO2	14:80663872-80921812	3.89656	3.58003	2.89448e-05	0.0079317
ENSG00000111799	protein_coding	COL12A1	6:75794041-75915767	2.29224	4.56278	2.9317e-05	0.0079958
ENSG00000255145	antisense	RP11-60I3.5	9:102648607-102668883	2.581	-1.66791	2.97739e-05	0.00805641
ENSG00000128512	protein_coding	DOCK4	7:111366165-111846466	-1.41772	7.40462	2.99052e-05	0.00805641
ENSG00000153266	protein_coding	FEZF2	3:62355355-62359999	6.58988	2.32855	2.99573e-05	0.00805641
ENSG00000237161	processed_pseudogene	RP11-32B5.1	15:21936559-21938111	-1.28807	4.16754	3.04436e-05	0.0081493
ENSG00000043355	protein_coding	ZIC2	13:100634025-100639018	3.69358	3.41064	3.11971e-05	0.00831252
ENSG00000184344	protein_coding	GDF3	12:7842377-7848372	-3.81753	0.331018	3.18623e-05	0.00845082
ENSG00000166800	protein_coding	LDHAL6A	11:18477370-18548779	-5.01929	-1.04669	3.21812e-05	0.00849644
ENSG00000170775	protein_coding	GPR37	7:124386050-124405681	1.64103	1.42715	3.28487e-05	0.00863323
ENSG00000146006	protein_coding	LRRTM2	5:137946655-138270723	-1.71541	7.67756	3.31986e-05	0.00868571
ENSG00000137868	protein_coding	STRA6	15:74471806-74628813	2.14005	-0.370659	3.42488e-05	0.00892011
ENSG00000136770	protein_coding	DNAJC1	10:22045465-22292698	1.5242	5.78145	3.514e-05	0.0090705
ENSG00000218336	protein_coding	TENM3	4:182795590-183724177	1.50063	7.95885	3.51219e-05	0.0090705
ENSG00000234710	lincRNA	AC060834.3	7:9776950-9809142	5.6037	-1.98295	3.60322e-05	0.00922037
ENSG00000170891	protein_coding	CYTL1	4:5016312-5021199	3.58055	0.0672132	3.60395e-05	0.00922037
ENSG00000234869	antisense	RP3-439F8.1	22:46937391-46944093	3.7079	-2.4983	3.67115e-05	0.00935092
ENSG00000184697	protein_coding	CLDN6	16:3064712-3072384	4.67071	0.037559	3.74161e-05	0.00948858
ENSG00000143248	protein_coding	RGS5	1:163080910-163325554	3.04867	4.82126	3.78247e-05	0.00954274
ENSG00000237268	transcribed_unprocessed_pseudogene	RP13-492C18.2	7:56489549-56516068	-5.69346	-2.78945	3.79597e-05	0.00954274
ENSG00000250358	lincRNA	RP11-159K7.2	5:111964132-111967797	2.52782	-0.402429	3.90283e-05	0.0096789
ENSG00000227805	processed_pseudogene	RP11-248J23.5	10:97471535-97849995	-3.40653	-2.48182	3.91709e-05	0.0096789
ENSG00000090530	protein_coding	LEPREL1	3:189674516-189862635	3.29032	4.71977	3.87134e-05	0.0096789
ENSG00000151702	protein_coding	FLI1	11:128499547-128683162	4.06144	2.26019	3.88469e-05	0.0096789
ENSG00000183876	protein_coding	ARSI	5:149675905-149718870	3.63404	-1.35263	3.93796e-05	0.00968907
ENSG00000224149	antisense	RP11-510C10.3	1:75593514-75627218	6.2091	-1.62471	3.99927e-05	0.0097982
ENSG00000233178	antisense	RP11-88I18.2	9:70921443-71145977	-2.36168	-0.986095	4.14459e-05	0.0101114
ENSG00000225156	lincRNA	AC012354.6	2:45181802-45195901	6.21857	0.848512	4.25903e-05	0.0103469
ENSG00000253293	protein_coding	HOXA10	7:27202053-27219880	-3.86019	5.55905	4.51267e-05	0.0109173
ENSG00000200799	snRNA	RNU6-770P	6:108616097-108847999	-5.45236	-2.8846	4.56486e-05	0.0109975
ENSG00000100196	protein_coding	KDELR3	22:38864066-38903665	1.95622	1.78343	4.6473e-05	0.0111497
ENSG00000138772	protein_coding	ANXA3	4:79472672-79531597	3.99661	3.7563	4.68461e-05	0.0111927
ENSG00000185304	protein_coding	RGPD2	2:88047605-88285309	2.71642	2.33879	4.71123e-05	0.01121
ENSG00000133107	protein_coding	TRPC4	13:38210772-38444562	2.00909	4.63457	4.77913e-05	0.011297
ENSG00000213401	protein_coding	MAGEA12	X:151895975-151903184	8.57344	0.643509	4.78685e-05	0.011297
ENSG00000174417	protein_coding	TRHR	8:110098849-110131813	-3.64578	0.359657	4.84537e-05	0.0113886
ENSG00000233642	antisense	GPR158-AS1	10:25401986-25891155	-5.08258	-3.11197	4.91048e-05	0.0114949
ENSG00000205663	lincRNA	RP11-706O15.5	X:3809478-3838787	-5.84698	1.45211	4.95154e-05	0.0115443
ENSG00000102172	protein_coding	SMS	X:21958690-22025798	1.57306	7.76286	4.99143e-05	0.0115758
ENSG00000113319	protein_coding	RASGRF2	5:80243515-80597379	2.01782	4.19976	5.01531e-05	0.0115758
ENSG00000182601	protein_coding	HS3ST4	16:25703346-26149009	3.55906	-0.209745	5.02512e-05	0.0115758
ENSG00000146038	protein_coding	DCDC2	6:24171983-24358512	2.47408	2.20339	5.08406e-05	0.0116651
ENSG00000260833	-	AC124789.1	17:36584661-36668628	4.78826	-1.53022	5.22621e-05	0.0119438
ENSG00000269793	antisense	AC006115.3	19:57202053-57352097	-2.40119	1.55943	5.32324e-05	0.0121177
ENSG00000231203	processed_pseudogene	KRT8P10	2:183935767-183937214	4.38097	-0.920285	5.35736e-05	0.0121476
ENSG00000153347	protein_coding	FAM81B	5:94727047-94786158	2.67664	-0.242224	5.44104e-05	0.0122891
ENSG00000198121	protein_coding	LPAR1	9:113635542-113800981	2.3555	4.23554	5.53183e-05	0.0124455
ENSG00000196090	protein_coding	PTPRT	20:40701391-41818610	4.08541	2.46905	5.63271e-05	0.0126234
ENSG00000124749	protein_coding	COL21A1	6:55921387-56258892	2.92424	2.31092	5.78341e-05	0.0129111
ENSG00000239627	processed_pseudogene	RP11-124A7.1	4:41361623-41702061	-2.59245	0.418463	5.83198e-05	0.0129388
ENSG00000169836	protein_coding	TACR3	4:104469901-104640973	-1.82923	0.760098	5.84057e-05	0.0129388
ENSG00000264898	-	AL353626.2	9:66861460-66861543	-3.17516	-2.42904	5.96188e-05	0.0130082
ENSG00000078399	protein_coding	HOXA9	7:27202053-27219880	-3.52037	6.00728	5.92221e-05	0.0130082
ENSG00000168081	protein_coding	PNOC	8:28107579-28200872	-3.14874	0.315372	5.92967e-05	0.0130082
ENSG00000202191	snoRNA	SNORD113-1	14:101361106-101402336	-3.06086	0.398623	5.95483e-05	0.0130082
ENSG00000168140	protein_coding	VASN	16:4364761-4475706	1.86186	-0.306831	6.01478e-05	0.0130742
ENSG00000086289	protein_coding	EPDR1	7:37723398-38065297	2.78411	5.10855	6.07649e-05	0.0131098
ENSG00000230267	transcribed_unprocessed_pseudogene	HERC2P4	16:32114565-32199434	-3.264	0.612482	6.07315e-05	0.0131098
ENSG00000196569	protein_coding	LAMA2	6:129204341-129837714	2.43938	4.07695	6.11057e-05	0.0131343
ENSG00000177822	antisense	AC108142.1	4:182795590-183724177	2.13103	2.48667	6.18896e-05	0.0131561
ENSG00000077274	protein_coding	CAPN6	X:110488330-110513751	4.15426	1.86863	6.17056e-05	0.0131561
ENSG00000163453	protein_coding	IGFBP7	4:57829535-58071676	3.65755	3.96105	6.15491e-05	0.0131561
ENSG00000229847	antisense	EMX2OS	10:119184704-119309056	4.44581	-0.0666515	6.23355e-05	0.0132023
ENSG00000259527	lincRNA	LINC00052	15:87975288-88247083	4.97368	2.76532	6.36286e-05	0.013427
ENSG00000221502	miRNA	MIR1245A	2:189839045-189877472	5.85886	-2.84393	6.55572e-05	0.0137338
ENSG00000204161	protein_coding	C10orf128	10:50362772-50396630	-2.17431	-0.572765	6.53766e-05	0.0137338
ENSG00000227863	lincRNA	AC002383.2	7:89073287-89123576	-2.93819	-2.17435	6.59256e-05	0.0137611
ENSG00000234997	antisense	AC016745.3	2:114182071-114182901	-3.16214	-1.07202	6.71911e-05	0.013932
ENSG00000254180	lincRNA	AB015752.3	8:91233715-91632298	-2.15093	0.395048	6.72266e-05	0.013932
ENSG00000187800	protein_coding	PEAR1	1:156863489-156886226	2.75828	-1.41547	6.93865e-05	0.0143283
ENSG00000106211	protein_coding	HSPB1	7:75931860-75933612	1.95571	1.8315	7.07029e-05	0.0144721
ENSG00000261277	transcribed_processed_pseudogene	OR4H6P	15:22278009-22413497	-5.75127	-2.75683	7.08338e-05	0.0144721
ENSG00000223756	transcribed_unprocessed_pseudogene	TSSC2	11:3402190-3430208	3.39817	0.261546	7.04516e-05	0.0144721
ENSG00000261670	lincRNA	RP11-1C8.5	8:104476616-104481213	-1.95917	-1.05243	7.35581e-05	0.0149758
ENSG00000250658	lincRNA	RP11-138B4.1	4:188225236-188230836	6.55459	-0.234275	7.53517e-05	0.0150885
ENSG00000258754	lincRNA	CTD-3049M7.1	15:94133095-94651167	-2.34585	0.459259	7.57079e-05	0.0150885
ENSG00000099994	protein_coding	SUSD2	22:24577226-24585078	-2.36207	0.918592	7.5778e-05	0.0150885
ENSG00000155324	protein_coding	GRAMD3	5:125695823-125832186	2.43837	1.4519	7.58765e-05	0.0150885
ENSG00000163191	protein_coding	S100A11	1:151967006-152020383	3.5345	2.19589	7.5424e-05	0.0150885
ENSG00000164778	protein_coding	EN2	7:155250823-155257526	-2.87403	1.59323	7.54007e-05	0.0150885
ENSG00000146001	transcribed_unprocessed_pseudogene	PCDHB18	5:140613937-140617101	-1.78587	1.83939	7.59381e-05	0.0150885
ENSG00000259740	sense_intronic	RP11-142J21.2	15:47476297-48066420	-1.98555	-0.784031	7.63723e-05	0.0151228
ENSG00000258548	lincRNA	LINC00645	14:27727922-28314492	-2.06922	4.84645	7.72306e-05	0.0152405
ENSG00000221818	protein_coding	EBF2	8:25699245-25902913	-2.30316	6.48329	7.7664e-05	0.0152739
ENSG00000112309	protein_coding	B3GAT2	6:71377478-71666741	-2.25169	5.77243	7.83667e-05	0.0153205
ENSG00000197565	protein_coding	COL4A6	X:107334897-107682727	2.75314	3.96584	7.84309e-05	0.0153205
ENSG00000242866	protein_coding	STRC	15:43885251-44010458	-2.90705	-1.86563	8.01481e-05	0.0156032
ENSG00000238638	-	AL353626.1	9:66858536-66858612	-2.11571	-0.991608	8.06379e-05	0.0156459
ENSG00000095596	protein_coding	CYP26A1	10:94833231-94837647	5.38267	4.46407	8.15022e-05	0.0157307
ENSG00000153993	protein_coding	SEMA3D	7:84624868-84816171	2.37026	6.21994	8.16191e-05	0.0157307
ENSG00000170370	protein_coding	EMX2	10:119184704-119309056	4.44422	1.27415	8.2065e-05	0.0157641
ENSG00000162433	protein_coding	AK4	1:65613231-65697828	-1.37259	5.44295	8.24017e-05	0.0157764
ENSG00000223760	transcribed_unprocessed_pseudogene	MED15P9	2:130887193-130902707	5.06622	-1.81402	8.52263e-05	0.0162633
ENSG00000152779	protein_coding	SLC16A12	10:91190050-91316398	3.46698	-0.287613	8.6305e-05	0.016415
ENSG00000259723	antisense	RP5-823G15.5	20:51588945-52120853	3.28837	-2.01895	8.75394e-05	0.01657
ENSG00000100065	protein_coding	CARD10	22:37886399-37915549	3.0241	0.133575	8.76933e-05	0.01657
ENSG00000213080	processed_pseudogene	RP11-312J18.5	1:160864769-160865866	1.54934	6.67405	9.12139e-05	0.0171233
ENSG00000175445	protein_coding	LPL	8:19759227-19824769	3.60109	5.8371	9.1112e-05	0.0171233
ENSG00000197757	protein_coding	HOXC6	12:54375292-54449814	4.7938	-0.791992	9.19025e-05	0.0171968
ENSG00000135678	protein_coding	CPM	12:69201955-69365350	-2.39695	1.25164	9.23649e-05	0.0172275
ENSG00000111348	protein_coding	ARHGDIB	12:15094950-15114662	3.31675	1.75614	9.44592e-05	0.0175615
ENSG00000257184	protein_coding	RP1-170O19.20	7:27202053-27219880	-5.15534	-3.06364	9.49207e-05	0.0175908
ENSG00000142627	protein_coding	EPHA2	1:16450831-16483824	1.65648	3.89053	9.65592e-05	0.0178372
ENSG00000231200	lincRNA	AC068490.2	2:21444046-22753977	6.23846	-0.802685	9.90544e-05	0.0182
ENSG00000102024	protein_coding	PLS3	X:114752489-114885181	1.4831	6.73925	9.91694e-05	0.0182
ENSG00000131668	protein_coding	BARX1	9:96713904-96717654	4.49974	-2.53851	9.94675e-05	0.0182
ENSG00000133121	protein_coding	STARD13	13:33677271-33924767	2.10861	3.69776	0.000100777	0.018341
ENSG00000171502	protein_coding	COL24A1	1:86194915-86622626	1.84254	2.74174	0.000101507	0.018341
ENSG00000176928	protein_coding	GCNT4	5:74323288-74326724	2.32127	1.83633	0.000101161	0.018341
ENSG00000187553	protein_coding	CYP26C1	10:94821020-94828454	3.39654	-2.28498	0.000101495	0.018341
ENSG00000136068	protein_coding	FLNB	3:57994126-58157982	1.62874	6.53155	0.000102333	0.0184328
ENSG00000237689	lincRNA	AC007064.24	22:17350367-17352016	-5.10511	-3.10388	0.00010316	0.0185239
ENSG00000139793	protein_coding	MBNL2	13:97873687-98046374	1.55296	5.85796	0.000104461	0.0186995
ENSG00000189056	protein_coding	RELN	7:102937868-103629963	-2.15735	7.96731	0.000105013	0.0187402
ENSG00000112837	protein_coding	TBX18	6:85397068-85474237	4.43003	0.133221	0.000106719	0.0189862
ENSG00000152268	-	SPON1	11:13983913-14295237	3.68139	5.73446	0.000107329	0.0190361
ENSG00000230880	-	RP11-417J8.3	1:142618768-142729975	-4.13554	-1.83773	0.000108492	0.0191834
ENSG00000136352	protein_coding	NKX2-1	14:36942411-36992221	6.30546	0.465564	0.00010884	0.0191864
ENSG00000218424	processed_pseudogene	NDUFS5P1	6:136663874-136873692	-2.77951	-2.39911	0.000109579	0.0192139
ENSG00000224442	processed_pseudogene	AC017035.2	2:197831740-198175897	-2.69681	-1.66253	0.000109993	0.0192139
ENSG00000182974	protein_coding	OR4M2	15:22278009-22413497	-5.8546	-2.69543	0.000109808	0.0192139
ENSG00000261409	sense_overlapping	RP6-24A23.7	X:107963178-107982133	3.45201	1.35799	0.000110802	0.0192969
ENSG00000172403	protein_coding	SYNPO2	4:119809995-119982402	2.84176	2.60199	0.000111337	0.0193318
ENSG00000188803	protein_coding	SHISA6	17:11144579-11467380	3.87628	1.68731	0.000111856	0.0193637
ENSG00000123130	protein_coding	ACOT9	X:23720369-23784592	1.54374	4.68694	0.000114221	0.019657
ENSG00000202142	snoRNA	SNORD114-18	14:101433988-101452987	-3.52294	-2.37503	0.00011423	0.019657
ENSG00000205662	lincRNA	RP11-706O15.7	X:3847909-3855896	-4.93404	-1.74713	0.000116709	0.0199609
ENSG00000258844	lincRNA	RP11-259K15.2	14:36683812-36704814	-3.66246	-2.7463	0.000116531	0.0199609
ENSG00000152784	protein_coding	PRDM8	4:81104433-81125483	-2.17321	5.39063	0.000117031	0.0199609
ENSG00000180828	protein_coding	BHLHE22	8:65486862-65496181	-2.39847	5.70834	0.000117605	0.0199998
ENSG00000100311	protein_coding	PDGFB	22:39619363-39640756	3.43078	1.25847	0.000122341	0.0206836
ENSG00000112419	protein_coding	PHACTR2	6:143857981-144184949	1.59246	5.93737	0.000122231	0.0206836
ENSG00000169515	protein_coding	CCDC8	19:46913628-46916841	1.28171	3.7573	0.000123753	0.0208613
ENSG00000137076	protein_coding	TLN1	9:35696944-35758572	1.56963	6.11784	0.000124289	0.0208906
ENSG00000156925	protein_coding	ZIC3	X:136648300-136659850	3.82427	4.91854	0.000125399	0.0209361
ENSG00000163395	protein_coding	IGFN1	1:201159952-201198080	-2.62988	-0.23183	0.000125675	0.0209361
ENSG00000170579	protein_coding	DLGAP1	18:3496029-4455335	-1.76933	4.29138	0.000126008	0.0209361
ENSG00000196549	protein_coding	MME	3:154741912-154901497	2.05796	2.67626	0.000125191	0.0209361
ENSG00000198682	protein_coding	PAPSS2	10:89367741-89507462	2.32631	2.66192	0.000126584	0.0209717
ENSG00000125798	protein_coding	FOXA2	20:22561642-22566093	5.23099	-1.07066	0.000130332	0.0215112
ENSG00000145451	protein_coding	GLRA3	4:175558064-175750465	-1.90899	2.93839	0.000130585	0.0215112
ENSG00000153012	protein_coding	LGI2	4:25000468-25032501	-1.60257	4.05567	0.000133014	0.0218491
ENSG00000180440	protein_coding	SERTM1	13:37248048-37271976	2.62867	1.19762	0.000134173	0.021977
ENSG00000116194	protein_coding	ANGPTL1	1:178693440-178889238	2.16009	2.69091	0.000134661	0.0219946
ENSG00000120594	protein_coding	PLXDC2	10:20105167-20578785	1.72483	6.35027	0.000136409	0.0221746
ENSG00000165071	protein_coding	TMEM71	8:133697252-133772958	3.40772	-0.00246058	0.00013653	0.0221746
ENSG00000138670	protein_coding	RASGEF1B	4:82347546-82965397	-1.65031	6.71424	0.000138065	0.0223612
ENSG00000049247	protein_coding	UTS2	1:7844379-7913572	-3.3267	3.06902	0.000138866	0.0223809
ENSG00000112246	protein_coding	SIM1	6:100832890-100912805	2.96483	1.87341	0.000138961	0.0223809
ENSG00000160691	protein_coding	SHC1	1:154929501-154946871	2.08776	4.70731	0.000139763	0.0224475
ENSG00000259663	antisense	CTD-2314G24.2	5:50668569-50690564	3.68763	0.96291	0.000140393	0.0224862
ENSG00000115252	protein_coding	PDE1A	2:183004762-183387919	2.22506	5.39788	0.000140979	0.0225178
ENSG00000124942	protein_coding	AHNAK	11:62201015-62323707	2.21221	8.1829	0.000143175	0.0228055
ENSG00000081051	protein_coding	AFP	4:74296854-74321891	3.61354	-0.924531	0.000143978	0.0228704
ENSG00000259439	lincRNA	RP11-89K21.1	2:45147331-45166338	7.06816	3.40713	0.000145291	0.0230156
ENSG00000185477	protein_coding	GPRIN3	4:90157536-90229161	-1.99612	6.16421	0.00014762	0.0233207
ENSG00000163251	protein_coding	FZD5	2:208627309-208634287	3.05889	4.96611	0.000148369	0.0233752
ENSG00000264482	miRNA	MIR4705	13:102104965-103054807	-3.08391	-2.34729	0.00014965	0.023513
ENSG00000080200	protein_coding	CRYBG3	3:97595818-97691301	-1.24973	6.4189	0.000151932	0.0238069
ENSG00000133124	protein_coding	IRS4	X:107963178-107982133	3.92468	1.75296	0.000152558	0.0238104
ENSG00000186481	transcribed_unprocessed_pseudogene	ANKRD20A5P	18:14179095-14252139	-2.64833	0.868857	0.000152779	0.0238104
ENSG00000228991	-	RP11-318K12.1	9:66693276-66759372	-3.81006	-3.01034	0.000154236	0.0239131
ENSG00000151789	protein_coding	ZNF385D	3:21459914-22414812	-1.71475	4.58123	0.000154265	0.0239131
ENSG00000036565	protein_coding	SLC18A1	8:20002365-20040717	-1.87506	2.3647	0.000156144	0.0240648
ENSG00000143318	protein_coding	CASQ1	1:160160284-160171676	3.76162	0.00351301	0.000157324	0.0240648
ENSG00000151655	protein_coding	ITIH2	10:7745231-7791483	5.64031	0.357099	0.000157107	0.0240648
ENSG00000181804	protein_coding	SLC9A9	3:142984063-143567373	1.47546	1.19421	0.00015584	0.0240648
ENSG00000205929	protein_coding	C21orf62	21:34144410-34266043	2.42259	2.75039	0.000157137	0.0240648
ENSG00000260604	lincRNA	RP1-140K8.5	6:3905143-3912213	3.09951	0.290393	0.000158057	0.0241131
ENSG00000176697	protein_coding	BDNF	11:27528384-27899195	1.86088	3.88003	0.000159426	0.0242579
ENSG00000011677	protein_coding	GABRA3	X:151307354-151619830	2.63343	2.38169	0.000159871	0.0242618
ENSG00000229666	antisense	MAST4-AS1	5:65892175-66465423	2.08158	-0.80827	0.000166559	0.0252106
ENSG00000258088	lincRNA	RP11-114H23.2	12:75956981-76377795	-2.25441	-1.84821	0.000170514	0.0257418
ENSG00000049540	protein_coding	ELN	7:73442118-73484237	2.07962	0.0536885	0.000173521	0.0260783
ENSG00000138735	protein_coding	PDE5A	4:120375945-120550146	1.45406	4.72376	0.00017436	0.0260783
ENSG00000179520	protein_coding	SLC17A8	12:100750856-100815837	3.68454	4.50464	0.000174998	0.0260783
ENSG00000185149	protein_coding	NPY2R	4:156127680-156138230	2.26865	0.350706	0.000174682	0.0260783
ENSG00000201557	snoRNA	SNORD114-15	14:101433988-101452987	-2.6814	-1.13604	0.000174466	0.0260783
ENSG00000234556	lincRNA	LINC00701	10:2347276-2357269	-6.1054	-2.6092	0.000176703	0.0262647
ENSG00000262001	antisense	DLGAP1-AS2	18:3496029-4455335	1.85389	0.640622	0.000177712	0.0262796
ENSG00000259336	lincRNA	RP11-323I15.5	15:35391222-35461899	-1.91028	-0.7196	0.000177701	0.0262796
ENSG00000259176	sense_overlapping	RP11-69H14.6	15:22278009-22413497	-3.6461	0.159272	0.00018056	0.0266325
ENSG00000147255	protein_coding	IGSF1	X:130407479-130533677	2.68778	3.02255	0.000181453	0.0266962
ENSG00000115159	protein_coding	GPD2	2:157291801-157470247	1.48382	5.38771	0.000182822	0.0268293
ENSG00000163430	protein_coding	FSTL1	3:120111139-120170100	1.77549	8.69395	0.000183457	0.0268544
ENSG00000124406	protein_coding	ATP8A1	4:42410389-42659122	-1.42248	7.28351	0.000184949	0.0269364
ENSG00000142102	protein_coding	ATHL1	11:289134-296107	2.10101	-0.832096	0.00018466	0.0269364
ENSG00000226031	antisense	FGF13-AS1	X:137713734-138304939	1.93828	-0.420708	0.000191784	0.0278008
ENSG00000052850	protein_coding	ALX4	11:44281993-44331716	4.03897	-2.26248	0.000191846	0.0278008
ENSG00000145358	protein_coding	DDIT4L	4:100869242-101136662	3.4854	0.832383	0.000192798	0.027869
ENSG00000200089	snoRNA	SNORD114-31	14:101459572-101459647	-2.88847	-1.77483	0.000200531	0.0289145
ENSG00000150281	protein_coding	CTF1	16:30907927-30914881	2.12163	-0.590056	0.000202012	0.0289639
ENSG00000162595	protein_coding	DIRAS3	1:68167148-68698803	2.43143	1.80503	0.00020227	0.0289639
ENSG00000262209	protein_coding	PCDHGB3	5:140710251-140892546	-1.45992	2.19857	0.000202377	0.0289639
ENSG00000185432	protein_coding	METTL7A	12:51317254-51326300	2.11691	3.72481	0.00020305	0.0289886
ENSG00000108821	protein_coding	COL1A1	17:48260649-48278993	2.80327	2.65154	0.000204207	0.0290105
ENSG00000126785	protein_coding	RHOJ	14:63670831-63759937	2.80403	2.00557	0.000203732	0.0290105
ENSG00000177551	protein_coding	NHLH2	1:116378997-116386538	-1.78304	7.03512	0.000204739	0.0290148
ENSG00000269984	antisense	RP11-362K14.5	3:169490618-169507504	-1.65851	-0.354498	0.000208453	0.0294689
ENSG00000119888	protein_coding	EPCAM	2:47572296-47614740	1.78058	1.13503	0.000210512	0.0296873
ENSG00000162267	protein_coding	ITIH3	3:52828783-52843025	4.64971	-1.01492	0.000211339	0.0297315
ENSG00000135046	protein_coding	ANXA1	9:75766672-75785309	3.4752	6.37098	0.000214996	0.0300994
ENSG00000177459	protein_coding	C8orf47	8:99076538-99105838	2.98972	-0.329959	0.000214698	0.0300994
ENSG00000255403	processed_pseudogene	AP000641.1	11:105480720-105852819	-1.90335	0.620919	0.000216454	0.0301835
ENSG00000114854	protein_coding	TNNC1	3:52485117-52488086	3.81709	1.54082	0.000216641	0.0301835
ENSG00000149257	protein_coding	SERPINH1	11:75273100-75283828	1.61348	5.37849	0.000217443	0.0302225
ENSG00000214814	protein_coding	FER1L6	8:124864226-125183763	1.95727	-0.203709	0.000219886	0.0304888
ENSG00000230446	-	RP11-423O2.3	1:142790232-142790520	-5.50201	-2.9508	0.00022259	0.0307404
ENSG00000198879	protein_coding	SFMBT2	10:7200585-7453450	-1.47232	4.54188	0.000222764	0.0307404
ENSG00000100376	protein_coding	FAM118A	22:45704848-45737836	1.20092	4.48663	0.000232883	0.0319841
ENSG00000169894	protein_coding	MUC3A	7:100547186-100611410	-4.61539	-0.350031	0.000232392	0.0319841
ENSG00000182348	protein_coding	ZNF804B	7:88388681-88966346	-2.09784	1.79108	0.00024076	0.0329875
ENSG00000184956	protein_coding	MUC6	11:1012820-1036706	-4.67694	-0.610121	0.000242515	0.0331489
ENSG00000204516	protein_coding	MICB	6:31462657-31478901	3.02836	-1.1122	0.000243084	0.0331489
ENSG00000233280	-	CRYBG3	3:97540883-97594132	-1.25577	6.28253	0.000245784	0.0333597
ENSG00000100078	protein_coding	PLA2G3	22:31530794-31536593	2.687	1.95664	0.000245335	0.0333597
ENSG00000111087	protein_coding	GLI1	12:57853917-57914300	2.14479	-1.02877	0.000247034	0.0334508
ENSG00000235531	antisense	RP11-383H13.1	8:72740401-73030628	-2.21489	-0.122331	0.000250115	0.0337889
ENSG00000139915	protein_coding	MDGA2	14:47308825-48144157	-1.40609	4.40422	0.000252272	0.0340009
ENSG00000249241	lincRNA	AC195454.1	4:40318501-40332436	2.56834	-1.87726	0.000254047	0.0340812
ENSG00000170893	protein_coding	TRH	3:129693147-129696781	2.7701	1.46228	0.000253462	0.0340812
ENSG00000197697	-	HIST1H2BE	6:26183957-26184454	1.76068	3.5406	0.000259158	0.0342112
ENSG00000240907	-	BX255923.3	9:69174212-69179458	-3.57416	-2.80814	0.000256288	0.0342112
ENSG00000102554	protein_coding	KLF5	13:73629113-73651676	2.59306	3.00937	0.000258089	0.0342112
ENSG00000105143	protein_coding	SLC1A6	19:15060845-15134081	-2.1146	2.51608	0.000258545	0.0342112
ENSG00000106823	protein_coding	ECM2	9:95059639-95432547	1.95149	0.423296	0.00025862	0.0342112
ENSG00000134470	protein_coding	IL15RA	10:5990854-6020150	4.60627	0.925412	0.000255967	0.0342112
ENSG00000147434	protein_coding	CHRNA6	8:42607762-42651535	-2.27866	0.0780858	0.000257983	0.0342112
ENSG00000234841	processed_pseudogene	RP11-119H12.4	4:113739264-114304896	-1.33615	1.22367	0.000260724	0.0343396
ENSG00000213406	processed_pseudogene	ANXA2P1	4:154073493-154260472	3.20102	2.62842	0.000262758	0.0345229
ENSG00000103260	protein_coding	METRN	16:765114-769655	1.27193	2.45395	0.00026331	0.0345229
ENSG00000122012	protein_coding	SV2C	5:75377770-75649764	-1.86616	5.63113	0.000268163	0.0350004
ENSG00000126259	protein_coding	KIRREL2	19:36316865-36370693	3.46781	4.40271	0.000267905	0.0350004
ENSG00000072201	protein_coding	LNX1	4:54243809-55164414	2.64577	1.86231	0.000274232	0.0357119
ENSG00000134007	protein_coding	ADAM20	14:70892528-71014181	-1.73206	0.931401	0.000276188	0.0358815
ENSG00000167601	protein_coding	AXL	19:41725107-41767671	2.01602	3.54083	0.000276776	0.0358815
ENSG00000149591	protein_coding	TAGLN	11:117070036-117103241	3.53797	6.05453	0.000277864	0.0359421
ENSG00000236860	processed_pseudogene	RPL39P29	13:102104965-103054807	-2.18609	-0.396743	0.000279341	0.0360524
ENSG00000197653	protein_coding	DNAH10	12:124247041-124800570	-1.60414	1.75018	0.000281218	0.0361333
ENSG00000266050	transcribed_processed_pseudogene	RP11-822E23.6	17:21428050-21477781	-5.74187	-2.71144	0.000280629	0.0361333
ENSG00000110108	protein_coding	TMEM109	11:60680637-60720002	1.49406	2.56673	0.000286816	0.0367709
ENSG00000140545	protein_coding	MFGE8	15:89441915-89456642	2.14782	4.19516	0.000288648	0.036924
ENSG00000257151	lincRNA	PWAR6	15:25068793-25684128	-1.14856	7.4033	0.000290862	0.0369816
ENSG00000100345	protein_coding	MYH9	22:36677326-36784063	1.67668	7.27963	0.000291017	0.0369816
ENSG00000102038	protein_coding	SMARCA1	X:128580479-128657477	0.98693	8.14437	0.000290711	0.0369816
ENSG00000198788	processed_transcript	MUC2	11:1074874-1104419	-5.64106	-2.04834	0.000297515	0.0375597
ENSG00000163431	protein_coding	LMOD1	1:201862969-201915715	2.76953	0.869812	0.000297093	0.0375597
ENSG00000262576	protein_coding	PCDHGA4	5:140710251-140892546	-1.39795	1.92375	0.000296442	0.0375597
ENSG00000176840	lincRNA	MIR7-3HG	19:4769116-4772545	2.5606	1.56561	0.000302406	0.0377555
ENSG00000234546	lincRNA	RP3-510D11.2	1:9242065-9262678	1.55947	-0.483506	0.000304943	0.0377555
ENSG00000250874	lincRNA	CTC-480C2.1	5:84959049-84960502	5.57397	-1.86801	0.000304822	0.0377555
ENSG00000225480	processed_pseudogene	AC006548.19	22:17378334-17378436	-4.78275	-3.27018	0.000304351	0.0377555
ENSG00000113140	protein_coding	SPARC	5:151040656-151104343	1.38611	8.69295	0.000302354	0.0377555
ENSG00000138061	protein_coding	CYP1B1	2:38150329-38408997	1.68405	2.71402	0.000300531	0.0377555
ENSG00000173702	protein_coding	MUC13	3:124624288-124672663	-5.6099	-2.94153	0.000304579	0.0377555
ENSG00000235162	protein_coding	C12orf75	12:105567073-105789875	1.89834	5.123	0.000304569	0.0377555
ENSG00000250878	transcribed_unprocessed_pseudogene	METTL21EP	13:103532448-103548383	-1.74435	-0.689482	0.000301586	0.0377555
ENSG00000175183	protein_coding	CSRP2	12:77252494-77274132	1.37437	7.37481	0.00031251	0.0386097
ENSG00000169439	protein_coding	SDC2	8:97505578-97624000	1.91944	8.30218	0.000313209	0.0386135
ENSG00000228214	antisense	LINC00693	3:28616281-28799831	-2.33032	1.16872	0.000320625	0.039398
ENSG00000231934	antisense	RP4-610C12.1	20:29558487-29596406	-2.74243	-2.02026	0.000320935	0.039398
ENSG00000229521	sense_intronic	MYCBP2-AS2	13:77618791-77901185	-1.87513	-1.25158	0.000325218	0.0398392
ENSG00000203952	protein_coding	CCDC160	X:133371076-133380237	1.54393	3.19814	0.000325985	0.0398488
ENSG00000270689	processed_pseudogene	RP11-712B9.4	11:94876800-94878289	-2.28056	-0.227377	0.000327287	0.0399206
ENSG00000160188	protein_coding	RSPH1	21:43892595-44001550	1.91997	1.31	0.000327954	0.0399206
ENSG00000231431	transcribed_unprocessed_pseudogene	AC131180.4	2:131862419-132111282	3.91975	-2.02913	0.000329637	0.0400412
ENSG00000133138	protein_coding	TBC1D8B	X:106045909-106243474	1.70723	1.03626	0.000330835	0.0401024
ENSG00000182165	lincRNA	TP53TG1	7:86954540-86974831	1.30687	2.11596	0.000333983	0.040231
ENSG00000137841	protein_coding	PLCB2	15:40570376-40600136	2.32657	-0.111703	0.00033372	0.040231
ENSG00000153823	protein_coding	PID1	2:229715241-230136001	-1.66796	4.2152	0.000332605	0.040231
ENSG00000176170	protein_coding	SPHK1	17:74305566-74383941	2.09931	-0.988557	0.00033574	0.0403586
ENSG00000253910	protein_coding	PCDHGB2	5:140710251-140892546	-1.33142	2.48165	0.000337697	0.0405097
ENSG00000230747	antisense	AC021188.4	2:96973000-96987469	-3.17031	-2.22628	0.000341063	0.0408288
ENSG00000259395	lincRNA	RP11-475A13.2	15:36633939-36636367	-5.28327	-3.06635	0.000344634	0.041171
ENSG00000272461	lincRNA	RP11-689C9.1	18:962592-1174824	3.9515	-1.79217	0.000347845	0.0414023
ENSG00000257522	processed_transcript	RP11-562L8.1	14:29734030-29850501	4.06457	-0.558352	0.000348003	0.0414023
ENSG00000147246	protein_coding	HTR2C	X:113818550-114144624	1.87246	2.18579	0.000349883	0.0415406
ENSG00000038295	protein_coding	TLL1	4:166794409-167025047	2.45848	3.0987	0.000352457	0.041675
ENSG00000129991	protein_coding	TNNI3	19:55663136-55691809	3.09377	-0.95988	0.000352094	0.041675
ENSG00000253222	-	NRG1-IT2	8:31496901-32622548	-2.21292	-0.764594	0.000357789	0.0418936
ENSG00000232243	lincRNA	RP11-408E5.5	13:19836936-19838013	-4.45908	-2.05178	0.00035514	0.0418936
ENSG00000106511	protein_coding	MEOX2	7:15650836-15726437	2.75912	-1.21493	0.000356715	0.0418936
ENSG00000196747	protein_coding	HIST1H2AI	6:27775898-27776429	1.52045	3.63474	0.000357929	0.0418936
ENSG00000262119	sense_intronic	RP11-483C6.1	14:26912298-27066960	-1.3986	4.06331	0.000356159	0.0418936
ENSG00000158423	protein_coding	RIBC1	X:53401069-53458059	1.34504	0.706973	0.000361558	0.0422329
ENSG00000223838	lincRNA	AC007091.1	7:19393156-19618229	3.15058	-1.59609	0.000363004	0.0422647
ENSG00000147488	protein_coding	ST18	8:53023398-53373519	-1.32388	8.15946	0.000363292	0.0422647
ENSG00000160183	protein_coding	TMPRSS3	21:43791998-43816955	-5.03815	-3.15635	0.000365987	0.0424927
ENSG00000140416	protein_coding	TPM1	15:63334830-63364114	2.29592	8.15445	0.000367748	0.0426117
ENSG00000249937	lincRNA	RP11-454P21.1	5:17684692-17955966	2.09835	0.805557	0.000371326	0.0429401
ENSG00000102230	protein_coding	PCYT1B	X:24576203-24690794	1.26237	4.77707	0.000372958	0.0430428
ENSG00000199914	snoRNA	SNORD114-16	14:101433988-101452987	-2.77392	-1.73084	0.000375557	0.0432564
ENSG00000211707	TR_V_gene	TRBV7-1	7:142032005-142032527	-3.71488	-3.0866	0.000378641	0.0435249
ENSG00000021355	protein_coding	SERPINB1	6:2832565-2842240	1.46459	1.03274	0.000379562	0.0435385
ENSG00000174136	protein_coding	RGMB	5:98104353-98134347	-1.37305	8.87408	0.000380265	0.0435385
ENSG00000101638	protein_coding	ST8SIA5	18:44259080-44340307	-1.98033	0.731521	0.000381343	0.0435755
ENSG00000101327	protein_coding	PDYN	20:1927891-1988163	2.56501	-1.92066	0.000386284	0.0440531
ENSG00000239482	lincRNA	RP11-90K6.1	3:112021324-112081659	2.44373	-0.129059	0.000394649	0.0449185
ENSG00000099860	protein_coding	GADD45B	19:2476119-2478257	2.22586	2.11013	0.000399204	0.0453477
ENSG00000180318	protein_coding	ALX1	12:85673884-85695562	3.07034	0.0836032	0.000402941	0.045593
ENSG00000221869	protein_coding	CEBPD	8:48649470-48651648	2.05659	0.0922263	0.00040245	0.045593
ENSG00000122644	protein_coding	ARL4A	7:12726480-12730559	1.31181	5.32809	0.000405654	0.0458103
ENSG00000120937	protein_coding	NPPB	1:11917520-11918988	4.90213	0.407474	0.000407041	0.0458775
ENSG00000237578	-	RP11-174M13.1	12:129556269-130388211	-6.62408	-2.25441	0.000409891	0.0460193
ENSG00000145632	protein_coding	PLK2	5:57749808-57756087	1.25512	6.71397	0.000409407	0.0460193
ENSG00000257913	antisense	RP11-386G11.5	12:49388931-49453557	1.89562	-1.68609	0.000411341	0.0460925
ENSG00000179796	protein_coding	LRRC3B	3:26664296-26752267	2.21498	0.865442	0.000413959	0.0462962
ENSG00000000005	protein_coding	TNMD	X:99839798-99854882	3.4539	0.021481	0.000418887	0.0466667
ENSG00000155366	protein_coding	RHOC	1:113243727-113258099	1.66846	2.33023	0.000418798	0.0466667
ENSG00000102265	protein_coding	TIMP1	X:47420515-47479252	1.60978	2.0128	0.000420389	0.0467441
ENSG00000269783	-	GOLGA7B	10:99609995-99790585	-2.46664	-1.95094	0.000422741	0.0469153
ENSG00000182053	protein_coding	TRIM49B	11:49050503-49059579	4.22509	1.11228	0.000429953	0.0476243
ENSG00000229314	protein_coding	ORM1	9:117085335-117088755	5.89927	-1.19713	0.00043421	0.0480039
ENSG00000148677	protein_coding	ANKRD1	10:92671852-92681033	5.60922	8.05991	0.000435885	0.0480971
ENSG00000087076	protein_coding	HSD17B14	19:49316273-49339935	2.27676	-0.587962	0.000439023	0.0483511
ENSG00000152611	protein_coding	CAPSL	5:35904396-35938881	3.40256	-2.15559	0.0004414	0.0484284
ENSG00000165181	protein_coding	C9orf84	9:114448452-114557288	-2.66907	-2.58129	0.000441126	0.0484284
ENSG00000078401	protein_coding	EDN1	6:12290595-12297427	3.41258	2.60169	0.000453927	0.0497084
ENSG00000224520	processed_pseudogene	KRT8P45	1:157043048-157044495	3.43804	-1.83266	0.000457043	0.0497669
ENSG00000152137	protein_coding	HSPB8	12:119616446-119658936	3.05686	0.94484	0.00045539	0.0497669
ENSG00000197712	protein_coding	FAM114A1	4:38869297-38947360	1.30304	3.59873	0.000456689	0.0497669

## Sheet: Overlap with SFARI
Overlap with SFARI
Symbol	Entrez Gene Name	Ensembl
ARX	aristaless related homeobox	ENSG00000004848
FOXP1	forkhead box P1	ENSG00000114861
RELN	reelin	ENSG00000189056
ANXA1	annexin A1	ENSG00000135046
CGNL1	cingulin-like 1	ENSG00000128849
FBN1	fibrillin 1	ENSG00000166147
