# Supplementary material for: Convergent Pathways in Idiopathic Autism Revealed by Time Course Transcriptomic Analysis of Patient-Derived Neurons
Source: Sci Rep. 2018 May 30;8:8423. doi: 10.1038/s41598-018-26495-1 (PMC5976773; doi:10.1038/s41598-018-26495-1)
Supplement: Supplementary file 3 — Supplementary data File 2 [file 41598_2018_26495_MOESM3_ESM.xlsx]

## Sheet: Sheet1
Convergent Pathways in Idiopathic Autism Revealed by Time Course Transcriptomic Analysis of Patient-Derived Neurons
Brooke A. DeRosa, Jimmy El Hokayem, Elena Artimovich, Catherine Garcia-Serje, Andre W. Phillips, Derek Van Booven, Jonathan E. Nestor, Lily Wang, Michael L. Cuccaro, Jeffery M. Vance, Margaret A. Pericak-Vance, Holly N. Cukier, Michael W. Nestor, Derek M. Dykxhoorn
Supplementary Data File 2

## Sheet: 135 DIV DEGs
Ensembl Gene ID	Ensembl Biotype	Gene	Locus	logFC	logCPM	PValue	FDR
ENSG00000077327	protein_coding	SPAG6	10:22634398-22743153	-4.98104	3.42103	3.14141e-13	1.81637e-08
ENSG00000176399	protein_coding	DMRTA1	9:22446839-22455739	-4.35697	1.91861	6.05027e-11	1.74913e-06
ENSG00000269994	lincRNA	RP11-276H19.2	9:89623369-89657041	-5.89601	2.08672	1.28565e-10	2.47788e-06
ENSG00000133135	protein_coding	RNF128	X:105937023-106040223	-4.18625	1.4191	1.66434e-09	1.92464e-05
ENSG00000215808	lincRNA	RP11-371I1.2	1:238643683-238701605	-6.30926	0.796435	1.35941e-09	1.92464e-05
ENSG00000136352	protein_coding	NKX2-1	14:36942411-36992221	-8.22368	2.12555	7.84399e-09	4.14772e-05
ENSG00000145864	protein_coding	GABRB2	5:160715435-161129599	-6.21123	3.67446	8.60821e-09	4.14772e-05
ENSG00000148942	protein_coding	SLC5A12	11:26688565-26744974	-4.09661	2.23219	7.2941e-09	4.14772e-05
ENSG00000185404	protein_coding	SP140L	2:230990025-231268447	-2.68837	3.12538	8.51307e-09	4.14772e-05
ENSG00000196604	protein_coding	POTEF	2:130831107-130886795	-4.87054	2.77376	5.7622e-09	4.14772e-05
ENSG00000258932	transcribed_processed_pseudogene	CTD-3006G17.2	14:27727922-28314492	-4.19124	0.863732	5.53659e-09	4.14772e-05
ENSG00000269993	lincRNA	AF003625.3	X:150350857-150351327	-5.65543	1.12544	6.05937e-09	4.14772e-05
ENSG00000102195	protein_coding	GPR50	X:150343663-150349937	-4.84176	1.63886	1.0157e-08	4.51754e-05
ENSG00000153266	protein_coding	FEZF2	3:62355355-62359999	-7.11247	3.64767	1.45983e-08	6.02908e-05
ENSG00000253305	protein_coding	PCDHGB6	5:140710251-140892546	-4.59449	5.71396	1.68919e-08	6.51128e-05
ENSG00000117600	protein_coding	LPPR4	1:99729508-99775146	-2.80609	5.93081	1.94298e-08	7.02145e-05
ENSG00000139178	protein_coding	C1RL	12:7187512-7275097	-2.80123	2.05226	3.4325e-08	0.000110269
ENSG00000233098	antisense	RP11-344E13.3	17:20717932-20947073	-3.96602	5.03684	3.4328e-08	0.000110269
ENSG00000054983	protein_coding	GALC	14:88176762-88460009	-2.66058	4.9747	5.09313e-08	0.000136122
ENSG00000182326	protein_coding	C1S	12:7072407-7178336	-2.36092	3.87465	4.83665e-08	0.000136122
ENSG00000188477	sense_intronic	AC003003.5	16:19297060-19333467	-4.29167	2.63818	5.17934e-08	0.000136122
ENSG00000233844	sense_intronic	KCNQ5-IT1	6:73331519-73908574	3.3359	-0.0510664	5.14318e-08	0.000136122
ENSG00000112852	protein_coding	PCDHB2	5:140474226-140476962	-3.77386	4.78255	1.31188e-07	0.000329796
ENSG00000039068	protein_coding	CDH1	16:68771127-68869451	-3.12332	3.46634	1.44555e-07	0.000348258
ENSG00000104953	protein_coding	TLE6	19:2977443-2995177	-3.80073	-0.861591	1.67159e-07	0.000358054
ENSG00000197565	protein_coding	COL4A6	X:107334897-107682727	-2.45706	5.4511	1.58445e-07	0.000358054
ENSG00000259871	sense_intronic	CTA-363E6.1	16:19297060-19333467	-4.34737	0.433097	1.73392e-07	0.000358054
ENSG00000267313	lincRNA	RP11-142I20.1	18:39047394-39212149	-3.86971	3.29942	1.67848e-07	0.000358054
ENSG00000130066	protein_coding	SAT1	X:23801289-23804343	-2.07344	8.35323	1.94926e-07	0.000358509
ENSG00000147231	protein_coding	CXorf57	X:105855159-105922672	-3.28917	4.9345	1.98414e-07	0.000358509
ENSG00000269699	protein_coding	ZIM2	19:57202053-57352097	5.11883	-0.336554	1.92331e-07	0.000358509
ENSG00000271369	processed_pseudogene	RP11-350D17.3	11:34731146-34731708	-5.28058	1.59276	1.83931e-07	0.000358509
ENSG00000089472	protein_coding	HEPH	X:65382390-65488709	-4.46051	4.97532	2.48154e-07	0.000434796
ENSG00000164951	protein_coding	PDP1	8:94870034-94938294	-1.88257	7.26741	2.64253e-07	0.000449385
ENSG00000197162	protein_coding	ZNF785	16:30580666-30597092	-3.35918	1.34134	2.76255e-07	0.000456373
ENSG00000250682	lincRNA	LINC00491	5:101917071-102007263	-5.59536	0.677133	2.8894e-07	0.00046407
ENSG00000121236	protein_coding	TRIM6	11:5274419-5667019	-3.74726	0.64527	3.37682e-07	0.00050335
ENSG00000123572	protein_coding	NRK	X:105066535-105202602	-3.88406	0.0905434	3.36104e-07	0.00050335
ENSG00000148704	protein_coding	VAX1	10:118888031-118897812	-6.26433	3.14188	3.39513e-07	0.00050335
ENSG00000183578	protein_coding	TNFAIP8L3	15:51329684-51630807	-2.85602	0.848128	3.57618e-07	0.000516937
ENSG00000116016	protein_coding	EPAS1	2:46520805-46613836	-2.85104	4.04039	4.88151e-07	0.000688412
ENSG00000204794	-	PGM5P1	9:68726628-68809906	4.61017	0.847417	5.74075e-07	0.00079031
ENSG00000205359	protein_coding	SLCO6A1	5:101707485-101834720	-4.04008	0.707247	6.79244e-07	0.000913346
ENSG00000159403	protein_coding	C1R	12:7187512-7275097	-2.36761	2.67701	9.99966e-07	0.00129968
ENSG00000264660	antisense	RP11-381P6.1	17:20717932-20947073	-5.03523	-0.0691126	1.01151e-06	0.00129968
ENSG00000101000	protein_coding	PROCR	20:33703166-33872788	-2.60266	1.49765	1.26356e-06	0.00155519
ENSG00000147256	protein_coding	ARHGAP36	X:130192215-130223857	-5.3348	0.742398	1.26417e-06	0.00155519
ENSG00000263958	lincRNA	RP11-676J15.1	18:70535622-70548634	4.02254	0.543413	1.31303e-06	0.00158165
ENSG00000232445	antisense	RP11-132A1.4	7:100951626-100954266	4.22498	2.26793	1.38372e-06	0.00163279
ENSG00000104327	protein_coding	CALB1	8:91070835-91107703	-3.55409	6.78985	1.84036e-06	0.00200773
ENSG00000121898	protein_coding	CPXM2	10:125465722-125699783	-3.10107	0.527831	1.8271e-06	0.00200773
ENSG00000166342	protein_coding	NETO1	18:70409548-70535381	3.10144	3.97591	1.79227e-06	0.00200773
ENSG00000234710	lincRNA	AC060834.3	7:9776950-9809142	-5.29851	-0.41929	1.82545e-06	0.00200773
ENSG00000230316	antisense	FEZF1-AS1	7:121941447-121950745	-3.959	2.8554	1.97021e-06	0.00210958
ENSG00000133048	protein_coding	CHI3L1	1:203148058-203155877	-3.83459	2.64057	2.0803e-06	0.00218696
ENSG00000146411	protein_coding	SLC2A12	6:134273307-134373774	-1.89157	5.65295	2.17415e-06	0.00224481
ENSG00000115594	protein_coding	IL1R1	2:102681003-102798568	-2.83356	4.13972	2.23346e-06	0.00226559
ENSG00000188707	protein_coding	ZBED6CL	7:149941004-150035239	4.49466	0.809278	2.68773e-06	0.00267938
ENSG00000153347	protein_coding	FAM81B	5:94727047-94786158	-2.99487	3.51225	3.01699e-06	0.00295665
ENSG00000109851	protein_coding	DBX1	11:20177700-20182159	6.97536	0.923713	3.30659e-06	0.00318645
ENSG00000102780	protein_coding	DGKH	13:42614175-42830714	1.46315	6.46116	3.45521e-06	0.00327509
ENSG00000188641	protein_coding	DPYD	1:97543298-98386605	-1.72527	5.28417	3.65987e-06	0.00341313
ENSG00000091490	protein_coding	SEL1L3	4:25749054-25931435	-1.75418	6.09177	4.21995e-06	0.00387297
ENSG00000022355	protein_coding	GABRA1	5:161274196-161326975	-5.56545	2.06208	5.1411e-06	0.00464466
ENSG00000163576	protein_coding	EFHB	3:19920963-19988517	-1.98421	2.67885	5.28346e-06	0.00469984
ENSG00000197261	protein_coding	C6orf141	6:49518112-49529620	-2.80864	2.35681	5.62161e-06	0.00492487
ENSG00000170370	protein_coding	EMX2	10:119184704-119309056	-5.54549	2.94194	6.80906e-06	0.00587612
ENSG00000037757	protein_coding	MRI1	19:13875345-13889276	1.84225	5.77931	7.31263e-06	0.00621788
ENSG00000107831	protein_coding	FGF8	10:103529898-103535854	-6.6234	1.16795	7.83442e-06	0.00647123
ENSG00000264063	miRNA	MIR3687	21:9826202-9826263	2.87875	0.304964	7.81332e-06	0.00647123
ENSG00000162645	protein_coding	GBP2	1:89571814-89641723	-3.15003	1.90658	8.03763e-06	0.00654558
ENSG00000170689	protein_coding	HOXB9	17:46684593-46712294	-6.0181	3.25396	8.45979e-06	0.00670062
ENSG00000259417	lincRNA	RP11-2E17.1	15:80487825-80544555	-3.01345	3.06477	8.35703e-06	0.00670062
ENSG00000085063	protein_coding	CD59	11:33719806-33757991	-1.77469	7.51351	8.63635e-06	0.00671387
ENSG00000180071	protein_coding	ANKRD18A	9:38540563-38624987	2.81235	2.59856	8.89171e-06	0.00671387
ENSG00000198734	protein_coding	F5	1:169483403-169555826	-4.60556	3.85325	9.02213e-06	0.00671387
ENSG00000225548	lincRNA	AC098973.2	3:27844252-27932792	-4.02484	-0.687875	8.96452e-06	0.00671387
ENSG00000250366	lincRNA	LINC00617	14:96342728-96391908	2.31673	4.60302	9.05711e-06	0.00671387
ENSG00000060982	protein_coding	BCAT1	12:24964294-25113092	2.33878	8.82205	9.33337e-06	0.00683108
ENSG00000143318	protein_coding	CASQ1	1:160160284-160171676	-2.35385	1.47618	9.84492e-06	0.00698618
ENSG00000162543	protein_coding	UBXN10	1:20510734-20522541	-2.82598	3.16115	9.90776e-06	0.00698618
ENSG00000166682	protein_coding	TMPRSS5	11:113558271-113577095	-1.89729	1.6271	9.71251e-06	0.00698618
ENSG00000261210	protein_coding	CLEC19A	16:19297060-19333467	-3.6603	-0.215965	1.03961e-05	0.0072422
ENSG00000184302	protein_coding	SIX6	14:60863186-61021634	-7.20809	1.6577	1.07958e-05	0.0074311
ENSG00000237807	lincRNA	RP11-400K9.4	8:54427729-54436491	-2.92748	1.38829	1.11415e-05	0.00749071
ENSG00000265579	sense_intronic	RP11-713C5.1	18:70409548-70535381	3.4998	2.95238	1.11e-05	0.00749071
ENSG00000143184	protein_coding	XCL1	1:168545710-168551315	-3.71857	-0.819889	1.1632e-05	0.00773058
ENSG00000214652	protein_coding	RP11-3N2.13	7:63505820-63545179	5.29815	-0.204439	1.19355e-05	0.00784215
ENSG00000137573	protein_coding	SULF1	8:70378858-70573150	-3.48222	7.31009	1.22776e-05	0.00788093
ENSG00000146276	protein_coding	GABRR1	6:89887219-89940997	5.51996	1.69179	1.24034e-05	0.00788093
ENSG00000189127	protein_coding	ANKRD34B	5:79852573-79866307	-3.21681	-0.201876	1.23132e-05	0.00788093
ENSG00000128052	protein_coding	KDR	4:55919226-55991756	-3.78684	4.7023	1.2937e-05	0.00805879
ENSG00000183230	protein_coding	CTNNA3	10:67672275-69455927	-4.25778	4.77007	1.29621e-05	0.00805879
ENSG00000095932	protein_coding	C19orf77	19:3474404-3480540	3.78357	0.0960546	1.31769e-05	0.0081052
ENSG00000180318	protein_coding	ALX1	12:85673884-85695562	-3.48907	-0.00226899	1.34518e-05	0.00818716
ENSG00000163032	protein_coding	VSNL1	2:17720392-17838285	-3.78017	4.43887	1.3663e-05	0.0082291
ENSG00000070886	protein_coding	EPHA8	1:22890056-22930087	6.03079	-0.993882	1.38598e-05	0.00826156
ENSG00000171798	protein_coding	KNDC1	10:134973950-135039916	-2.59468	1.86047	1.42797e-05	0.00842501
ENSG00000226278	unprocessed_pseudogene	PSPHP1	7:55832489-55840981	6.30703	1.02122	1.71426e-05	0.00994709
ENSG00000250658	lincRNA	RP11-138B4.1	4:188225236-188230836	-5.74036	-0.926726	1.72036e-05	0.00994709
ENSG00000155511	protein_coding	GRIA1	5:152869174-153193429	-1.57981	8.32133	1.76485e-05	0.0101033
ENSG00000205663	lincRNA	RP11-706O15.5	X:3809478-3838787	6.37142	0.553836	1.78479e-05	0.0101173
ENSG00000258616	lincRNA	RP11-369C8.1	14:46175452-46185155	7.64395	1.19631	1.85112e-05	0.0103915
ENSG00000144229	protein_coding	THSD7B	2:137523114-138435287	5.66518	3.83155	1.96643e-05	0.0109326
ENSG00000133115	protein_coding	STOML3	13:39540061-39565203	-3.10138	2.19678	2.04654e-05	0.010983
ENSG00000150394	protein_coding	CDH8	16:61681145-62070939	-2.72457	4.08403	1.99678e-05	0.010983
ENSG00000155324	protein_coding	GRAMD3	5:125695823-125832186	-2.12768	4.29707	2.01448e-05	0.010983
ENSG00000174332	protein_coding	GLIS1	1:53971909-54199877	-4.2931	-1.97973	2.05148e-05	0.010983
ENSG00000072041	protein_coding	SLC6A15	12:85253491-85307394	2.67349	6.6453	2.1637e-05	0.0114776
ENSG00000251664	protein_coding	PCDHA12	5:140165875-140391936	-2.67464	2.08212	2.305e-05	0.0121159
ENSG00000147883	protein_coding	CDKN2B	9:21802541-22121096	-2.54438	4.50241	2.35641e-05	0.012165
ENSG00000169750	protein_coding	RAC3	17:79989499-79992080	1.68437	4.69747	2.34386e-05	0.012165
ENSG00000176165	protein_coding	FOXG1	14:29235049-29238870	-6.35739	3.73862	2.3826e-05	0.0121913
ENSG00000124205	protein_coding	EDN3	20:57875481-57901047	-6.56806	2.84272	2.42361e-05	0.0122924
ENSG00000105880	protein_coding	DLX5	7:96649703-96654409	-5.55139	3.66709	2.50175e-05	0.0123634
ENSG00000198300	protein_coding	PEG3	19:57202053-57352097	4.65984	7.60858	2.46677e-05	0.0123634
ENSG00000234373	processed_pseudogene	SNX18P7	9:33576377-33577012	6.61384	-1.61024	2.49319e-05	0.0123634
ENSG00000110660	protein_coding	SLC35F2	11:107661716-107799019	1.85169	4.85902	2.61361e-05	0.0128067
ENSG00000245067	antisense	IGFBP7-AS1	4:57829535-58071676	-2.83191	2.77263	2.6606e-05	0.0129274
ENSG00000183793	protein_coding	NPIPA5	16:15457515-15474904	2.35951	1.51229	2.84048e-05	0.0136864
ENSG00000264462	miRNA	MIR3648	21:9825831-9826011	2.86244	-0.327234	2.87995e-05	0.0137619
ENSG00000125492	protein_coding	BARHL1	9:135457571-135465653	6.65562	-0.537211	3.00724e-05	0.0141365
ENSG00000163219	protein_coding	ARHGAP25	2:68906732-69053965	-2.83914	-0.17337	2.98469e-05	0.0141365
ENSG00000168497	protein_coding	SDPR	2:192699027-193060435	-3.31723	1.9017	3.04522e-05	0.014168
ENSG00000173876	unprocessed_pseudogene	TUBB8	10:92827-120103	-3.21948	-1.47373	3.08385e-05	0.014168
ENSG00000176387	protein_coding	HSD11B2	16:67464554-67471456	3.08446	-0.2334	3.08745e-05	0.014168
ENSG00000139146	protein_coding	FAM60A	12:31433517-31479992	1.62605	7.48985	3.13829e-05	0.0142879
ENSG00000163071	protein_coding	SPATA18	4:52917496-52963458	-1.63081	2.79847	3.22735e-05	0.0145786
ENSG00000185686	protein_coding	PRAME	22:22890122-22909007	4.76064	0.582511	3.36502e-05	0.0150826
ENSG00000136542	protein_coding	GALNT5	2:158114109-158170723	-3.11093	4.16375	3.41566e-05	0.0151918
ENSG00000004848	protein_coding	ARX	X:25021810-25034065	-3.41536	2.16362	3.48686e-05	0.0152079
ENSG00000112333	protein_coding	NR2E1	6:108487261-108510013	-4.85703	2.4417	3.49314e-05	0.0152079
ENSG00000196116	protein_coding	TDRD7	9:100174231-100258407	-1.69629	4.25183	3.49819e-05	0.0152079
ENSG00000131094	protein_coding	C1QL1	17:43037060-43045439	-2.63064	3.97164	3.78882e-05	0.0163485
ENSG00000111859	protein_coding	NEDD9	6:11173684-11382581	-1.40915	6.02714	3.93735e-05	0.0168635
ENSG00000083454	protein_coding	P2RX5	17:3566195-3599698	3.41064	-0.136782	4.05097e-05	0.0169586
ENSG00000137033	protein_coding	IL33	9:6215804-6257983	-3.29905	3.45123	4.01204e-05	0.0169586
ENSG00000181541	protein_coding	MAB21L2	4:151185593-151936879	-4.07617	-0.0584098	4.07686e-05	0.0169586
ENSG00000187772	protein_coding	LIN28B	6:105404922-105531207	2.95249	4.07666	4.04054e-05	0.0169586
ENSG00000233854	antisense	POU6F2-AS2	7:39017597-39532694	-4.70181	-1.55854	4.13815e-05	0.0170906
ENSG00000225071	processed_pseudogene	GS1-184P14.2	X:24447689-24448037	3.21657	-1.6614	4.25683e-05	0.017456
ENSG00000137727	protein_coding	ARHGAP20	11:110447765-110583912	-3.01607	2.84629	4.33516e-05	0.017652
ENSG00000101292	protein_coding	PROKR2	20:5282316-5297378	-5.90171	1.23817	4.38476e-05	0.0177292
ENSG00000180178	transcribed_unprocessed_pseudogene	AC018865.8	2:130748028-130808704	-3.6233	1.68631	4.54187e-05	0.0182369
ENSG00000162621	protein_coding	LRRC53	1:74663895-75010112	3.76288	-0.00399263	4.73735e-05	0.0188906
ENSG00000164330	protein_coding	EBF1	5:158122927-158526769	2.09885	5.22234	4.77023e-05	0.0188914
ENSG00000006377	protein_coding	DLX6	7:96584452-96643377	-5.60455	2.51614	4.85209e-05	0.0190849
ENSG00000134602	protein_coding	MST4	X:131157292-131209971	1.83064	6.22293	4.93344e-05	0.0192738
ENSG00000164109	protein_coding	MAD2L1	4:120976762-121337921	1.87503	6.19549	5.40019e-05	0.0209556
ENSG00000112902	protein_coding	SEMA5A	5:9001885-9546187	-1.91626	5.90665	5.58789e-05	0.0215395
ENSG00000152583	protein_coding	SPARCL1	4:88394486-88452213	-1.70368	11.3016	5.64776e-05	0.021626
ENSG00000124749	protein_coding	COL21A1	6:55921387-56258892	-3.69819	5.11808	5.71407e-05	0.021736
ENSG00000248632	processed_pseudogene	RP11-366M4.11	4:165869230-165899980	-3.56465	-0.864135	5.78831e-05	0.0218745
ENSG00000157193	protein_coding	LRP8	1:53711216-53793742	-1.28807	6.88283	5.84069e-05	0.0219292
ENSG00000223760	transcribed_unprocessed_pseudogene	MED15P9	2:130887193-130902707	-4.4491	-1.10962	5.91323e-05	0.0220583
ENSG00000127399	protein_coding	LRRC61	7:149941004-150035239	3.65366	0.85156	6.03175e-05	0.0223561
ENSG00000127249	protein_coding	ATP13A4	3:193119865-193310900	-2.74754	3.4557	6.39403e-05	0.023548
ENSG00000108511	protein_coding	HOXB6	17:46618255-46683776	-5.13074	1.68434	6.47066e-05	0.0235909
ENSG00000197958	protein_coding	RPL12	9:130209952-130213684	1.31048	8.19664	6.48729e-05	0.0235909
ENSG00000075891	protein_coding	PAX2	10:102495359-102589698	5.06673	-0.0483473	6.58356e-05	0.0237913
ENSG00000137868	protein_coding	STRA6	15:74471806-74628813	-4.79212	0.963058	6.67325e-05	0.0239657
ENSG00000196090	protein_coding	PTPRT	20:40701391-41818610	-3.1242	2.65959	6.75392e-05	0.0241056
ENSG00000078596	protein_coding	ITM2A	X:78615880-78623164	-4.96818	-2.22027	7e-05	0.0244784
ENSG00000105143	protein_coding	SLC1A6	19:15060845-15134081	3.11567	1.16569	7.07002e-05	0.0244784
ENSG00000139364	protein_coding	TMEM132B	12:125671381-126146917	2.28657	7.65821	7.06501e-05	0.0244784
ENSG00000159167	protein_coding	STC1	8:23699427-23712320	-3.71616	7.31127	6.97901e-05	0.0244784
ENSG00000179044	protein_coding	EXOC3L1	16:67218268-67224107	4.37958	-1.6994	7.04709e-05	0.0244784
ENSG00000108107	protein_coding	RPL28	19:55896712-55919145	1.4892	6.177	7.21986e-05	0.0248483
ENSG00000268654	lincRNA	MIMT1	19:57352269-57359924	3.43711	-0.145709	7.28182e-05	0.0249133
ENSG00000179546	protein_coding	HTR1D	1:23516992-23521222	-2.35897	0.450048	7.36443e-05	0.0250477
ENSG00000259671	processed_pseudogene	RP11-925D8.6	15:58245621-58861151	5.55713	-2.37194	7.49205e-05	0.0253328
ENSG00000063438	protein_coding	AHRR	5:271735-438406	-1.74265	3.55641	7.85379e-05	0.0264015
ENSG00000188153	protein_coding	COL4A5	X:107683073-107940775	-1.54195	7.11897	7.95673e-05	0.0264401
ENSG00000256377	antisense	RP11-1060J15.4	12:27849320-27863703	4.86249	-0.51658	7.9194e-05	0.0264401
ENSG00000126010	protein_coding	GRPR	X:16141678-16189587	-3.15032	1.95725	8.22923e-05	0.0271894
ENSG00000263553	lincRNA	RP11-449D8.2	18:22253126-22254312	7.01562	1.68102	8.4294e-05	0.0276925
ENSG00000166863	protein_coding	TAC3	12:57403783-57444982	-4.75323	2.9626	8.49544e-05	0.0277518
ENSG00000127083	protein_coding	OMD	9:95059639-95432547	-4.31843	2.09908	8.73035e-05	0.0283515
ENSG00000188219	protein_coding	POTEE	2:131862419-132111282	-4.84768	-1.06182	8.77711e-05	0.0283515
ENSG00000160180	protein_coding	TFF3	21:43731776-43735761	-4.59431	-0.206406	9.08937e-05	0.0291971
ENSG00000011677	protein_coding	GABRA3	X:151307354-151619830	-3.39967	1.05946	9.20877e-05	0.0292164
ENSG00000147255	protein_coding	IGSF1	X:130407479-130533677	-3.08703	4.07893	9.24698e-05	0.0292164
ENSG00000152779	protein_coding	SLC16A12	10:91190050-91316398	-3.08134	1.4602	9.16084e-05	0.0292164
ENSG00000271053	processed_pseudogene	RP11-97F8.1	4:117779248-117780129	6.9542	-1.52099	9.46106e-05	0.0297303
ENSG00000260611	lincRNA	RP11-352B15.2	16:35019939-35021258	5.24769	-2.5321	0.000100179	0.0313099
ENSG00000229847	antisense	EMX2OS	10:119184704-119309056	-4.07234	1.38957	0.000103554	0.032191
ENSG00000229415	protein_coding	SFTA3	14:36942411-36992221	-6.4919	-0.0973914	0.000107742	0.0333136
ENSG00000099250	protein_coding	NRP1	10:33466419-33625190	-2.27778	7.41652	0.00011208	0.0344706
ENSG00000152092	protein_coding	ASTN1	1:176826437-177134109	-2.33714	5.67944	0.000113581	0.0345321
ENSG00000170962	protein_coding	PDGFD	11:103777913-104035107	-1.75654	4.08852	0.000114072	0.0345321
ENSG00000231764	antisense	DLX6-AS1	7:96584452-96643377	-5.14083	7.34566	0.000113624	0.0345321
ENSG00000164265	protein_coding	SCGB3A2	5:147250244-147286101	-4.79413	-1.94515	0.000116004	0.0347986
ENSG00000226581	lincRNA	RP11-340I6.8	7:63361200-63378372	5.95095	-2.06906	0.000116156	0.0347986
ENSG00000111087	protein_coding	GLI1	12:57853917-57914300	-3.08969	-0.098752	0.000116987	0.0348124
ENSG00000164574	protein_coding	GALNT10	5:153369687-153825410	-1.59912	5.89564	0.000117406	0.0348124
ENSG00000133321	protein_coding	RARRES3	11:63304280-63313934	-1.94988	2.52044	0.000120937	0.0354952
ENSG00000165970	protein_coding	SLC6A5	11:20620945-20680831	4.89026	3.67374	0.000120872	0.0354952
ENSG00000120068	protein_coding	HOXB8	17:46684593-46712294	-6.11973	1.53191	0.000125652	0.0365289
ENSG00000205592	processed_transcript	MUC19	12:40787196-40964632	2.02595	1.6642	0.000125722	0.0365289
ENSG00000113916	protein_coding	BCL6	3:187416046-187463515	-1.5328	4.35461	0.000126809	0.0366606
ENSG00000164530	protein_coding	PI16	6:36922208-36932613	-3.08837	-0.207507	0.000127999	0.0367103
ENSG00000171724	protein_coding	VAT1L	16:77822426-78014004	-1.42512	6.22209	0.000128251	0.0367103
ENSG00000248529	antisense	RP11-2O17.2	5:60933534-61047590	3.32933	-2.02318	0.000129084	0.0367667
ENSG00000164733	protein_coding	CTSB	8:11700032-11726957	-1.39293	7.42102	0.000132657	0.0374157
ENSG00000198502	protein_coding	HLA-DRB5	6:32485119-32498064	-5.70626	4.27554	0.000132527	0.0374157
ENSG00000182253	protein_coding	SYNM	15:99192199-99675798	-1.54335	7.32285	0.000138758	0.0389467
ENSG00000139269	protein_coding	INHBE	12:57846105-57853063	3.01717	-0.649803	0.000140239	0.0389838
ENSG00000185834	processed_pseudogene	RPL12P4	20:53691154-53691685	1.39552	6.24101	0.000139941	0.0389838
ENSG00000239809	processed_pseudogene	RP11-51L5.2	17:60447578-60493837	1.92701	-0.187069	0.000142092	0.0393098
ENSG00000145569	protein_coding	FAM105A	5:14581883-14615116	2.41436	4.51781	0.000143989	0.0396184
ENSG00000197991	protein_coding	PCDH20	13:61983817-62002220	-2.44281	3.44122	0.000144578	0.0396184
ENSG00000144355	protein_coding	DLX1	2:172949467-172954405	-3.78289	3.44338	0.000146149	0.03986
ENSG00000124145	protein_coding	SDC4	20:43953927-43977064	-1.7635	4.04472	0.000148317	0.0402616
ENSG00000166592	protein_coding	RRAD	16:66955581-66959547	3.72385	1.38692	0.000150619	0.0403185
ENSG00000229420	-	RP11-782C8.7	1:143245163-143245590	4.13983	-2.41944	0.000150576	0.0403185
ENSG00000260676	lincRNA	RP11-510D19.1	18:69187197-69246192	4.88839	-0.522656	0.000149609	0.0403185
ENSG00000158125	protein_coding	XDH	2:31557186-31637581	-2.53838	-0.126604	0.000151977	0.0404945
ENSG00000141314	protein_coding	RHBDL3	17:30593194-30708905	1.58265	4.19789	0.000153415	0.0406903
ENSG00000147246	protein_coding	HTR2C	X:113818550-114144624	-3.41519	1.88587	0.00015509	0.0409466
ENSG00000113356	protein_coding	POLR3G	5:89754019-89810370	1.51059	4.12677	0.000158163	0.0414374
ENSG00000175183	protein_coding	CSRP2	12:77252494-77274132	-1.31865	6.75049	0.000158584	0.0414374
ENSG00000264924	antisense	RP11-799B12.2	18:21572736-21715574	5.08158	-2.71919	0.000159099	0.0414374
ENSG00000225649	processed_transcript	AC064875.2	2:13106909-13147138	-2.27025	0.304907	0.000162882	0.0422325
ENSG00000247077	protein_coding	PGAM5	12:133264191-133299228	1.55725	6.12533	0.000166255	0.0429146
ENSG00000121351	protein_coding	IAPP	12:21417533-21572528	-2.94745	-1.90934	0.000169521	0.0435631
ENSG00000164690	protein_coding	SHH	7:155592679-155604967	-2.48118	2.57566	0.000170839	0.0437077
ENSG00000231793	unitary_pseudogene	DOC2GP	11:67380123-67383728	-4.10719	-2.00465	0.000171753	0.0437478
ENSG00000231167	processed_pseudogene	YBX1P2	7:105172531-105241322	1.24134	8.40499	0.000174325	0.0442082
ENSG00000106546	protein_coding	AHR	7:17319457-17385776	-1.46706	6.40824	0.000175362	0.0442769
ENSG00000214389	processed_pseudogene	RPS3AP26	7:97881690-98030380	1.14816	9.75313	0.000176664	0.0444117
ENSG00000095777	protein_coding	MYO3A	10:26223195-26501456	-2.78943	1.79129	0.000182567	0.0451047
ENSG00000147434	protein_coding	CHRNA6	8:42607762-42651535	4.2023	0.0625825	0.000184101	0.0451047
ENSG00000156076	protein_coding	WIF1	12:65444405-65515346	-3.58642	1.53986	0.000183861	0.0451047
ENSG00000170290	protein_coding	SLN	11:107578103-107595135	-4.6027	-0.680179	0.000182143	0.0451047
ENSG00000177575	protein_coding	CD163	12:7499280-7656489	3.62854	-1.51845	0.000181774	0.0451047
ENSG00000182601	protein_coding	HS3ST4	16:25703346-26149009	-4.88446	-1.23252	0.000182525	0.0451047
ENSG00000149571	protein_coding	KIRREL3	11:126225534-126875953	-2.04989	3.4221	0.000186829	0.0453378
ENSG00000152669	protein_coding	CCNO	5:54526979-54529508	-3.23119	-2.34161	0.000187136	0.0453378
ENSG00000240990	antisense	HOXA11-AS	7:27221128-27233067	5.9628	-2.19347	0.000187404	0.0453378
ENSG00000083814	protein_coding	ZNF671	19:58193336-58269527	-1.8486	3.25861	0.000193241	0.0465173
ENSG00000230453	protein_coding	ANKRD18B	9:33524391-33573007	3.47114	1.88166	0.000194086	0.0465173
ENSG00000261520	antisense	DLGAP1-AS5	18:3496029-4455335	3.70896	-1.7385	0.000194694	0.0465173
ENSG00000096696	protein_coding	DSP	6:7541807-7586950	-2.96812	3.67291	0.000199892	0.047516
ENSG00000103647	protein_coding	CORO2B	15:68871307-69020145	-1.35092	6.09325	0.00020073	0.047516
ENSG00000130038	protein_coding	EFCAB4B	12:3715798-3873985	2.92464	1.51609	0.000201339	0.047516
ENSG00000101695	protein_coding	RNF125	18:29598334-30050447	1.95994	1.08099	0.000204407	0.0478605
ENSG00000168685	protein_coding	IL7R	5:35852796-35879705	-4.04943	1.99236	0.00020656	0.0478605
ENSG00000175664	protein_coding	TEX26	13:31456069-31551760	-2.90522	-0.551961	0.000205707	0.0478605
ENSG00000229308	lincRNA	AC010084.1	Y:3904537-3968361	5.27099	-2.50734	0.000205626	0.0478605
ENSG00000271956	-	DLX6-AS2	7:96584452-96643377	-6.2942	-1.41482	0.000206937	0.0478605
ENSG00000242512	lincRNA	RP11-416O18.1	3:181670130-181728466	-2.90639	2.29063	0.000210142	0.048408
ENSG00000102034	protein_coding	ELF4	X:129198848-129244691	-2.10412	1.15275	0.000212078	0.0486126
ENSG00000102349	protein_coding	KLF8	X:56258853-56314322	-1.86334	2.81657	0.000213307	0.0486126
ENSG00000205795	protein_coding	CYS1	2:10196906-10221071	-2.99671	-0.713733	0.000213552	0.0486126
ENSG00000153012	protein_coding	LGI2	4:25000468-25032501	2.16645	2.51319	0.000214919	0.0487318
ENSG00000119125	protein_coding	GDA	9:74729510-74872109	-2.84682	3.15267	0.00022126	0.0498215
ENSG00000139292	protein_coding	LGR5	12:71518864-71980090	2.98257	4.7757	0.000221448	0.0498215

## Sheet: Overlap with SFARI
Overlap with SFARI
Symbol	Entrez Gene Name	Ensembl
ARX	aristaless related homeobox	ENSG00000004848
KIRREL3	kin of IRRE like 3 (Drosophila)	ENSG00000149571
P2RX5	purinergic receptor P2X 5	ENSG00000083454
SEMA5A	semaphorin 5A	ENSG00000112902
SPARCL1	SPARC like 1	ENSG00000152583
