# Supplementary material for: Convergent Pathways in Idiopathic Autism Revealed by Time Course Transcriptomic Analysis of Patient-Derived Neurons
Source: Sci Rep. 2018 May 30;8:8423. doi: 10.1038/s41598-018-26495-1 (PMC5976773; doi:10.1038/s41598-018-26495-1)
Supplement: Supplementary file 4 — Supplementary data file 3 [file 41598_2018_26495_MOESM4_ESM.xlsx]

## Sheet: Sheet1
Convergent Pathways in Idiopathic Autism Revealed by Time Course Transcriptomic Analysis of Patient-Derived Neurons
Brooke A. DeRosa, Jimmy El Hokayem, Elena Artimovich, Catherine Garcia-Serje, Andre W. Phillips, Derek Van Booven, Jonathan E. Nestor, Lily Wang, Michael L. Cuccaro, Jeffery M. Vance, Margaret A. Pericak-Vance, Holly N. Cukier, Michael W. Nestor, Derek M. Dykxhoorn
Supplementary Data File 3

## Sheet: 35 DIV-Module ASD Significance
35 DIV Module	ASD Correlation	P-Value
M1	-0.96236	2.15903e-06
M2	0.832594	0.00146858
M3	0.81593	0.0021942
M4	-0.810043	0.00250535
M5	-0.807669	0.00263965
M6	0.797786	0.00325723
M7	0.795287	0.00342905
M8	0.784968	0.00421042
M9	-0.768933	0.00567564
M10	-0.745457	0.0084544
M11	-0.741855	0.00895514
M12	0.704454	0.0155095
M13	0.699077	0.0166754
M14	-0.689389	0.0189328
M15	-0.682233	0.0207349
M16	-0.675367	0.0225755
M17	-0.663282	0.0260924
M18	0.663245	0.0261039
M19	0.647234	0.031339
M20	0.639204	0.0342238
M21	-0.637683	0.0347904
M22	-0.627058	0.0389321
M23	0.613032	0.0449088

## Sheet: 135 DIV-Module ASD Significance
135 DIV Module	ASD Correlation	P-Value
M1	-0.858869	0.000708879
M2	-0.830219	0.00155907
M3	0.805334	0.00277697
M4	0.773796	0.00519694
M5	-0.771564	0.00541279
M6	-0.760208	0.00661468
M7	-0.739808	0.00924901
M8	-0.727984	0.0110867
M9	-0.727682	0.0111368
M10	-0.726617	0.0113149
M11	-0.712307	0.0139136
M12	-0.700459	0.0163699
M13	0.693354	0.0179841
M14	0.687547	0.0193856
M15	-0.687423	0.0194163
M16	-0.685856	0.019808
M17	-0.660649	0.0269073
M18	-0.659642	0.0272235
M19	0.652553	0.0295246
M20	-0.647145	0.0313699
M21	0.638454	0.034502
M22	-0.635655	0.0355559
M23	0.621789	0.041108
M24	0.618311	0.0425898
M25	-0.613546	0.0446793

## Sheet: 35 DIV - GS.ASD - kME (MM)
Ensembl Gene ID	Gene Type	Gene Name	Moduled35	GS.ASD	PGS.ASD	kME (MM)	PkME (MM)	logFC	logFC FDR
ENSG00000011422	protein_coding	PLAUR	M1	-0.843146	0.00111338	0.866017	0.000567111	2.05271	0.00291007
ENSG00000026297	protein_coding	RNASET2	M1	-0.451079	0.163761	0.614562	0.044228	0.833972	0.73938
ENSG00000026559	protein_coding	KCNG1	M1	-0.652187	0.0296471	0.726451	0.0113428	1.25618	0.270689
ENSG00000049540	protein_coding	ELN	M1	-0.78029	0.00460487	0.834639	0.0013939	2.07962	0.0260783
ENSG00000052126	protein_coding	PLEKHA5	M1	-0.898594	0.000169992	0.885428	0.00028871	0.783036	0.162383
ENSG00000070193	protein_coding	FGF10	M1	-0.794988	0.00345003	0.670621	0.0239136	6.99943	2.93176e-07
ENSG00000079257	protein_coding	LXN	M1	-0.90614	0.000121385	0.841891	0.00115184	2.84568	4.10724e-05
ENSG00000084754	protein_coding	HADHA	M1	-0.810729	0.00246745	0.736195	0.009785	0.485922	0.66315
ENSG00000087884	protein_coding	AAMDC	M1	-0.758797	0.00677653	0.874359	0.000430023	1.09982	0.164847
ENSG00000089472	protein_coding	HEPH	M1	-0.835808	0.00135254	0.841799	0.00115468	6.26952	6.06366e-05
ENSG00000090013	protein_coding	BLVRB	M1	-0.877212	0.000389457	0.918084	6.69648e-05	1.89151	0.00716725
ENSG00000093183	protein_coding	SEC22C	M1	-0.801008	0.00304524	0.814206	0.00228211	0.251065	1
ENSG00000100097	protein_coding	LGALS1	M1	-0.843138	0.00111362	0.860357	0.000677368	2.87679	0.000415769
ENSG00000100441	protein_coding	KHNYN	M1	-0.61723	0.0430579	0.75934	0.00671394	0.586048	0.716463
ENSG00000100461	protein_coding	RBM23	M1	-0.755466	0.00717035	0.808236	0.0026071	0.368288	0.969674
ENSG00000102038	protein_coding	SMARCA1	M1	-0.835763	0.00135409	0.894144	0.000204869	0.98693	0.0369816
ENSG00000102359	protein_coding	SRPX2	M1	-0.899623	0.000162611	0.868102	0.000530132	3.33075	7.68195e-05
ENSG00000103811	protein_coding	CTSH	M1	-0.810436	0.0024836	0.740747	0.00911331	2.23867	0.00189039
ENSG00000103852	protein_coding	TTC23	M1	-0.876951	0.000393039	0.886529	0.000276884	0.736899	0.361103
ENSG00000105639	protein_coding	JAK3	M1	-0.785061	0.00420282	0.851162	0.000890045	2.73114	0.00429872
ENSG00000105700	protein_coding	KXD1	M1	-0.85113	0.000890875	0.836892	0.00131497	0.549798	0.672096
ENSG00000105982	protein_coding	RNF32	M1	-0.740278	0.00918102	0.780375	0.0045975	0.766539	0.612794
ENSG00000106244	protein_coding	PDAP1	M1	-0.898803	0.000168473	0.809837	0.00251681	0.5584	0.525692
ENSG00000107821	protein_coding	KAZALD1	M1	-0.831189	0.00152161	0.82306	0.00185701	2.48887	0.00107525
ENSG00000111077	protein_coding	TNS2	M1	-0.716873	0.0130419	0.730987	0.0105969	1.17316	0.292261
ENSG00000111817	protein_coding	DSE	M1	-0.751951	0.00760368	0.816605	0.00216046	0.557641	0.683239
ENSG00000113319	protein_coding	RASGRF2	M1	-0.695048	0.0175894	0.787416	0.00401422	2.01782	0.0115758
ENSG00000113389	protein_coding	NPR3	M1	-0.940761	1.61026e-05	0.957212	3.81523e-06	5.60456	1.97369e-15
ENSG00000115414	protein_coding	FN1	M1	-0.817402	0.00212113	0.854723	0.000802459	2.00506	0.000281752
ENSG00000116132	protein_coding	PRRX1	M1	-0.653278	0.0292833	0.67575	0.0224698	2.34748	0.166241
ENSG00000116670	protein_coding	MAD2L2	M1	-0.78178	0.00447645	0.766419	0.00593538	0.696269	0.493668
ENSG00000118960	protein_coding	HS1BP3	M1	-0.855847	0.000776216	0.862712	0.000629704	0.751449	0.450188
ENSG00000120333	protein_coding	MRPS14	M1	-0.837191	0.00130476	0.709614	0.0144467	0.264907	1
ENSG00000122986	protein_coding	HVCN1	M1	-0.686709	0.0195942	0.767062	0.00586817	0.843409	0.693874
ENSG00000126945	protein_coding	HNRNPH2	M1	-0.805511	0.00276636	0.737523	0.00958553	0.306017	1
ENSG00000127990	protein_coding	SGCE	M1	-0.881233	0.000337299	0.915884	7.52001e-05	0.526227	0.712762
ENSG00000130203	protein_coding	APOE	M1	-0.919368	6.24863e-05	0.96805	1.04129e-06	2.90101	5.38392e-06
ENSG00000131475	protein_coding	VPS25	M1	-0.899996	0.000160001	0.909233	0.000104873	0.599803	0.604827
ENSG00000132581	protein_coding	SDF2	M1	-0.75793	0.00687745	0.846041	0.00102837	0.36844	1
ENSG00000133110	protein_coding	POSTN	M1	-0.706275	0.0151282	0.765215	0.00606295	3.10258	0.00180419
ENSG00000133519	transcribed_unprocessed_pseudogene	ZDHHC8P1	M1	-0.602625	0.0497327	0.701164	0.0162158	0.84417	0.779585
ENSG00000135931	protein_coding	ARMC9	M1	-0.702456	0.0159357	0.787862	0.00397922	0.350612	1
ENSG00000136068	protein_coding	FLNB	M1	-0.677118	0.0220955	0.708648	0.0146417	1.62874	0.0184328
ENSG00000136940	protein_coding	PDCL	M1	-0.707018	0.0149747	0.736851	0.00968607	0.306163	1
ENSG00000137106	protein_coding	GRHPR	M1	-0.602054	0.0500069	0.664312	0.0257787	0.461391	0.914176
ENSG00000137868	protein_coding	STRA6	M1	-0.835986	0.00134631	0.864053	0.000603715	2.14005	0.00892011
ENSG00000138722	protein_coding	MMRN1	M1	-0.95277	5.91215e-06	0.907051	0.000116328	4.56158	6.35964e-18
ENSG00000139835	protein_coding	GRTP1	M1	-0.705825	0.0152219	0.774895	0.00509299	1.46117	0.206755
ENSG00000140553	protein_coding	UNC45A	M1	-0.725219	0.0115518	0.771461	0.00542292	0.629773	0.614858
ENSG00000141338	protein_coding	ABCA8	M1	-0.935608	2.32616e-05	0.883045	0.000315597	3.81321	2.43534e-09
ENSG00000141499	protein_coding	WRAP53	M1	-0.709553	0.0144591	0.797579	0.0032712	0.540247	0.84049
ENSG00000143486	protein_coding	EIF2D	M1	-0.859319	0.000699233	0.896117	0.000188788	0.488875	0.820933
ENSG00000143553	protein_coding	SNAPIN	M1	-0.941964	1.47086e-05	0.874664	0.000425534	0.568209	0.647461
ENSG00000143867	protein_coding	OSR1	M1	-0.843742	0.00109548	0.836529	0.00132748	3.26769	0.000684299
ENSG00000144455	protein_coding	SUMF1	M1	-0.821859	0.0019109	0.881517	0.000333824	0.534365	0.766279
ENSG00000149929	protein_coding	HIRIP3	M1	-0.866536	0.000557738	0.84948	0.000933839	0.799459	0.317432
ENSG00000150281	protein_coding	CTF1	M1	-0.749848	0.00787206	0.806144	0.00272875	2.12163	0.0289639
ENSG00000150403	protein_coding	TMCO3	M1	-0.765004	0.00608547	0.856698	0.00075678	0.466152	0.815368
ENSG00000153246	protein_coding	PLA2R1	M1	-0.802598	0.00294451	0.824966	0.00177388	2.37818	0.00339105
ENSG00000154240	protein_coding	CEP112	M1	-0.770052	0.00556276	0.783573	0.00432535	0.596878	0.617986
ENSG00000157227	protein_coding	MMP14	M1	-0.943323	1.32471e-05	0.932729	2.82025e-05	2.80433	1.16659e-07
ENSG00000157502	protein_coding	MUM1L1	M1	-0.855327	0.000788276	0.847324	0.000992283	2.66254	0.000281752
ENSG00000158352	protein_coding	SHROOM4	M1	-0.70441	0.0155188	0.795755	0.00339633	1.28767	0.0584428
ENSG00000158526	protein_coding	TSR2	M1	-0.916424	7.31099e-05	0.911366	9.45315e-05	0.562034	0.641916
ENSG00000159377	protein_coding	PSMB4	M1	-0.810998	0.00245273	0.881309	0.000336361	0.651916	0.466862
ENSG00000160284	protein_coding	SPATC1L	M1	-0.752865	0.00748921	0.809646	0.00252741	1.52898	0.0942466
ENSG00000162236	protein_coding	STX5	M1	-0.574296	0.0646388	0.730437	0.0106853	0.449956	0.984255
ENSG00000162576	protein_coding	MXRA8	M1	-0.870956	0.000482503	0.902796	0.00014139	2.94866	0.000105185
ENSG00000162976	protein_coding	PQLC3	M1	-0.881415	0.000335063	0.884253	0.000301746	0.86025	0.385212
ENSG00000163479	protein_coding	SSR2	M1	-0.764733	0.00611446	0.839073	0.00124181	0.563746	0.633321
ENSG00000163913	protein_coding	IFT122	M1	-0.795086	0.00344311	0.880575	0.000345443	0.612659	0.580486
ENSG00000164062	protein_coding	APEH	M1	-0.678962	0.0215978	0.718086	0.0128172	0.544701	0.756754
ENSG00000164978	protein_coding	NUDT2	M1	-0.882288	0.000324529	0.93548	2.34647e-05	0.535888	0.768754
ENSG00000166482	protein_coding	MFAP4	M1	-0.775142	0.00506989	0.835641	0.00135838	3.14743	0.000415769
ENSG00000166888	protein_coding	STAT6	M1	-0.793553	0.00355215	0.778369	0.0047746	3.02472	0.000586402
ENSG00000166925	protein_coding	TSC22D4	M1	-0.638669	0.034422	0.761086	0.00651535	0.697146	0.72
ENSG00000166997	protein_coding	CNPY4	M1	-0.93038	3.27983e-05	0.943636	1.29275e-05	0.839784	0.20639
ENSG00000167110	protein_coding	GOLGA2	M1	-0.679265	0.0215169	0.768708	0.00569858	0.357891	1
ENSG00000167601	protein_coding	AXL	M1	-0.583372	0.0595723	0.661368	0.0266828	2.01602	0.0358815
ENSG00000168036	protein_coding	CTNNB1	M1	-0.897828	0.000175645	0.925273	4.47649e-05	0.687265	0.233904
ENSG00000168542	protein_coding	COL3A1	M1	-0.86059	0.000672544	0.842636	0.00112889	5.67218	3.44324e-08
ENSG00000168792	protein_coding	ABHD15	M1	-0.805586	0.00276192	0.811679	0.00241577	1.14271	0.187317
ENSG00000169515	protein_coding	CCDC8	M1	-0.900254	0.000158209	0.84271	0.00112662	1.28171	0.0208613
ENSG00000170004	protein_coding	CHD3	M1	-0.553225	0.0775048	0.669838	0.0241398	0.440208	0.844828
ENSG00000170743	protein_coding	SYT9	M1	-0.693937	0.0178476	0.756824	0.00700787	2.5726	0.00579176
ENSG00000171408	protein_coding	PDE7B	M1	-0.897515	0.000177993	0.883198	0.000313817	2.14777	0.000444755
ENSG00000172053	protein_coding	QARS	M1	-0.736821	0.00969055	0.766683	0.00590774	0.382202	0.947302
ENSG00000174776	protein_coding	WDR49	M1	-0.767991	0.00577199	0.796643	0.00333499	0.840387	0.386635
ENSG00000174807	protein_coding	CD248	M1	-0.817689	0.0021071	0.859082	0.000704299	3.29766	0.000647395
ENSG00000175203	protein_coding	DCTN2	M1	-0.63146	0.0371769	0.762928	0.00631058	0.386027	0.968049
ENSG00000179562	protein_coding	GCC1	M1	-0.849266	0.000939504	0.825767	0.00173975	0.330454	1
ENSG00000180178	transcribed_unprocessed_pseudogene	FAR2P1	M1	-0.552757	0.0778088	0.621773	0.041115	5.1932	0.000999405
ENSG00000180764	transcribed_processed_pseudogene	PIPSL	M1	-0.804372	0.00283501	0.830561	0.00154578	0.610908	0.585695
ENSG00000181804	protein_coding	SLC9A9	M1	-0.888692	0.000254735	0.904188	0.000132782	1.47546	0.0240648
ENSG00000182168	protein_coding	UNC5C	M1	-0.782411	0.0044228	0.807903	0.0026262	2.09706	0.00180419
ENSG00000182287	protein_coding	AP1S2	M1	-0.886533	0.000276841	0.876328	0.000401709	0.703564	0.259235
ENSG00000182611	protein_coding	HIST1H2AJ	M1	-0.872299	0.00046125	0.810521	0.00247892	3.43395	2.49602e-07
ENSG00000182621	protein_coding	PLCB1	M1	-0.836519	0.0013278	0.86399	0.000604911	1.03738	0.0908496
ENSG00000182968	protein_coding	SOX1	M1	-0.831578	0.00150681	0.828262	0.00163664	2.41528	0.000608278
ENSG00000183671	protein_coding	GPR1	M1	-0.882248	0.000325012	0.884215	0.000302173	2.97835	7.78408e-06
ENSG00000184208	protein_coding	C22orf46	M1	-0.694428	0.0177333	0.777582	0.00484539	0.468784	0.944023
ENSG00000185112	protein_coding	FAM43A	M1	-0.772498	0.00532165	0.862649	0.00063094	2.46967	0.00310889
ENSG00000185222	protein_coding	WBP5	M1	-0.934597	2.49133e-05	0.903212	0.000138773	1.30606	0.00219983
ENSG00000185339	protein_coding	TCN2	M1	-0.887055	0.000271371	0.890748	0.000234958	2.11943	0.000291183
ENSG00000187456	protein_coding	RDM1	M1	-0.573843	0.0648988	0.65099	0.03005	0.856533	0.693874
ENSG00000188153	protein_coding	COL4A5	M1	-0.819898	0.00200135	0.860815	0.000667901	1.69525	0.00197417
ENSG00000188987	protein_coding	HIST1H4D	M1	-0.712154	0.0139433	0.730044	0.0107489	1.25024	0.111082
ENSG00000196374	protein_coding	HIST1H2BM	M1	-0.837191	0.00130475	0.836272	0.00133637	2.79628	0.000678701
ENSG00000196604	protein_coding	POTEF	M1	-0.801719	0.00299989	0.832121	0.00148628	8.50378	2.43573e-09
ENSG00000197061	protein_coding	HIST1H4C	M1	-0.757114	0.00697345	0.791423	0.0037078	0.712224	0.487927
ENSG00000204520	protein_coding	MICA	M1	-0.916646	7.22632e-05	0.884924	0.000294239	2.26485	4.99358e-05
ENSG00000218336	protein_coding	TENM3	M1	-0.729992	0.0107573	0.794434	0.00348916	1.50063	0.0090705
ENSG00000223865	protein_coding	HLA-DPB1	M1	-0.690196	0.018737	0.767372	0.00583591	2.13828	0.06016
ENSG00000225137	processed_pseudogene	DYNC1I2P1	M1	-0.766448	0.00593237	0.834167	0.0014109	0.405108	0.911654
ENSG00000225241	protein_coding	NBPF8	M1	-0.685931	0.0197891	0.711556	0.0140607	0.501834	0.817274
ENSG00000226823	unprocessed_pseudogene	SUGT1P	M1	-0.645954	0.0317868	0.783066	0.00436767	0.561247	0.959596
ENSG00000233098	antisense	CCDC144NL-AS1	M1	-0.68538	0.019928	0.75485	0.00724493	5.29224	7.20013e-06
ENSG00000233871	processed_transcript	DLG5-AS1	M1	-0.705686	0.0152509	0.774754	0.00510628	1.06141	0.316249
ENSG00000234390	lincRNA	USP27X-AS1	M1	-0.732546	0.0103489	0.763372	0.00626195	0.718951	0.760508
ENSG00000234546	lincRNA	RP3-510D11.2	M1	-0.877079	0.000391286	0.851495	0.000881564	1.55947	0.0377555
ENSG00000235501	antisense	RP4-639F20.1	M1	-0.789357	0.00386355	0.89165	0.00022666	0.811783	0.437559
ENSG00000236924	lincRNA	RP11-390F4.6	M1	-0.660352	0.0270001	0.700536	0.0163531	0.762991	0.729239
ENSG00000241081	processed_pseudogene	RP11-488C13.1	M1	-0.694454	0.0177271	0.557993	0.074456	0.475636	0.814491
ENSG00000241852	protein_coding	C8orf58	M1	-0.667868	0.0247153	0.676621	0.0222309	0.988522	0.306174
ENSG00000246705	protein_coding	H2AFJ	M1	-0.649369	0.0306016	0.693843	0.0178696	0.910708	0.69841
ENSG00000247134	lincRNA	RP11-11N9.4	M1	-0.819331	0.00202812	0.820419	0.00197702	0.941213	0.167028
ENSG00000250317	protein_coding	SMIM20	M1	-0.737129	0.00964432	0.773772	0.00519923	0.434184	0.930331
ENSG00000250358	lincRNA	RP11-159K7.2	M1	-0.772312	0.0053397	0.752913	0.00748321	2.52782	0.0096789
ENSG00000250722	protein_coding	SEPP1	M1	-0.718513	0.0127388	0.840356	0.00120023	2.43089	0.00660363
ENSG00000255100	antisense	RP11-21L23.3	M1	-0.766591	0.0059174	0.796854	0.00332056	0.88053	0.58745
ENSG00000263470	lincRNA	RP11-160O5.1	M1	-0.789624	0.00384317	0.871939	0.000466872	1.5921	0.10204
ENSG00000263551	lincRNA	RP11-78F17.1	M1	-0.809579	0.00253116	0.810812	0.00246295	3.38597	0.00098969
ENSG00000265401	antisense	RP11-138I1.4	M1	-0.695888	0.017396	0.764445	0.00614544	1.1225	0.324321
ENSG00000268129	lincRNA	RP11-91G21.1	M1	-0.66165	0.0265954	0.781008	0.00454263	0.557697	0.908249
ENSG00000271474	antisense	RP11-710C12.1	M1	-0.878829	0.000367796	0.944342	1.22265e-05	1.76885	0.00709446
ENSG00000272501	antisense	XXbac-BPG299F13.17	M1	-0.570384	0.0669098	0.658701	0.0275213	0.704983	0.909689
ENSG00000272831	antisense	RP11-792A8.4	M1	-0.898901	0.000167762	0.924312	4.73464e-05	0.844506	0.335057
ENSG00000001631	protein_coding	KRIT1	M2	0.71222	0.0139305	0.744619	0.00856901	-0.129809	1
ENSG00000005810	protein_coding	MYCBP2	M2	0.727782	0.0111201	0.969793	8.10993e-07	-0.638842	0.478479
ENSG00000009413	protein_coding	REV3L	M2	0.738159	0.00949099	0.808406	0.00259742	-0.464824	0.775438
ENSG00000012174	protein_coding	MBTPS2	M2	0.70125	0.016197	0.833457	0.00143674	-0.359234	1
ENSG00000015153	protein_coding	YAF2	M2	0.727549	0.0111589	0.946767	1.00414e-05	-0.484457	0.835539
ENSG00000017260	protein_coding	ATP2C1	M2	0.856655	0.000757755	0.949884	7.68849e-06	-0.629447	0.403858
ENSG00000023516	protein_coding	AKAP11	M2	0.820378	0.00197894	0.916857	7.14686e-05	-0.456691	0.739089
ENSG00000024048	protein_coding	UBR2	M2	0.681221	0.0209991	0.936498	2.18774e-05	-0.205501	1
ENSG00000025796	protein_coding	SEC63	M2	0.890825	0.000234242	0.944525	1.20504e-05	-0.527106	0.601382
ENSG00000033867	protein_coding	SLC4A7	M2	0.822391	0.00188688	0.787748	0.00398812	-0.521608	0.613058
ENSG00000035115	protein_coding	SH3YL1	M2	0.773504	0.0052248	0.947606	9.3604e-06	-0.547508	0.745837
ENSG00000043514	protein_coding	TRIT1	M2	0.872029	0.000465464	0.751719	0.00763294	-0.255793	1
ENSG00000047188	protein_coding	YTHDC2	M2	0.685963	0.0197809	0.834857	0.00138614	-0.210777	1
ENSG00000048405	protein_coding	ZNF800	M2	0.831806	0.00149817	0.942241	1.44008e-05	-0.432185	0.90777
ENSG00000048991	protein_coding	R3HDM1	M2	0.800344	0.00308808	0.943768	1.27935e-05	-0.477287	0.793323
ENSG00000053108	protein_coding	FSTL4	M2	0.800417	0.00308336	0.825098	0.0017682	-1.90617	0.0582356
ENSG00000053524	protein_coding	MCF2L2	M2	0.741554	0.00899794	0.905071	0.00012753	-1.03387	0.264614
ENSG00000055917	protein_coding	PUM2	M2	0.753716	0.0073838	0.923248	5.03376e-05	-0.361595	0.969674
ENSG00000056586	protein_coding	RC3H2	M2	0.819957	0.00199859	0.771872	0.00538264	-0.268456	1
ENSG00000059588	protein_coding	TARBP1	M2	0.569494	0.0674338	0.816994	0.00214116	-0.411857	1
ENSG00000060749	protein_coding	QSER1	M2	0.80951	0.00253506	0.932178	2.92317e-05	-0.439607	0.779237
ENSG00000064692	protein_coding	SNCAIP	M2	0.775893	0.00499996	0.845131	0.00105456	-0.993714	0.248157
ENSG00000065060	protein_coding	UHRF1BP1	M2	0.671145	0.0237632	0.876848	0.000394465	-0.356785	1
ENSG00000065923	protein_coding	SLC9A7	M2	0.642881	0.0328806	0.845605	0.00104084	-0.564885	0.808154
ENSG00000066084	protein_coding	DIP2B	M2	0.724643	0.0116506	0.902252	0.000144872	-0.204753	1
ENSG00000066739	protein_coding	ATG2B	M2	0.553454	0.0773569	0.892612	0.000218051	-0.310113	1
ENSG00000066777	protein_coding	ARFGEF1	M2	0.802181	0.00297067	0.872707	0.000454926	-0.439817	0.771179
ENSG00000066933	protein_coding	MYO9A	M2	0.711626	0.0140471	0.916026	7.46483e-05	-0.469256	0.763606
ENSG00000068305	protein_coding	MEF2A	M2	0.696622	0.0172283	0.857391	0.000741225	-0.164838	1
ENSG00000069493	protein_coding	CLEC2D	M2	0.620466	0.0416674	0.849321	0.000938053	-0.563913	0.935519
ENSG00000070018	protein_coding	LRP6	M2	0.561094	0.0725162	0.894521	0.000201721	-0.193686	1
ENSG00000070159	protein_coding	PTPN3	M2	0.648105	0.0310366	0.624572	0.0399488	-0.591847	0.927753
ENSG00000070756	protein_coding	PABPC1	M2	0.791022	0.00373762	0.861437	0.000655172	-0.366398	0.934007
ENSG00000070770	protein_coding	CSNK2A2	M2	0.814456	0.00226922	0.857843	0.00073123	-0.457365	0.82115
ENSG00000073464	protein_coding	CLCN4	M2	0.700106	0.0164475	0.859613	0.000692979	-0.582863	0.70505
ENSG00000073803	protein_coding	MAP3K13	M2	0.709696	0.0144303	0.90121	0.000151715	-0.864605	0.290283
ENSG00000073849	protein_coding	ST6GAL1	M2	0.816015	0.00218992	0.739621	0.00927625	-0.662601	0.568844
ENSG00000078043	protein_coding	PIAS2	M2	0.839091	0.00124123	0.891527	0.000227774	-0.319746	1
ENSG00000078399	protein_coding	HOXA9	M2	0.78068	0.00457099	0.850708	0.000901694	-3.52037	0.0130082
ENSG00000079156	protein_coding	OSBPL6	M2	0.837344	0.00129954	0.734305	0.0100743	-0.955006	0.18059
ENSG00000079482	protein_coding	OPHN1	M2	0.66806	0.0246586	0.868798	0.000518209	-0.680193	0.606844
ENSG00000080200	protein_coding	CRYBG3	M2	0.830886	0.00153322	0.899048	0.000166706	-1.24973	0.0238069
ENSG00000081026	protein_coding	MAGI3	M2	0.737075	0.00965242	0.922287	5.31614e-05	-0.775295	0.363408
ENSG00000081148	protein_coding	IMPG2	M2	0.802508	0.00295013	0.969301	8.71537e-07	-1.08141	0.147843
ENSG00000082258	protein_coding	CCNT2	M2	0.763554	0.00624208	0.950091	7.54881e-06	-0.213827	1
ENSG00000082482	protein_coding	KCNK2	M2	0.711566	0.0140588	0.891683	0.000226363	-1.27116	0.269652
ENSG00000083223	protein_coding	ZCCHC6	M2	0.633404	0.0364193	0.848236	0.000967248	-0.164863	1
ENSG00000084444	protein_coding	FAM234B	M2	0.730879	0.0106143	0.903388	0.000137682	-0.485289	0.832957
ENSG00000085365	protein_coding	SCAMP1	M2	0.765583	0.00602373	0.690223	0.0187305	-0.500835	0.7274
ENSG00000085465	protein_coding	OVGP1	M2	0.797376	0.00328495	0.952363	6.14129e-06	-1.45502	0.0772354
ENSG00000088179	protein_coding	PTPN4	M2	0.831206	0.00152099	0.952998	5.78706e-06	-0.512973	0.681737
ENSG00000089775	protein_coding	ZBTB25	M2	0.707944	0.0147847	0.727224	0.0112132	-0.314738	1
ENSG00000089916	protein_coding	GPATCH2L	M2	0.832922	0.00145644	0.982599	6.90454e-08	-0.534909	0.593837
ENSG00000090061	protein_coding	CCNK	M2	0.683064	0.0205195	0.857564	0.000737389	-0.346912	1
ENSG00000091428	protein_coding	RAPGEF4	M2	0.785984	0.00412812	0.710071	0.0143552	-1.14112	0.190958
ENSG00000091844	protein_coding	RGS17	M2	0.780618	0.00457641	0.917301	6.98108e-05	-0.849178	0.314529
ENSG00000095203	protein_coding	EPB41L4B	M2	0.694403	0.0177389	0.79665	0.00333451	-1.17571	0.283796
ENSG00000095574	protein_coding	IKZF5	M2	0.850126	0.000916833	0.858862	0.000709026	-0.566179	0.701952
ENSG00000095713	protein_coding	CRTAC1	M2	0.789659	0.00384048	0.870234	0.000494236	-2.67653	0.0562464
ENSG00000099994	protein_coding	SUSD2	M2	0.79846	0.00321204	0.753764	0.00737787	-2.36207	0.0150885
ENSG00000100320	protein_coding	RBFOX2	M2	0.725069	0.0115775	0.927186	3.99464e-05	-0.442025	0.798954
ENSG00000100335	protein_coding	MIEF1	M2	0.722061	0.0121004	0.804157	0.00284812	-0.15433	1
ENSG00000100523	protein_coding	DDHD1	M2	0.791048	0.00373571	0.984001	4.74024e-08	-0.639816	0.533761
ENSG00000100815	protein_coding	TRIP11	M2	0.517089	0.103345	0.769255	0.00564295	-0.0893992	1
ENSG00000101638	protein_coding	ST8SIA5	M2	0.784471	0.00425106	0.86952	0.000506046	-1.98033	0.0435755
ENSG00000101654	protein_coding	RNMT	M2	0.876535	0.000398805	0.961211	2.46772e-06	-0.318469	1
ENSG00000101680	protein_coding	LAMA1	M2	0.715585	0.0132838	0.928242	3.74636e-05	-0.840964	0.42174
ENSG00000101938	protein_coding	CHRDL1	M2	0.669169	0.0243341	0.860826	0.00066766	-1.00252	0.450188
ENSG00000102753	protein_coding	KPNA3	M2	0.780693	0.00456991	0.745934	0.00838967	-0.285545	1
ENSG00000102893	protein_coding	PHKB	M2	0.680131	0.0212866	0.860809	0.000668013	-0.257512	1
ENSG00000102908	protein_coding	NFAT5	M2	0.716001	0.0132052	0.861894	0.000645964	-0.718451	0.484007
ENSG00000103196	protein_coding	CRISPLD2	M2	0.721064	0.0122774	0.729035	0.0109133	-1.05667	0.406585
ENSG00000103404	protein_coding	USP31	M2	0.768144	0.00575623	0.908321	0.000109553	-0.507287	0.788473
ENSG00000104290	protein_coding	FZD3	M2	0.74127	0.00903844	0.857796	0.000732248	-0.254717	1
ENSG00000104343	protein_coding	UBE2W	M2	0.753518	0.00740826	0.841511	0.00116366	-0.273181	1
ENSG00000105497	protein_coding	ZNF175	M2	0.774952	0.00508771	0.913025	8.70386e-05	-0.340523	1
ENSG00000105983	protein_coding	LMBR1	M2	0.804404	0.00283311	0.91636	7.33547e-05	-0.0964886	1
ENSG00000106038	protein_coding	EVX1	M2	0.681544	0.0209144	0.782818	0.00438847	-2.01712	0.633329
ENSG00000106299	protein_coding	WASL	M2	0.759369	0.00671057	0.935379	2.36272e-05	-0.267117	1
ENSG00000106565	protein_coding	TMEM176B	M2	0.871148	0.000479423	0.898774	0.000168684	-2.85981	0.000183639
ENSG00000106603	protein_coding	COA1	M2	0.660602	0.0269219	0.716965	0.0130247	-0.144533	1
ENSG00000106686	protein_coding	SPATA6L	M2	0.683427	0.0204259	0.744414	0.00859721	-0.565057	0.891698
ENSG00000107771	protein_coding	CCSER2	M2	0.751644	0.00764253	0.91386	8.34439e-05	-0.434102	0.830749
ENSG00000108389	protein_coding	MTMR4	M2	0.87378	0.00043863	0.874638	0.000425913	-0.386893	0.895573
ENSG00000108984	protein_coding	MAP2K6	M2	0.727914	0.0110982	0.804837	0.00280688	-0.366518	1
ENSG00000109184	protein_coding	DCUN1D4	M2	0.709074	0.0145555	0.892432	0.000219642	-0.260177	1
ENSG00000109576	protein_coding	AADAT	M2	0.860134	0.000682034	0.73262	0.0103372	-0.437201	0.921484
ENSG00000109832	protein_coding	DDX25	M2	0.646474	0.0316043	0.850666	0.000902789	-0.895716	0.524371
ENSG00000109906	protein_coding	ZBTB16	M2	0.440648	0.174941	0.778577	0.00475601	-0.195189	1
ENSG00000109920	protein_coding	FNBP4	M2	0.573672	0.0649974	0.81061	0.002474	-0.245577	1
ENSG00000111215	protein_coding	PRR4	M2	0.688737	0.0190922	0.931524	3.04932e-05	-0.648865	0.691195
ENSG00000111218	protein_coding	PRMT8	M2	0.685013	0.0200209	0.883425	0.00031119	-1.32671	0.478736
ENSG00000111605	protein_coding	CPSF6	M2	0.745855	0.00840034	0.980297	1.20375e-07	-0.363284	0.946519
ENSG00000112144	protein_coding	ICK	M2	0.706112	0.0151621	0.937947	1.97611e-05	-0.469042	0.844121
ENSG00000112200	protein_coding	ZNF451	M2	0.799958	0.00311318	0.949052	8.2697e-06	-0.372588	0.927071
ENSG00000112218	protein_coding	GPR63	M2	0.8187	0.00205821	0.8568	0.000754491	-0.982659	0.199928
ENSG00000112234	protein_coding	FBXL4	M2	0.851268	0.000887327	0.761502	0.00646862	-0.548467	0.696426
ENSG00000112245	protein_coding	PTP4A1	M2	0.895444	0.00019416	0.847219	0.000995215	-0.655957	0.32773
ENSG00000112276	protein_coding	BVES	M2	0.71453	0.0134842	0.798461	0.00321197	-0.661894	0.687015
ENSG00000112309	protein_coding	B3GAT2	M2	0.799536	0.00314076	0.868474	0.000523728	-2.25169	0.0153205
ENSG00000112541	protein_coding	PDE10A	M2	0.775694	0.00501839	0.900973	0.000153305	-0.709473	0.415473
ENSG00000113296	protein_coding	THBS4	M2	0.539515	0.0867339	0.885902	0.000283569	-0.398613	1
ENSG00000113300	protein_coding	CNOT6	M2	0.827616	0.0016629	0.898663	0.000169488	-0.508473	0.686509
ENSG00000113615	protein_coding	SEC24A	M2	0.897054	0.0001815	0.909035	0.000105876	-0.450016	0.800914
ENSG00000113966	protein_coding	ARL6	M2	0.820902	0.00195469	0.866106	0.000565499	-0.807234	0.363599
ENSG00000114098	protein_coding	ARMC8	M2	0.740847	0.00909898	0.874318	0.000430622	-0.161922	1
ENSG00000114120	protein_coding	SLC25A36	M2	0.761921	0.00642192	0.916918	7.1238e-05	-0.469687	0.754182
ENSG00000114423	protein_coding	CBLB	M2	0.731389	0.0105326	0.955247	4.65624e-06	-1.26926	0.11097
ENSG00000114857	protein_coding	NKTR	M2	0.6601	0.0270794	0.933191	2.73593e-05	-0.385077	0.959596
ENSG00000114933	protein_coding	INO80D	M2	0.807247	0.00266409	0.969849	8.04291e-07	-0.539558	0.633321
ENSG00000115504	protein_coding	EHBP1	M2	0.618839	0.0423624	0.719572	0.0125458	-0.237677	1
ENSG00000115760	protein_coding	BIRC6	M2	0.63259	0.0367351	0.904117	0.00013321	-0.190056	1
ENSG00000115904	protein_coding	SOS1	M2	0.82233	0.00188966	0.970153	7.6884e-07	-0.500041	0.670174
ENSG00000115963	protein_coding	RND3	M2	0.703398	0.0157336	0.804334	0.00283733	-0.71404	0.381999
ENSG00000115977	protein_coding	AAK1	M2	0.72358	0.0118342	0.917476	6.91669e-05	-0.895363	0.30344
ENSG00000116095	protein_coding	PLEKHA3	M2	0.604097	0.0490295	0.752177	0.00757534	-0.15488	1
ENSG00000116698	protein_coding	SMG7	M2	0.742376	0.00888139	0.953598	5.46644e-06	-0.554954	0.71777
ENSG00000117115	protein_coding	PADI2	M2	0.647583	0.0312174	0.800384	0.00308546	-1.56441	0.275618
ENSG00000117222	protein_coding	RBBP5	M2	0.563006	0.0713375	0.66125	0.0267196	-0.0109363	1
ENSG00000117394	protein_coding	SLC2A1	M2	0.560966	0.0725957	0.891543	0.000227629	-0.419526	1
ENSG00000117707	protein_coding	PROX1	M2	0.690591	0.0186415	0.884852	0.000295041	-1.32078	0.382624
ENSG00000118058	protein_coding	KMT2A	M2	0.688224	0.0192183	0.93948	1.76967e-05	-0.536643	0.694919
ENSG00000118200	protein_coding	CAMSAP2	M2	0.721863	0.0121354	0.932412	2.87908e-05	-0.422881	0.847689
ENSG00000118473	protein_coding	SGIP1	M2	0.653076	0.0293503	0.826671	0.00170187	-0.925286	0.351948
ENSG00000118496	protein_coding	FBXO30	M2	0.685848	0.0198099	0.838544	0.00125926	-0.323442	1
ENSG00000119509	protein_coding	INVS	M2	0.223842	0.508189	0.635747	0.0355209	0.0144389	1
ENSG00000119737	protein_coding	GPR75	M2	0.763113	0.00629028	0.822301	0.00189094	-0.768112	0.564709
ENSG00000119778	protein_coding	ATAD2B	M2	0.600945	0.0505431	0.913936	8.31209e-05	-0.276663	1
ENSG00000120328	protein_coding	PCDHB12	M2	0.678395	0.0217501	0.8852	0.000291199	-1.3059	0.254748
ENSG00000120458	protein_coding	MSANTD2	M2	0.637039	0.0350321	0.904823	0.000128985	-0.369252	1
ENSG00000120685	protein_coding	PROSER1	M2	0.723472	0.011853	0.84325	0.00111025	-0.410313	0.955573
ENSG00000121314	protein_coding	TAS2R8	M2	0.728524	0.0109974	0.840943	0.00118153	-1.38814	0.298905
ENSG00000121318	protein_coding	TAS2R10	M2	0.61827	0.0426076	0.908475	0.000108751	-0.823501	0.800537
ENSG00000121741	protein_coding	ZMYM2	M2	0.69772	0.0169794	0.937618	2.02274e-05	-0.315835	1
ENSG00000121879	protein_coding	PIK3CA	M2	0.807329	0.00265934	0.724808	0.0116221	-0.266712	1
ENSG00000122012	protein_coding	SV2C	M2	0.744516	0.00858319	0.924221	4.75986e-05	-1.86616	0.0350004
ENSG00000122257	protein_coding	RBBP6	M2	0.709596	0.0144504	0.904699	0.000129723	-0.314112	1
ENSG00000122741	protein_coding	DCAF10	M2	0.778644	0.00475001	0.960426	2.69749e-06	-0.409377	0.958461
ENSG00000122912	protein_coding	SLC25A16	M2	0.698388	0.0168294	0.761948	0.00641889	-0.281324	1
ENSG00000123307	protein_coding	NEUROD4	M2	0.653725	0.0291352	0.872401	0.000459653	-1.49773	0.411129
ENSG00000123338	protein_coding	NCKAP1L	M2	0.341537	0.303967	0.704944	0.0154061	-0.450294	1
ENSG00000123901	protein_coding	GPR83	M2	0.742887	0.00880946	0.758117	0.00685562	-1.48971	0.282177
ENSG00000124164	protein_coding	VAPB	M2	0.77778	0.00482753	0.945079	1.15274e-05	-0.463126	0.803002
ENSG00000124209	protein_coding	RAB22A	M2	0.816759	0.00215281	0.895616	0.000192776	-0.3545	0.995871
ENSG00000124215	protein_coding	CDH26	M2	0.798745	0.00319305	0.843788	0.0010941	-0.951337	0.482607
ENSG00000124406	protein_coding	ATP8A1	M2	0.78313	0.00436228	0.955827	4.39454e-06	-1.42248	0.0269364
ENSG00000124602	protein_coding	UNC5CL	M2	0.449404	0.165525	0.760535	0.0065775	-0.548262	1
ENSG00000124835	antisense	AC105760.3	M2	0.666216	0.0252053	0.938734	1.8679e-05	-1.14798	0.564691
ENSG00000125247	protein_coding	TMTC4	M2	0.4871	0.128612	0.693093	0.0180454	-0.1739	1
ENSG00000125637	protein_coding	PSD4	M2	0.749472	0.00792067	0.643946	0.0324986	-1.53624	0.154903
ENSG00000126070	protein_coding	AGO3	M2	0.785429	0.00417297	0.888689	0.000254766	-0.456931	0.804793
ENSG00000126759	protein_coding	CFP	M2	0.750744	0.00775684	0.825572	0.00174801	-0.77155	0.748008
ENSG00000127334	protein_coding	DYRK2	M2	0.6105	0.0460514	0.817136	0.0021342	-0.303723	1
ENSG00000127362	protein_coding	TAS2R3	M2	0.680947	0.0210711	0.908745	0.00010736	-1.22978	0.433265
ENSG00000127366	protein_coding	TAS2R5	M2	0.811871	0.00240542	0.906636	0.000118612	-1.19367	0.22408
ENSG00000127995	protein_coding	CASD1	M2	0.621821	0.0410948	0.883076	0.00031524	-0.258834	1
ENSG00000128000	protein_coding	ZNF780B	M2	0.781348	0.00451343	0.982803	6.54985e-08	-0.539437	0.697547
ENSG00000128512	protein_coding	DOCK4	M2	0.844445	0.0010746	0.977901	2.01064e-07	-1.41772	0.00805641
ENSG00000128585	protein_coding	MKLN1	M2	0.632668	0.0367049	0.839731	0.00122034	-0.250346	1
ENSG00000128872	protein_coding	TMOD2	M2	0.618888	0.0423414	0.64037	0.0337936	-0.620138	0.737166
ENSG00000129003	protein_coding	VPS13C	M2	0.733498	0.0101996	0.934075	2.58015e-05	-0.456593	0.768617
ENSG00000129167	protein_coding	TPH1	M2	0.654259	0.0289589	0.794864	0.00345875	-0.823387	0.625319
ENSG00000129422	protein_coding	MTUS1	M2	0.783564	0.0043261	0.938438	1.90812e-05	-1.03604	0.197842
ENSG00000130024	protein_coding	PHF10	M2	0.609274	0.0466115	0.803822	0.00286863	-0.382756	1
ENSG00000130287	protein_coding	NCAN	M2	0.709259	0.0145181	0.927847	3.83782e-05	-1.17414	0.193732
ENSG00000130997	protein_coding	POLN	M2	0.707601	0.014855	0.928262	3.74177e-05	-0.382955	1
ENSG00000131023	protein_coding	LATS1	M2	0.731334	0.0105413	0.900135	0.000159033	-0.346521	1
ENSG00000131480	protein_coding	AOC2	M2	0.832314	0.00147904	0.880529	0.00034602	-0.993879	0.373413
ENSG00000131711	protein_coding	MAP1B	M2	0.636773	0.0351324	0.8242	0.00180694	-0.467285	0.797309
ENSG00000132164	protein_coding	SLC6A11	M2	0.684126	0.0202468	0.627236	0.03886	-1.47216	0.44089
ENSG00000132326	protein_coding	PER2	M2	0.733414	0.0102128	0.842264	0.00114029	-0.652641	0.672096
ENSG00000132466	protein_coding	ANKRD17	M2	0.754108	0.00733552	0.924197	4.76643e-05	-0.168621	1
ENSG00000132938	protein_coding	MTUS2	M2	0.745553	0.0084414	0.849096	0.000944052	-1.70149	0.0661094
ENSG00000133858	protein_coding	ZFC3H1	M2	0.725995	0.0114199	0.923887	4.85238e-05	-0.545723	0.705406
ENSG00000134007	protein_coding	ADAM20	M2	0.83313	0.00144876	0.973952	4.18935e-07	-1.73206	0.0358815
ENSG00000134265	protein_coding	NAPG	M2	0.84027	0.00120298	0.916094	7.43814e-05	-0.283756	1
ENSG00000134278	protein_coding	SPIRE1	M2	0.697717	0.0169801	0.922168	5.35182e-05	-0.402978	0.944023
ENSG00000134444	protein_coding	KIAA1468	M2	0.778708	0.00474434	0.872047	0.00046517	-0.270708	1
ENSG00000134627	protein_coding	PIWIL4	M2	0.539536	0.0867193	0.79806	0.00323877	-0.694516	0.984255
ENSG00000135040	protein_coding	NAA35	M2	0.753548	0.00740457	0.887297	0.00026886	-0.160386	1
ENSG00000135164	protein_coding	DMTF1	M2	0.554009	0.0769977	0.881455	0.000334573	-0.171649	1
ENSG00000135341	protein_coding	MAP3K7	M2	0.781291	0.00451827	0.832043	0.00148924	-0.305089	1
ENSG00000135414	protein_coding	GDF11	M2	0.685057	0.0200097	0.892384	0.00022007	-0.60613	0.669174
ENSG00000135720	protein_coding	DYNC1LI2	M2	0.559855	0.0732873	0.775926	0.00499695	-0.0361379	1
ENSG00000135823	protein_coding	STX6	M2	0.841603	0.0011608	0.923435	4.98026e-05	-0.357261	0.984255
ENSG00000135870	protein_coding	RC3H1	M2	0.717369	0.0129497	0.951354	6.73909e-06	-0.33526	1
ENSG00000135968	protein_coding	GCC2	M2	0.671625	0.023626	0.868355	0.000525776	-0.151306	1
ENSG00000136237	protein_coding	RAPGEF5	M2	0.732675	0.0103285	0.679952	0.021334	-0.942333	0.35528
ENSG00000136381	protein_coding	IREB2	M2	0.857197	0.000745574	0.797411	0.00328256	-0.308241	1
ENSG00000137414	protein_coding	FAM8A1	M2	0.787431	0.00401303	0.813504	0.00231868	-0.329731	1
ENSG00000137460	protein_coding	FHDC1	M2	0.754836	0.00724666	0.844024	0.00108706	-1.60726	0.093374
ENSG00000138668	protein_coding	HNRNPD	M2	0.65793	0.0277674	0.65161	0.0298409	-0.341995	1
ENSG00000138670	protein_coding	RASGEF1B	M2	0.790115	0.00380583	0.801207	0.00303247	-1.65031	0.0223612
ENSG00000138686	protein_coding	BBS7	M2	0.333945	0.315535	0.470797	0.14386	-0.0133986	1
ENSG00000138756	protein_coding	BMP2K	M2	0.635287	0.0356961	0.828961	0.00160862	-0.258039	1
ENSG00000139132	protein_coding	FGD4	M2	0.690015	0.0187808	0.876452	0.000399963	-0.576265	0.645343
ENSG00000139163	protein_coding	ETNK1	M2	0.90145	0.000150117	0.925654	4.37724e-05	-0.532726	0.549529
ENSG00000139364	protein_coding	TMEM132B	M2	0.622737	0.0407107	0.879652	0.000357131	-0.923056	0.935519
ENSG00000139746	protein_coding	RBM26	M2	0.8226	0.00187752	0.888903	0.000252649	-0.282904	1
ENSG00000139910	protein_coding	NOVA1	M2	0.770946	0.00547373	0.914807	7.95047e-05	-1.14618	0.102196
ENSG00000139915	protein_coding	MDGA2	M2	0.857325	0.000742705	0.807508	0.00264895	-1.40609	0.0340009
ENSG00000139974	protein_coding	SLC38A6	M2	0.706985	0.0149814	0.846442	0.00101698	-0.390356	1
ENSG00000140470	protein_coding	ADAMTS17	M2	0.682299	0.0207176	0.883385	0.000311654	-1.78122	0.295768
ENSG00000140471	protein_coding	LINS1	M2	0.761837	0.00643131	0.870157	0.000495503	-0.367478	1
ENSG00000141449	protein_coding	GREB1L	M2	0.299752	0.370498	0.70835	0.0147021	-0.0926538	1
ENSG00000142178	protein_coding	SIK1	M2	0.821598	0.00192279	0.913416	8.53388e-05	-0.764018	0.488203
ENSG00000142675	protein_coding	CNKSR1	M2	0.477051	0.137883	0.861363	0.000656693	-0.55999	1
ENSG00000143190	protein_coding	POU2F1	M2	0.617424	0.0429735	0.903175	0.000139009	-0.446923	0.91309
ENSG00000143494	protein_coding	VASH2	M2	0.59791	0.052031	0.855189	0.00079151	-0.75943	0.7274
ENSG00000143858	protein_coding	SYT2	M2	0.485458	0.130099	0.72162	0.0121785	-0.285926	1
ENSG00000144320	protein_coding	KIAA1715	M2	0.636364	0.0352869	0.743269	0.00875605	-0.406062	0.94642
ENSG00000144331	protein_coding	ZNF385B	M2	0.640261	0.0338336	0.801101	0.00303929	-1.41081	0.327769
ENSG00000144357	protein_coding	UBR3	M2	0.782452	0.00441936	0.969445	8.53445e-07	-0.432226	0.817125
ENSG00000144847	protein_coding	IGSF11	M2	0.725897	0.0114365	0.832608	0.00146809	-1.82288	0.128871
ENSG00000145362	protein_coding	ANK2	M2	0.736241	0.00977808	0.934713	2.47189e-05	-0.906389	0.223185
ENSG00000145757	protein_coding	SPATA9	M2	0.505733	0.112495	0.820387	0.00197852	-0.432566	1
ENSG00000145808	protein_coding	ADAMTS19	M2	0.751298	0.00768637	0.839855	0.00121635	-2.22771	0.0538466
ENSG00000146006	protein_coding	LRRTM2	M2	0.802958	0.00292204	0.97425	3.97969e-07	-1.71541	0.00868571
ENSG00000146247	protein_coding	PHIP	M2	0.659832	0.0271637	0.900212	0.000158502	-0.215413	1
ENSG00000146267	protein_coding	FAXC	M2	0.773171	0.00525673	0.88673	0.000274765	-1.05289	0.125636
ENSG00000146276	protein_coding	GABRR1	M2	0.682847	0.0205755	0.849661	0.000929033	-1.80091	0.387025
ENSG00000146373	protein_coding	RNF217	M2	0.782367	0.00442652	0.829174	0.00160013	-0.726227	0.478886
ENSG00000146676	protein_coding	PURB	M2	0.77542	0.00504393	0.832885	0.00145779	-0.430916	0.881849
ENSG00000146802	protein_coding	TMEM168	M2	0.645568	0.0319229	0.743444	0.0087316	-0.0971563	1
ENSG00000146938	protein_coding	NLGN4X	M2	0.679242	0.0215228	0.796622	0.00333643	-0.526596	0.818833
ENSG00000147586	protein_coding	MRPS28	M2	0.85355	0.000830557	0.820203	0.00198708	-0.253065	1
ENSG00000148158	protein_coding	SNX30	M2	0.694164	0.0177946	0.950224	7.46044e-06	-0.373281	0.985484
ENSG00000148950	protein_coding	IMMP1L	M2	0.574971	0.0642523	0.751764	0.0076273	-0.257045	1
ENSG00000149295	protein_coding	DRD2	M2	0.747338	0.00820117	0.938727	1.86894e-05	-2.21124	0.0649874
ENSG00000149308	protein_coding	NPAT	M2	0.732994	0.0102785	0.855599	0.000781969	-0.155148	1
ENSG00000149564	protein_coding	ESAM	M2	0.653714	0.0291387	0.89688	0.000182836	-0.776463	0.839823
ENSG00000150275	protein_coding	PCDH15	M2	0.699909	0.0164911	0.936023	2.26082e-05	-1.46981	0.538515
ENSG00000150394	protein_coding	CDH8	M2	0.602568	0.0497597	0.606526	0.0478847	-1.07895	0.35528
ENSG00000150401	protein_coding	DCUN1D2	M2	0.615764	0.043698	0.816747	0.00215342	-0.3324	1
ENSG00000151092	protein_coding	NGLY1	M2	0.694914	0.0176203	0.663809	0.0259316	-0.371506	1
ENSG00000151532	protein_coding	VTI1A	M2	0.749689	0.00789259	0.94124	1.55362e-05	-0.186479	1
ENSG00000151687	protein_coding	ANKAR	M2	0.637853	0.0347267	0.85071	0.000901662	-0.359861	1
ENSG00000151746	protein_coding	BICD1	M2	0.871386	0.000475616	0.966657	1.2592e-06	-1.01051	0.0543136
ENSG00000151789	protein_coding	ZNF385D	M2	0.811602	0.00241991	0.800527	0.0030762	-1.71475	0.0239131
ENSG00000151923	protein_coding	TIAL1	M2	0.776533	0.00494096	0.910699	9.76792e-05	-0.460095	0.846939
ENSG00000151967	protein_coding	SCHIP1	M2	0.647173	0.0313601	0.871824	0.00046868	-0.672144	0.774352
ENSG00000152270	protein_coding	PDE3B	M2	0.627008	0.0389526	0.686695	0.0195976	-0.652747	0.675013
ENSG00000152409	protein_coding	JMY	M2	0.640036	0.0339163	0.90887	0.000106719	-0.534346	0.82272
ENSG00000152439	protein_coding	ZNF773	M2	0.862461	0.000634651	0.906149	0.000121336	-0.339384	1
ENSG00000152492	protein_coding	CCDC50	M2	0.809823	0.00251758	0.905973	0.000122332	-0.239677	1
ENSG00000152670	protein_coding	DDX4	M2	0.790155	0.00380283	0.932833	2.80102e-05	-1.43985	0.192145
ENSG00000152782	protein_coding	PANK1	M2	0.561745	0.0721137	0.653981	0.0290505	-0.305179	1
ENSG00000152990	protein_coding	ADGRA3	M2	0.824879	0.00177759	0.857088	0.000748	-0.283697	1
ENSG00000153006	protein_coding	SREK1IP1	M2	0.827161	0.00168156	0.861175	0.00066051	-0.278331	1
ENSG00000153012	protein_coding	LGI2	M2	0.831027	0.00152781	0.85057	0.000905262	-1.60257	0.0218491
ENSG00000153147	protein_coding	SMARCA5	M2	0.512414	0.107051	0.802648	0.00294135	-0.133637	1
ENSG00000153563	protein_coding	CD8A	M2	0.563887	0.0707988	0.792235	0.00364787	-0.689796	0.971185
ENSG00000153914	protein_coding	SREK1	M2	0.731417	0.010528	0.895421	0.00019435	-0.263299	1
ENSG00000153944	protein_coding	MSI2	M2	0.618582	0.0424731	0.867849	0.000534527	-0.243266	1
ENSG00000154001	protein_coding	PPP2R5E	M2	0.868508	0.000523152	0.947181	9.70037e-06	-0.516404	0.633321
ENSG00000154114	protein_coding	TBCEL	M2	0.599123	0.0514326	0.925708	4.36311e-05	-0.225765	1
ENSG00000154478	protein_coding	GPR26	M2	0.724626	0.0116534	0.707204	0.0149364	-1.89062	0.265542
ENSG00000154639	protein_coding	CXADR	M2	0.854622	0.00080485	0.901143	0.000152168	-0.394935	0.857691
ENSG00000154655	protein_coding	L3MBTL4	M2	0.737415	0.00960168	0.714824	0.0134281	-1.6446	0.261881
ENSG00000155506	protein_coding	LARP1	M2	0.784322	0.00426338	0.812386	0.00237779	-0.293122	1
ENSG00000155640	protein_coding	C10orf12	M2	0.766536	0.0059231	0.938688	1.87414e-05	-0.453851	0.879148
ENSG00000155744	protein_coding	FAM126B	M2	0.703997	0.0156062	0.893258	0.000212422	-0.536201	0.737965
ENSG00000155849	protein_coding	ELMO1	M2	0.765615	0.00602036	0.890571	0.000236616	-1.13743	0.189055
ENSG00000155970	protein_coding	MICU3	M2	0.691963	0.018313	0.897697	0.000176623	-0.551065	0.764886
ENSG00000156113	protein_coding	KCNMA1	M2	0.740584	0.00913681	0.886922	0.000272762	-1.44581	0.116945
ENSG00000156304	protein_coding	SCAF4	M2	0.721295	0.0122361	0.890618	0.000236174	-0.485714	0.878673
ENSG00000156395	protein_coding	SORCS3	M2	0.674517	0.0228111	0.930315	3.2934e-05	-1.55577	0.288309
ENSG00000156804	protein_coding	FBXO32	M2	0.698942	0.0167055	0.736428	0.00974975	-1.22319	0.591369
ENSG00000157077	protein_coding	ZFYVE9	M2	0.646404	0.0316289	0.880122	0.000351138	-0.250474	1
ENSG00000157106	protein_coding	SMG1	M2	0.791415	0.00370836	0.96755	1.11575e-06	-0.61466	0.473074
ENSG00000157224	protein_coding	CLDN12	M2	0.629159	0.0380873	0.646368	0.0316414	-0.0909986	1
ENSG00000157450	protein_coding	RNF111	M2	0.840269	0.00120299	0.93266	2.83297e-05	-0.555881	0.63468
ENSG00000157800	protein_coding	SLC37A3	M2	0.599905	0.0510498	0.768786	0.00569058	-0.104557	1
ENSG00000157869	protein_coding	RAB28	M2	0.472202	0.142504	0.729913	0.0107701	-0.108091	1
ENSG00000157890	protein_coding	MEGF11	M2	0.734098	0.0101062	0.896605	0.000184971	-1.90068	0.107431
ENSG00000158571	protein_coding	PFKFB1	M2	0.585826	0.0582501	0.905992	0.000122224	-0.646655	0.984255
ENSG00000159086	protein_coding	PAXBP1	M2	0.654374	0.0289211	0.884833	0.000295252	-0.26463	1
ENSG00000159140	protein_coding	SON	M2	0.672795	0.0232938	0.916908	7.12775e-05	-0.371177	0.969674
ENSG00000160551	protein_coding	TAOK1	M2	0.75937	0.00671051	0.959265	3.06731e-06	-0.238914	1
ENSG00000162065	protein_coding	TBC1D24	M2	0.860335	0.000677837	0.925858	4.32474e-05	-0.693239	0.495404
ENSG00000162378	protein_coding	ZYG11B	M2	0.842222	0.0011416	0.832462	0.00147351	-0.370907	0.919702
ENSG00000162433	protein_coding	AK4	M2	0.878767	0.000368603	0.826484	0.00170966	-1.37259	0.0157764
ENSG00000162521	protein_coding	RBBP4	M2	0.890514	0.000237151	0.817736	0.00210476	-0.16537	1
ENSG00000162601	protein_coding	MYSM1	M2	0.75565	0.00714811	0.906013	0.000122104	-0.297203	1
ENSG00000162669	protein_coding	HFM1	M2	0.378154	0.251502	0.77571	0.0050169	-0.245192	1
ENSG00000162959	protein_coding	MEMO1	M2	0.794015	0.00351902	0.873292	0.000445994	-0.731499	0.56552
ENSG00000163214	protein_coding	DHX57	M2	0.780298	0.00460421	0.816066	0.00218738	-0.101578	1
ENSG00000163312	protein_coding	HELQ	M2	0.621507	0.041227	0.580138	0.0613458	-0.0159756	1
ENSG00000163328	protein_coding	GPR155	M2	0.746486	0.00831515	0.859359	0.000698382	-0.83236	0.390172
ENSG00000163393	protein_coding	SLC22A15	M2	0.743742	0.00869015	0.940724	1.61466e-05	-1.26993	0.116045
ENSG00000163449	protein_coding	TMEM169	M2	0.593359	0.0543169	0.818267	0.00207902	-0.63063	0.736352
ENSG00000163631	protein_coding	ALB	M2	0.48539	0.130161	0.74371	0.00869462	-0.582718	1
ENSG00000163635	protein_coding	ATXN7	M2	0.702494	0.0159274	0.822389	0.00188697	-0.382953	1
ENSG00000163646	protein_coding	CLRN1	M2	0.807031	0.00267666	0.934632	2.48538e-05	-2.29798	0.166503
ENSG00000163867	protein_coding	ZMYM6	M2	0.689573	0.0188881	0.866526	0.000557913	-0.129519	1
ENSG00000163960	protein_coding	UBXN7	M2	0.637839	0.0347316	0.885649	0.0002863	-0.239054	1
ENSG00000164175	protein_coding	SLC45A2	M2	0.734221	0.0100873	0.925884	4.31793e-05	-1.13171	0.392961
ENSG00000164187	protein_coding	LMBRD2	M2	0.794784	0.00346441	0.898928	0.000167565	-0.576919	0.607071
ENSG00000164329	protein_coding	PAPD4	M2	0.772835	0.00528912	0.800542	0.00307526	-0.231959	1
ENSG00000164434	protein_coding	FABP7	M2	0.748846	0.00800221	0.750644	0.00776961	-1.72529	0.24143
ENSG00000164506	protein_coding	STXBP5	M2	0.681463	0.0209358	0.845549	0.00104247	-0.541327	0.772467
ENSG00000164631	protein_coding	ZNF12	M2	0.596716	0.0526242	0.809473	0.00253709	-0.0552207	1
ENSG00000165091	protein_coding	TMC1	M2	0.817281	0.00212707	0.929645	3.43495e-05	-1.80075	0.0937692
ENSG00000165449	protein_coding	SLC16A9	M2	0.661985	0.0264915	0.758625	0.00679648	-0.459913	0.905844
ENSG00000165555	protein_coding	NOXRED1	M2	0.626037	0.0393473	0.880124	0.000351121	-0.384076	1
ENSG00000165572	protein_coding	KBTBD6	M2	0.701574	0.0161264	0.669277	0.0243025	-0.230976	1
ENSG00000165659	protein_coding	DACH1	M2	0.727966	0.0110896	0.91242	8.97171e-05	-1.31549	0.183076
ENSG00000165661	protein_coding	QSOX2	M2	0.840435	0.00119769	0.870123	0.00049605	-0.424959	0.958529
ENSG00000165757	protein_coding	KIAA1462	M2	0.784985	0.004209	0.910241	9.98823e-05	-1.23566	0.246478
ENSG00000165805	protein_coding	C12orf50	M2	0.84795	0.00097503	0.864432	0.000596516	-1.08681	0.415725
ENSG00000165959	protein_coding	CLMN	M2	0.654534	0.0288682	0.81632	0.00217462	-0.428011	1
ENSG00000165966	protein_coding	PDZRN4	M2	0.731702	0.0104826	0.778211	0.00478874	-1.64025	0.243161
ENSG00000166233	protein_coding	ARIH1	M2	0.718809	0.0126847	0.942318	1.43169e-05	-0.4078	0.901038
ENSG00000166323	protein_coding	C11orf65	M2	0.296311	0.376284	0.73087	0.0106156	-0.0751176	1
ENSG00000166833	protein_coding	NAV2	M2	0.504048	0.113896	0.770462	0.00552181	-0.386226	1
ENSG00000167281	protein_coding	RBFOX3	M2	0.757648	0.00691055	0.936947	2.12036e-05	-1.7857	0.0787915
ENSG00000167524	protein_coding	SGK494	M2	0.787386	0.00401657	0.939545	1.76134e-05	-0.772269	0.589039
ENSG00000168214	protein_coding	RBPJ	M2	0.822308	0.00189063	0.858097	0.000725633	-0.356873	0.964888
ENSG00000168260	protein_coding	C14orf183	M2	0.626315	0.0392341	0.538047	0.0877631	-1.05408	0.656378
ENSG00000168813	protein_coding	ZNF507	M2	0.786918	0.00405358	0.858616	0.000714327	-0.334668	1
ENSG00000168826	protein_coding	ZBTB49	M2	0.627666	0.0386862	0.903039	0.000139857	-0.270682	1
ENSG00000168939	protein_coding	SPRY3	M2	0.798563	0.00320514	0.886537	0.000276803	-1.0287	0.226755
ENSG00000169087	protein_coding	HSPBAP1	M2	0.688912	0.0190494	0.787803	0.00398384	-0.379365	1
ENSG00000169446	protein_coding	MMGT1	M2	0.810354	0.0024881	0.782879	0.00438331	-0.22485	1
ENSG00000169836	protein_coding	TACR3	M2	0.865738	0.000572217	0.950181	7.48904e-06	-1.82923	0.0129388
ENSG00000169967	protein_coding	MAP3K2	M2	0.800761	0.00306112	0.936297	2.21837e-05	-0.356423	0.969674
ENSG00000170144	protein_coding	HNRNPA3	M2	0.839385	0.0012316	0.911256	9.50434e-05	-0.460346	0.722864
ENSG00000170145	protein_coding	SIK2	M2	0.626735	0.0390631	0.853146	0.000840408	-0.397639	0.988172
ENSG00000170234	protein_coding	PWWP2A	M2	0.702965	0.0158262	0.921742	5.48163e-05	-0.32043	1
ENSG00000170456	protein_coding	DENND5B	M2	0.736023	0.00981112	0.891477	0.000228236	-0.55612	0.631034
ENSG00000170579	protein_coding	DLGAP1	M2	0.822139	0.00189824	0.939736	1.73692e-05	-1.76933	0.0209361
ENSG00000170677	protein_coding	SOCS6	M2	0.751707	0.00763457	0.894208	0.000204331	-0.300249	1
ENSG00000170802	protein_coding	FOXN2	M2	0.653108	0.0293399	0.688529	0.0191433	-0.436132	0.929233
ENSG00000171016	protein_coding	PYGO1	M2	0.76996	0.00557189	0.930091	3.34007e-05	-0.760668	0.36659
ENSG00000171295	protein_coding	ZNF440	M2	0.848133	0.00097005	0.838273	0.00126829	-0.376379	1
ENSG00000171476	protein_coding	HOPX	M2	0.851137	0.000890677	0.84203	0.00114753	-3.81104	0.00214845
ENSG00000171786	protein_coding	NHLH1	M2	0.649545	0.0305412	0.932576	2.84849e-05	-1.32408	0.504968
ENSG00000171843	protein_coding	MLLT3	M2	0.751805	0.00762216	0.720604	0.0123597	-0.636272	0.490364
ENSG00000171877	protein_coding	FRMD5	M2	0.722522	0.0120191	0.852955	0.000845088	-0.899003	0.318912
ENSG00000172349	protein_coding	IL16	M2	0.787468	0.00401012	0.8433	0.00110874	-1.30579	0.259767
ENSG00000172425	protein_coding	TTC36	M2	0.428036	0.189067	0.765582	0.00602379	-0.393788	1
ENSG00000172493	protein_coding	AFF1	M2	0.791797	0.00368006	0.88956	0.000246234	-1.06469	0.147843
ENSG00000172766	protein_coding	NAA16	M2	0.645948	0.0317888	0.887217	0.000269685	-0.287466	1
ENSG00000172817	protein_coding	CYP7B1	M2	0.788287	0.00394608	0.617625	0.0428863	-1.05144	0.244495
ENSG00000172901	protein_coding	LVRN	M2	0.640214	0.0338511	0.898992	0.000167107	-0.742682	0.840003
ENSG00000173120	protein_coding	KDM2A	M2	0.566203	0.0693957	0.860059	0.000683599	-0.139018	1
ENSG00000173276	protein_coding	ZBTB21	M2	0.666667	0.0250707	0.753036	0.00746794	-0.367304	1
ENSG00000173334	protein_coding	TRIB1	M2	0.748074	0.00810366	0.870482	0.000490175	-0.886275	0.450771
ENSG00000173542	protein_coding	MOB1B	M2	0.734464	0.0100497	0.802423	0.00295547	-0.568823	0.641912
ENSG00000173611	protein_coding	SCAI	M2	0.768946	0.00567433	0.889167	0.000250062	-0.728181	0.444492
ENSG00000173726	protein_coding	TOMM20	M2	0.644596	0.0322668	0.677835	0.0219008	-0.16177	1
ENSG00000173744	protein_coding	AGFG1	M2	0.901559	0.000149394	0.936648	2.16512e-05	-0.355237	0.969674
ENSG00000173889	protein_coding	PHC3	M2	0.702156	0.0160003	0.917445	6.92832e-05	-0.420615	0.895137
ENSG00000174136	protein_coding	RGMB	M2	0.766202	0.00595825	0.965353	1.49347e-06	-1.37305	0.0435385
ENSG00000174417	protein_coding	TRHR	M2	0.827326	0.00167478	0.845353	0.00104812	-3.64578	0.0113886
ENSG00000174501	protein_coding	ANKRD36C	M2	0.591867	0.0550813	0.851938	0.000870372	-0.476115	0.866208
ENSG00000174796	protein_coding	THAP6	M2	0.637808	0.0347433	0.7814	0.00450897	-0.198432	1
ENSG00000175029	protein_coding	CTBP2	M2	0.44407	0.171223	0.74699	0.00824762	-0.106505	1
ENSG00000175048	protein_coding	ZDHHC14	M2	0.800843	0.00305581	0.83542	0.00136616	-0.721325	0.598709
ENSG00000175073	protein_coding	VCPIP1	M2	0.77824	0.00478613	0.845496	0.00104397	-0.263817	1
ENSG00000175105	protein_coding	ZNF654	M2	0.747098	0.00823315	0.89567	0.000192344	-0.451221	0.890243
ENSG00000175414	protein_coding	ARL10	M2	0.902771	0.00014155	0.914951	7.892e-05	-0.670737	0.42444
ENSG00000175455	protein_coding	CCDC14	M2	0.595786	0.0530892	0.793739	0.00353879	-0.222705	1
ENSG00000175764	protein_coding	TTLL11	M2	0.818699	0.00205824	0.936273	2.22204e-05	-0.789563	0.450188
ENSG00000175787	protein_coding	ZNF169	M2	0.59094	0.0555597	0.833293	0.00144273	-0.206261	1
ENSG00000175874	protein_coding	CREG2	M2	0.622439	0.0408351	0.824359	0.00180005	-1.30728	0.530106
ENSG00000175893	protein_coding	ZDHHC21	M2	0.803321	0.00289948	0.948458	8.70527e-06	-0.436556	0.823174
ENSG00000176148	protein_coding	TCP11L1	M2	0.680074	0.0213017	0.894835	0.00019912	-0.195666	1
ENSG00000176824		AC009951.1	M2	0.598197	0.051889	0.815569	0.0022124	-0.780124	1
ENSG00000176945	protein_coding	MUC20	M2	0.550099	0.0795487	0.858746	0.000711525	-0.733847	0.941481
ENSG00000177058	protein_coding	SLC38A9	M2	0.652989	0.0293792	0.819981	0.00199746	-0.146948	1
ENSG00000177335	processed_transcript	C8orf31	M2	0.378466	0.251079	0.731506	0.0105139	-0.278442	1
ENSG00000177565	protein_coding	TBL1XR1	M2	0.755637	0.00714968	0.696381	0.0172832	-0.189186	1
ENSG00000177853	protein_coding	ZNF518A	M2	0.698383	0.0168304	0.877427	0.000386529	-0.308927	1
ENSG00000177888	protein_coding	ZBTB41	M2	0.677827	0.0219031	0.687844	0.019312	-0.375043	0.978116
ENSG00000178127	protein_coding	NDUFV2	M2	0.449918	0.164983	0.794638	0.0034747	-0.223917	1
ENSG00000178177	protein_coding	LCORL	M2	0.755075	0.00721761	0.777895	0.00481716	-0.209119	1
ENSG00000178440	lincRNA	LINC00843	M2	0.753284	0.00743719	0.828809	0.00161468	-0.481856	0.977713
ENSG00000178691	protein_coding	SUZ12	M2	0.867649	0.000538003	0.763298	0.00626996	-0.382389	0.962134
ENSG00000178966	protein_coding	RMI1	M2	0.844967	0.00105931	0.853725	0.000826327	-0.835878	0.308922
ENSG00000179294	protein_coding	C17orf96	M2	0.503273	0.114544	0.726449	0.0113432	-0.444942	1
ENSG00000179532	protein_coding	DNHD1	M2	0.597572	0.0521983	0.878434	0.000373001	-0.679655	0.94732
ENSG00000179978	unprocessed_pseudogene	RP11-1319K7.1	M2	0.743898	0.00866847	0.731194	0.0105637	-1.368	0.178838
ENSG00000180071	protein_coding	ANKRD18A	M2	0.783765	0.00430941	0.891064	0.000232021	-1.22891	0.134025
ENSG00000180113	protein_coding	TDRD6	M2	0.525317	0.0970287	0.879493	0.000359169	-0.832192	0.974371
ENSG00000180221	processed_pseudogene	RP11-179B15.2	M2	0.519037	0.101826	0.785301	0.00418333	-0.358083	1
ENSG00000180370	protein_coding	PAK2	M2	0.779145	0.00470546	0.912324	9.01464e-05	-0.403156	0.885419
ENSG00000180479	protein_coding	ZNF571	M2	0.624684	0.0399023	0.915273	7.76215e-05	-0.463216	0.984599
ENSG00000180616	protein_coding	SSTR2	M2	0.680995	0.0210585	0.874055	0.000434526	-1.39881	0.269485
ENSG00000180694	protein_coding	TMEM64	M2	0.85365	0.000828134	0.797767	0.00325851	-1.63884	0.00446212
ENSG00000180828	protein_coding	BHLHE22	M2	0.800441	0.00308181	0.735806	0.00984406	-2.39847	0.0199998
ENSG00000180875	protein_coding	GREM2	M2	0.665721	0.0253534	0.87934	0.000361138	-1.24712	0.466365
ENSG00000180953	protein_coding	ST20	M2	0.772014	0.00536877	0.875732	0.000410127	-0.851542	0.528675
ENSG00000181619	protein_coding	GPR135	M2	0.820931	0.00195334	0.927135	4.00693e-05	-0.89652	0.313124
ENSG00000181827	protein_coding	RFX7	M2	0.929966	3.36644e-05	0.915427	7.70035e-05	-0.623463	0.381573
ENSG00000181965	protein_coding	NEUROG1	M2	0.763548	0.00624272	0.742949	0.00880083	-1.8018	0.0908496
ENSG00000182150	protein_coding	ERCC6L2	M2	0.623716	0.0403026	0.899804	0.000161343	-0.173707	1
ENSG00000182185	protein_coding	RAD51B	M2	0.450904	0.163945	0.613844	0.0445465	-0.202434	1
ENSG00000182324	protein_coding	KCNJ14	M2	0.887876	0.000262925	0.82193	0.00190767	-1.16902	0.199928
ENSG00000182742	protein_coding	HOXB4	M2	0.589735	0.056186	0.818518	0.00206695	-1.05756	1
ENSG00000182903	protein_coding	ZNF721	M2	0.907271	0.000115136	0.913226	8.61627e-05	-0.412914	0.898193
ENSG00000183530	protein_coding	PRR14L	M2	0.839612	0.00122421	0.891446	0.000228517	-0.46942	0.712762
ENSG00000183604	transcribed_unprocessed_pseudogene	RP11-347C12.2	M2	0.497998	0.119018	0.767082	0.00586605	-0.331997	1
ENSG00000183943	protein_coding	PRKX	M2	0.690458	0.0186737	0.732918	0.0102903	-0.343063	1
ENSG00000184083	protein_coding	FAM120C	M2	0.719167	0.0126194	0.8219	0.00190904	-0.656404	0.696349
ENSG00000184344	protein_coding	GDF3	M2	0.87911	0.000364126	0.893627	0.000209249	-3.81753	0.00845082
ENSG00000184408	protein_coding	KCND2	M2	0.786355	0.00409842	0.799354	0.00315275	-1.61007	0.0644376
ENSG00000184465	protein_coding	WDR27	M2	0.647039	0.0314066	0.895778	0.00019148	-0.53906	0.890243
ENSG00000184611	protein_coding	KCNH7	M2	0.653721	0.0291366	0.844126	0.00108403	-0.986535	0.395722
ENSG00000185031	processed_pseudogene	SLC2A3P2	M2	0.724919	0.0116032	0.865377	0.000578844	-1.00779	0.641199
ENSG00000185053	protein_coding	SGCZ	M2	0.65709	0.0280369	0.816766	0.00215245	-1.83608	0.209447
ENSG00000185477	protein_coding	GPRIN3	M2	0.778724	0.00474289	0.870758	0.000485695	-1.99612	0.0233207
ENSG00000185565	protein_coding	LSAMP	M2	0.715567	0.0132871	0.897979	0.000174518	-0.958983	0.22417
ENSG00000185658	protein_coding	BRWD1	M2	0.638381	0.0345293	0.928941	3.58849e-05	-0.32079	1
ENSG00000185716	protein_coding	C16orf52	M2	0.802238	0.00296706	0.934444	2.51707e-05	-0.493896	0.824732
ENSG00000185722	protein_coding	ANKFY1	M2	0.823626	0.00183201	0.851256	0.000887655	-0.374952	0.983033
ENSG00000186020	protein_coding	ZNF529	M2	0.772663	0.00530573	0.845717	0.00103763	-0.284887	1
ENSG00000186352	protein_coding	ANKRD37	M2	0.635891	0.0354661	0.669987	0.0240967	-0.66915	0.841275
ENSG00000186364	protein_coding	NUDT17	M2	0.319889	0.337567	0.64787	0.031118	-0.103128	1
ENSG00000186660	protein_coding	ZFP91	M2	0.532356	0.0918295	0.531681	0.0923201	-0.0397328	1
ENSG00000187068	protein_coding	C3orf70	M2	0.551814	0.0784233	0.897637	0.000177072	-0.677402	0.930486
ENSG00000187257	protein_coding	RSBN1L	M2	0.712785	0.0138204	0.786197	0.00411105	-0.256668	1
ENSG00000187672	protein_coding	ERC2	M2	0.565051	0.0700912	0.821445	0.00192975	-0.60326	0.800914
ENSG00000187753	protein_coding	C9orf153	M2	0.461518	0.153025	0.799038	0.00317362	-0.379599	1
ENSG00000187762	processed_pseudogene	RP11-527B17.2	M2	0.640726	0.033663	0.935247	2.38411e-05	-1.17868	0.645934
ENSG00000187944	protein_coding	C2orf66	M2	0.888044	0.000261229	0.834615	0.00139478	-1.29541	0.119499
ENSG00000188092	protein_coding	GPR89B	M2	0.747956	0.00811928	0.906839	0.000117493	-0.34573	1
ENSG00000188559	protein_coding	RALGAPA2	M2	0.593234	0.0543808	0.781873	0.00446851	-0.326315	1
ENSG00000189056	protein_coding	RELN	M2	0.731713	0.0104808	0.78583	0.00414053	-2.15735	0.0187402
ENSG00000189410	protein_coding	SH2D5	M2	0.732121	0.0104162	0.761577	0.00646023	-1.121	0.33248
ENSG00000196177	protein_coding	ACADSB	M2	0.594256	0.0538612	0.839808	0.00121784	-0.188055	1
ENSG00000196208	protein_coding	GREB1	M2	0.569169	0.0676259	0.843142	0.0011135	-0.743422	0.890673
ENSG00000196233	protein_coding	LCOR	M2	0.723552	0.0118391	0.931179	3.11756e-05	-0.571699	0.589383
ENSG00000196323	protein_coding	ZBTB44	M2	0.87173	0.000470162	0.948824	8.43528e-06	-0.467536	0.747776
ENSG00000196428	protein_coding	TSC22D2	M2	0.7185	0.0127412	0.772233	0.00534739	-0.543374	0.723414
ENSG00000196482	protein_coding	ESRRG	M2	0.691052	0.0185306	0.651513	0.0298733	-1.32696	0.255251
ENSG00000196505	protein_coding	GDAP2	M2	0.79142	0.00370799	0.955174	4.69012e-06	-0.529942	0.663765
ENSG00000196534	unitary_pseudogene	OR9K1P	M2	0.752199	0.00757257	0.895291	0.000195398	-2.13746	0.18553
ENSG00000196850	protein_coding	PPTC7	M2	0.894414	0.000202606	0.724576	0.011662	-0.479327	0.851349
ENSG00000196865	protein_coding	NHLRC2	M2	0.714296	0.0135289	0.649015	0.0307228	-0.235876	1
ENSG00000197024	protein_coding	ZNF398	M2	0.61388	0.0445306	0.811589	0.00242065	-0.163388	1
ENSG00000197121	protein_coding	PGAP1	M2	0.846469	0.00101623	0.922279	5.31852e-05	-0.650882	0.360859
ENSG00000197147	protein_coding	LRRC8B	M2	0.845094	0.00105561	0.804395	0.00283362	-0.817023	0.248225
ENSG00000197301	antisense	RP11-366L20.2	M2	0.802976	0.00292092	0.94631	1.04278e-05	-1.40009	0.154903
ENSG00000197302	protein_coding	ZNF720	M2	0.765035	0.00608208	0.942624	1.39839e-05	-0.394545	0.944023
ENSG00000197323	protein_coding	TRIM33	M2	0.696272	0.0173081	0.966816	1.23261e-06	-0.272611	1
ENSG00000197479	protein_coding	PCDHB11	M2	0.46115	0.153396	0.795852	0.00338961	-0.599168	1
ENSG00000197576	protein_coding	HOXA4	M2	0.788732	0.00391157	0.896031	0.000189469	-2.19888	0.122522
ENSG00000197584	protein_coding	KCNMB2	M2	0.741418	0.00901729	0.752578	0.00752501	-1.13473	0.372563
ENSG00000197714	protein_coding	ZNF460	M2	0.814604	0.0022616	0.877441	0.00038633	-0.505472	0.709128
ENSG00000197779	protein_coding	ZNF81	M2	0.757478	0.00693059	0.954029	5.24536e-06	-0.462711	0.877491
ENSG00000198046	protein_coding	ZNF667	M2	0.605347	0.0484379	0.144204	0.672282	-1.53475	0.876444
ENSG00000198060	protein_coding	MARCH5	M2	0.73158	0.0105021	0.89568	0.000192268	-0.41708	0.961311
ENSG00000198105	protein_coding	ZNF248	M2	0.455673	0.15898	0.506294	0.112032	-0.848152	1
ENSG00000198265	protein_coding	HELZ	M2	0.785452	0.00417104	0.936722	2.15395e-05	-0.289574	1
ENSG00000198315	protein_coding	ZKSCAN8	M2	0.564355	0.0705134	0.875913	0.000407556	-0.247342	1
ENSG00000198586	protein_coding	TLK1	M2	0.745016	0.00851458	0.881218	0.000337474	-0.426655	0.860069
ENSG00000198590	lincRNA	C3orf35	M2	0.753295	0.00743576	0.951113	6.88817e-06	-0.819587	0.578932
ENSG00000198625	protein_coding	MDM4	M2	0.791267	0.00371934	0.695398	0.0175087	-0.485548	0.723415
ENSG00000198879	protein_coding	SFMBT2	M2	0.828253	0.001637	0.934737	2.46785e-05	-1.47232	0.0307404
ENSG00000198900	protein_coding	TOP1	M2	0.788031	0.00396598	0.80334	0.00289834	-0.398877	0.901038
ENSG00000198932	protein_coding	GPRASP1	M2	0.664508	0.0257191	0.897039	0.000181618	-0.700312	0.643826
ENSG00000199645	snRNA	RNU6-1330P	M2	0.721977	0.0121153	0.826075	0.00172679	-0.714988	0.810202
ENSG00000200701	snRNA	RNU6-674P	M2	0.818116	0.00208633	0.752546	0.00752906	-1.76201	0.0807794
ENSG00000200882	snRNA	RNU6-681P	M2	0.816298	0.00217572	0.898331	0.000171917	-1.43546	0.121505
ENSG00000201044	snRNA	RNU6-268P	M2	0.656513	0.0282229	0.895991	0.000189787	-0.947675	0.656333
ENSG00000201209	snoRNA	SNORD42	M2	0.731348	0.0105391	0.947772	9.22964e-06	-1.27335	0.388298
ENSG00000201367	snRNA	RNU6-522P	M2	0.747307	0.00820536	0.813516	0.00231807	-1.18941	0.450188
ENSG00000202141	misc_RNA	Y_RNA	M2	0.731767	0.0104723	0.838575	0.00125825	-1.05349	0.544175
ENSG00000202374	snoRNA	SNORA62	M2	0.799903	0.00311677	0.891436	0.00022861	-1.47737	0.24763
ENSG00000203286	misc_RNA	AL365202.1	M2	0.511688	0.107635	0.734249	0.0100829	-0.477539	1
ENSG00000203401		AC009061.1	M2	0.748952	0.00798835	0.925528	4.40973e-05	-1.80312	0.165357
ENSG00000203504		AC131571.2	M2	0.633259	0.0364755	0.886242	0.000279929	-1.01235	0.727972
ENSG00000203737	protein_coding	GPR52	M2	0.741735	0.00897221	0.866006	0.000567324	-1.14429	0.403205
ENSG00000203872	protein_coding	C6orf163	M2	0.577361	0.0628965	0.883974	0.000304901	-0.418744	1
ENSG00000204161	protein_coding	C10orf128	M2	0.872768	0.000453991	0.839917	0.00121433	-2.17431	0.0137338
ENSG00000205189	protein_coding	ZBTB10	M2	0.645341	0.032003	0.93181	2.99366e-05	-0.462837	0.859446
ENSG00000205269	protein_coding	TMEM170B	M2	0.889238	0.000249362	0.856929	0.00075158	-0.484122	0.672096
ENSG00000205485	transcribed_unprocessed_pseudogene	AC004980.7	M2	0.786226	0.00410875	0.832555	0.00147006	-0.674117	0.643826
ENSG00000205534	unprocessed_pseudogene	RP11-345J4.8	M2	0.857741	0.000733473	0.865612	0.000574523	-0.828664	0.466365
ENSG00000206635	snRNA	RNU6-1062P	M2	0.803972	0.00285944	0.872515	0.000457886	-0.69459	0.90777
ENSG00000206932	snRNA	RNU6-4P	M2	0.830595	0.00154446	0.900877	0.000153957	-1.62529	0.0643216
ENSG00000207357	snRNA	RNU6-2	M2	0.584771	0.0588163	0.569006	0.0677224	-1.03649	0.66252
ENSG00000207417	misc_RNA	Y_RNA	M2	0.547827	0.0810566	0.867483	0.000540914	-0.642266	1
ENSG00000211456	protein_coding	SACM1L	M2	0.898732	0.000168982	0.823241	0.00184902	-0.311455	1
ENSG00000212124	protein_coding	TAS2R19	M2	0.641508	0.0333775	0.83686	0.00131607	-0.840659	0.656955
ENSG00000212125	processed_pseudogene	TAS2R15	M2	0.771585	0.00541076	0.92013	5.99408e-05	-0.777131	0.596315
ENSG00000212126	protein_coding	TAS2R50	M2	0.594057	0.0539621	0.76738	0.00583511	-0.958383	0.637998
ENSG00000212127	protein_coding	TAS2R14	M2	0.749893	0.00786622	0.86307	0.000622672	-0.960975	0.368802
ENSG00000212128	protein_coding	TAS2R13	M2	0.741425	0.0090163	0.973238	4.72632e-07	-1.15873	0.283011
ENSG00000212389	snRNA	RNU6-1275P	M2	0.644763	0.0322075	0.852438	0.000857875	-1.15631	0.674286
ENSG00000213368	processed_pseudogene	ST13P11	M2	0.543004	0.0843198	0.859229	0.00070116	-0.488153	1
ENSG00000213659	processed_pseudogene	RSU1P3	M2	0.699327	0.0166198	0.910419	9.90234e-05	-1.35544	0.424934
ENSG00000213903	protein_coding	LTB4R	M2	0.638512	0.0344807	0.810801	0.0024635	-0.615695	0.895137
ENSG00000214067	processed_pseudogene	RP11-549L6.2	M2	0.681786	0.0208513	0.927371	3.95013e-05	-0.971916	0.619423
ENSG00000214595	protein_coding	EML6	M2	0.67367	0.0230478	0.92332	5.01305e-05	-0.858397	0.562748
ENSG00000214842	protein_coding	RAD51AP2	M2	0.576394	0.0634425	0.84881	0.000951698	-0.945819	0.824113
ENSG00000215158	transcribed_unprocessed_pseudogene	RP11-1023L17.1	M2	0.829557	0.00158498	0.980078	1.26456e-07	-1.04872	0.127548
ENSG00000215184	processed_pseudogene	RP11-8L18.2	M2	0.714781	0.0134363	0.870299	0.000493165	-0.994281	0.578377
ENSG00000215218	protein_coding	UBE2QL1	M2	0.728847	0.0109443	0.908107	0.000110673	-1.77309	0.0669548
ENSG00000215346	protein_coding	AF131215.5	M2	0.797057	0.00330667	0.962101	2.22588e-06	-1.41664	0.0727875
ENSG00000215559	transcribed_unprocessed_pseudogene	ANKRD20A11P	M2	0.528482	0.0946674	0.585583	0.0583801	-2.33492	0.301426
ENSG00000216809	processed_pseudogene	RP11-57K17.1	M2	0.550412	0.0793426	0.869883	0.000500014	-0.502466	1
ENSG00000216990	processed_pseudogene	HSPD1P10	M2	0.688436	0.0191662	0.914598	8.03617e-05	-1.10352	0.56552
ENSG00000218418	processed_pseudogene	RP11-296E7.1	M2	0.701801	0.0160772	0.855431	0.000785855	-0.257548	1
ENSG00000218596	processed_pseudogene	RP11-2J18.1	M2	0.762592	0.00634753	0.964378	1.68985e-06	-1.23652	0.284047
ENSG00000218730	processed_pseudogene	RP3-453I5.2	M2	0.725307	0.0115369	0.951043	6.93169e-06	-1.08185	0.51751
ENSG00000221291	miRNA	AC090660.1	M2	0.777518	0.00485115	0.933012	2.76838e-05	-1.6087	0.121659
ENSG00000221439	snRNA	RNU4ATAC16P	M2	0.752564	0.00752676	0.784958	0.00421118	-1.41262	0.301945
ENSG00000223779	unprocessed_pseudogene	RP11-403I13.4	M2	0.727382	0.0111868	0.931456	3.06263e-05	-1.47191	0.236688
ENSG00000223963	processed_pseudogene	PRKRIRP8	M2	0.654237	0.0289661	0.602538	0.0497742	-1.32774	0.396153
ENSG00000224005		AC022400.1	M2	0.772703	0.00530188	0.888784	0.000253826	-0.904271	0.605355
ENSG00000224035	processed_pseudogene	SFPQP1	M2	0.679625	0.0214209	0.64049	0.0337496	-1.57966	0.246478
ENSG00000224251	antisense	RP11-499O7.7	M2	0.579843	0.061509	0.793195	0.00357793	-1.04414	0.691195
ENSG00000224479	transcribed_unprocessed_pseudogene	AC136289.1	M2	0.658987	0.0274305	0.762252	0.0063851	-0.620838	0.96672
ENSG00000224849		RP1-104O17.1	M2	0.759437	0.0067028	0.846087	0.00102705	-1.69785	0.301515
ENSG00000224903	antisense	AC005534.8	M2	0.617598	0.042898	0.894682	0.000200383	-0.66569	0.983815
ENSG00000225135		RP11-361F15.2	M2	0.821213	0.00194038	0.933335	2.71e-05	-0.929023	0.282055
ENSG00000225345	transcribed_unprocessed_pseudogene	SNX18P3	M2	0.624816	0.0398479	0.571625	0.0661836	-0.736666	0.838801
ENSG00000225423	processed_pseudogene	TNPO1P1	M2	0.64628	0.0316724	0.825351	0.0017574	-0.487527	1
ENSG00000225527	antisense	RP11-383B4.4	M2	0.801154	0.0030359	0.920458	5.8869e-05	-1.13483	0.271819
ENSG00000225900	processed_pseudogene	AC019171.4	M2	0.684716	0.0200962	0.8843	0.00030121	-0.608677	0.9589
ENSG00000225930	lincRNA	DKFZP434L187	M2	0.551669	0.0785177	0.746446	0.00832059	-0.584584	1
ENSG00000226002	unprocessed_pseudogene	RP11-460N20.5	M2	0.65721	0.0279981	0.853358	0.000835235	-0.766654	0.734867
ENSG00000226010	processed_pseudogene	RP11-403E24.1	M2	0.825058	0.00176993	0.951016	6.94895e-06	-1.40465	0.125636
ENSG00000226107	processed_pseudogene	AC004383.3	M2	0.662331	0.0263847	0.821115	0.00194484	-1.1691	0.6084
ENSG00000226352	antisense	RP11-523H24.3	M2	0.780122	0.00461959	0.749777	0.00788115	-0.898994	0.619649
ENSG00000226578	lincRNA	RP11-258F22.1	M2	0.489193	0.126733	0.684435	0.0201678	-0.533374	1
ENSG00000226761	protein_coding	TAS2R46	M2	0.806771	0.00269187	0.933122	2.74844e-05	-1.26285	0.187317
ENSG00000226801	processed_pseudogene	OSTCP8	M2	0.771403	0.00542861	0.739219	0.00933502	-1.38067	0.308734
ENSG00000226904	antisense	RP11-561O23.8	M2	0.818134	0.00208545	0.846632	0.00101162	-1.89109	0.0685021
ENSG00000227248	sense_intronic	FAM155A-IT1	M2	0.717633	0.0129009	0.908434	0.000108963	-1.25803	0.254596
ENSG00000227541	processed_pseudogene	RP3-525N14.2	M2	0.630299	0.0376341	0.880005	0.000352619	-0.965164	0.672061
ENSG00000227681	lincRNA	RP11-307P5.1	M2	0.790092	0.00380755	0.735877	0.00983328	-1.88821	0.0644376
ENSG00000228043	lincRNA	AC097721.2	M2	0.557541	0.0747415	0.743776	0.00868546	-0.764742	0.996902
ENSG00000228057	processed_pseudogene	SEC63P1	M2	0.766859	0.00588929	0.758262	0.00683876	-0.573778	0.752234
ENSG00000228348	processed_pseudogene	EFCAB14P1	M2	0.497798	0.11919	0.754926	0.00723567	-0.175508	1
ENSG00000228495	lincRNA	LINC01013	M2	0.669003	0.0243824	0.818708	0.00205781	-1.1929	0.620451
ENSG00000228828	processed_pseudogene	RP11-162G10.1	M2	0.717076	0.0130041	0.911943	9.18706e-05	-1.05668	0.381999
ENSG00000229017	lincRNA	RP11-439L18.3	M2	0.588336	0.056919	0.868255	0.000527491	-0.658663	0.991173
ENSG00000229276	sense_intronic	REV3L-IT1	M2	0.781576	0.00449388	0.923958	4.83276e-05	-1.1705	0.376236
ENSG00000229492	processed_pseudogene	AC004019.10	M2	0.746383	0.0083291	0.862009	0.000643652	-1.08973	0.40603
ENSG00000229521	sense_intronic	MYCBP2-AS2	M2	0.888275	0.000258896	0.886815	0.000273871	-1.87513	0.0398392
ENSG00000229727	processed_transcript	AC013460.1	M2	0.472316	0.142394	0.855854	0.000776054	-0.472454	1
ENSG00000230333	processed_transcript	AC004538.3	M2	0.760875	0.00653913	0.926279	4.21794e-05	-1.23596	0.26378
ENSG00000230461	processed_transcript	PROX1-AS1	M2	0.677884	0.0218877	0.940506	1.64109e-05	-1.34394	0.546285
ENSG00000230470	sense_intronic	GS1-115G20.1	M2	0.66317	0.0261266	0.945177	1.14366e-05	-1.00078	0.61708
ENSG00000231025	antisense	RP11-175O19.4	M2	0.875764	0.00040966	0.915717	7.58576e-05	-0.593429	0.693779
ENSG00000231074	antisense	HCG18	M2	0.763188	0.00628198	0.943512	1.30529e-05	-0.592953	0.596083
ENSG00000232085	antisense	RP11-261C10.4	M2	0.561792	0.0720846	0.839937	0.00121369	-0.534288	1
ENSG00000232097	processed_pseudogene	AC079781.8	M2	0.731291	0.0105481	0.684168	0.020236	-0.898113	0.703142
ENSG00000232116		RP11-187C18.2	M2	0.668482	0.0245348	0.931479	3.05806e-05	-1.05199	0.578932
ENSG00000232184	sense_intronic	RP11-370K11.1	M2	0.598973	0.0515064	0.826284	0.00171798	-0.690273	0.982813
ENSG00000232282	processed_pseudogene	MTND1P32	M2	0.605173	0.0485202	0.86017	0.000681262	-0.778058	0.911942
ENSG00000232795	processed_pseudogene	SCAND3P1	M2	0.685141	0.0199886	0.919903	6.06894e-05	-1.05595	0.432717
ENSG00000233012	transcribed_processed_pseudogene	HDAC1P2	M2	0.696215	0.017321	0.906947	0.000116901	-0.701899	0.766427
ENSG00000233137		RP11-220I1.1	M2	0.777557	0.00484768	0.876976	0.000392697	-0.411193	0.913891
ENSG00000233178	antisense	RP11-88I18.2	M2	0.86521	0.000581944	0.87562	0.000411722	-2.36168	0.0101114
ENSG00000233184	antisense	RP11-421L21.3	M2	0.781054	0.00453869	0.868054	0.000530971	-0.774528	0.499046
ENSG00000233264	processed_pseudogene	AC006042.8	M2	0.707587	0.0148578	0.926307	4.21074e-05	-0.754357	0.644071
ENSG00000233280		CRYBG3	M2	0.81797	0.00209339	0.865121	0.000583602	-1.25577	0.0333597
ENSG00000233540	sense_intronic	DNM3-IT1	M2	0.699359	0.0166128	0.851113	0.000891303	-1.4889	0.248701
ENSG00000233611	antisense	AC079135.1	M2	0.528988	0.0942937	0.660537	0.0269424	-0.899332	0.921766
ENSG00000233644	sense_intronic	ARHGEF7-IT1	M2	0.645673	0.0318858	0.90855	0.000108365	-1.10946	0.661501
ENSG00000233932	protein_coding	CTXN2	M2	0.483357	0.132017	0.804629	0.00281941	-0.511384	1
ENSG00000234224	protein_coding	TMEM229A	M2	0.694393	0.0177414	0.839525	0.00122704	-1.1972	0.679853
ENSG00000234358	processed_pseudogene	AC003080.4	M2	0.881847	0.000329822	0.961281	2.44813e-06	-2.35336	0.00166768
ENSG00000234886	processed_pseudogene	MTND5P26	M2	0.769745	0.00559349	0.89624	0.000187826	-1.28373	0.318042
ENSG00000235448	antisense	RP11-3L8.3	M2	0.688958	0.019038	0.852685	0.000851762	-1.56711	0.488853
ENSG00000235518	lincRNA	AC011196.3	M2	0.860809	0.000668015	0.976333	2.73056e-07	-1.5655	0.0626167
ENSG00000235531	antisense	RP11-383H13.1	M2	0.820834	0.0019578	0.859339	0.00069881	-2.21489	0.0337889
ENSG00000236088	processed_transcript	COX10-AS1	M2	0.848129	0.000970158	0.924424	4.70411e-05	-0.463376	0.919907
ENSG00000236154	antisense	RP11-343J3.2	M2	0.663681	0.0259706	0.864814	0.000589317	-1.06342	0.724173
ENSG00000236184	processed_pseudogene	TCEA1P4	M2	0.861491	0.000654097	0.829547	0.00158539	-0.573405	0.896591
ENSG00000236194	sense_intronic	AC003104.1	M2	0.689534	0.0188976	0.905219	0.000126668	-0.816802	0.66252
ENSG00000236255	lincRNA	AC009404.2	M2	0.702654	0.0158931	0.912718	8.839e-05	-0.710347	0.73129
ENSG00000236860	processed_pseudogene	RPL39P29	M2	0.816593	0.00216106	0.989256	7.96259e-09	-2.18609	0.0360524
ENSG00000236977	sense_intronic	ANKRD44-IT1	M2	0.824106	0.00181106	0.857077	0.000748243	-1.53208	0.154903
ENSG00000237161	processed_pseudogene	RP11-32B5.1	M2	0.963627	1.85426e-06	0.874937	0.000421559	-1.28807	0.0081493
ENSG00000237162	processed_pseudogene	RP11-443F16.1	M2	0.64103	0.0335518	0.855455	0.000785293	-1.16665	0.633198
ENSG00000237321	sense_intronic	RP11-374A22.1	M2	0.567216	0.0687876	0.836593	0.00132525	-0.956706	0.743448
ENSG00000237359	lincRNA	RP11-509J21.2	M2	0.646395	0.0316321	0.893639	0.000209145	-1.24939	0.71777
ENSG00000237726		RP11-386O9.2	M2	0.748789	0.00800968	0.904902	0.000128525	-1.24501	0.357389
ENSG00000238339		snoU13	M2	0.653718	0.0291375	0.90402	0.000133799	-0.47572	1
ENSG00000238638		AL353626.1	M2	0.869997	0.000498129	0.898266	0.000172397	-2.11571	0.0156459
ENSG00000238834		snoU13	M2	0.791228	0.0037223	0.805864	0.00274531	-1.29655	0.244495
ENSG00000238998	snRNA	RNU7-187P	M2	0.778342	0.00477701	0.904058	0.000133568	-1.6551	0.109548
ENSG00000239494	misc_RNA	RN7SL333P	M2	0.495937	0.120796	0.785566	0.00416184	-0.370463	1
ENSG00000239570	processed_pseudogene	SETP11	M2	0.739702	0.00926448	0.88633	0.000278999	-1.33416	0.301945
ENSG00000239627	processed_pseudogene	RP11-124A7.1	M2	0.859885	0.000687252	0.828025	0.00164626	-2.59245	0.0129388
ENSG00000239650	unprocessed_pseudogene	GUSBP4	M2	0.570048	0.0671069	0.878727	0.000369136	-0.772491	0.928182
ENSG00000239665	processed_transcript	RP11-295P9.3	M2	0.644206	0.0324057	0.937783	1.99924e-05	-0.621559	0.763048
ENSG00000240184	protein_coding	PCDHGC3	M2	0.913101	8.67052e-05	0.707878	0.0147983	-1.90396	0.000608278
ENSG00000240207	antisense	RP11-379F4.4	M2	0.708456	0.0146806	0.763482	0.00624987	-0.741104	0.663736
ENSG00000240291	antisense	RP11-499P20.2	M2	0.848445	0.000961561	0.907484	0.000113985	-0.792969	0.447701
ENSG00000240393	processed_pseudogene	RP11-768G7.1	M2	0.511741	0.107592	0.795755	0.00339637	-0.873292	0.81119
ENSG00000240412	processed_pseudogene	RPL5P15	M2	0.797101	0.00330368	0.94709	9.77454e-06	-1.83011	0.0969569
ENSG00000240720	protein_coding	LRRD1	M2	0.684576	0.0201319	0.92521	4.49315e-05	-1.23976	0.350289
ENSG00000240761	processed_pseudogene	AC098831.4	M2	0.48286	0.132474	0.485252	0.130286	-1.09681	0.591134
ENSG00000241120	processed_pseudogene	HMGN1P8	M2	0.752359	0.00755247	0.814502	0.00226684	-0.36767	1
ENSG00000241261	processed_pseudogene	RPL17P19	M2	0.622366	0.0408658	0.646643	0.0315452	-0.654445	0.712762
ENSG00000241772	3prime_overlapping_ncrna	AC092620.2	M2	0.594614	0.05368	0.844559	0.00107124	-0.762738	0.951744
ENSG00000241962	protein_coding	C2orf15	M2	0.700711	0.0163146	0.94696	9.88098e-06	-0.973391	0.542416
ENSG00000241978	protein_coding	AKAP2	M2	0.483967	0.131458	0.765655	0.00601608	-0.395948	1
ENSG00000242152	processed_pseudogene	RP11-639F1.3	M2	0.617946	0.0427477	0.810619	0.00247355	-0.777471	0.977026
ENSG00000242540	3prime_overlapping_ncrna	AC010729.1	M2	0.802759	0.00293446	0.930455	3.26437e-05	-0.904788	0.278258
ENSG00000242588	processed_transcript	RP11-274B21.1	M2	0.489753	0.126232	0.8318	0.0014984	-0.354199	1
ENSG00000242889	misc_RNA	RN7SL449P	M2	0.664045	0.0258597	0.928919	3.59341e-05	-0.72471	0.847689
ENSG00000243004	sense_overlapping	AC005062.2	M2	0.665236	0.0254992	0.778351	0.00477619	-1.38467	0.493083
ENSG00000243156	protein_coding	MICAL3	M2	0.73672	0.00970582	0.902831	0.000141169	-0.61029	0.643102
ENSG00000243319	sense_intronic	FGF14-IT1	M2	0.733983	0.0101241	0.979505	1.43559e-07	-1.50545	0.231305
ENSG00000243398	misc_RNA	RN7SL141P	M2	0.662214	0.0264208	0.878822	0.000367894	-0.771819	0.901038
ENSG00000243431	processed_pseudogene	RPL5P30	M2	0.603203	0.0494559	0.882231	0.000325206	-0.412619	1
ENSG00000243508	processed_pseudogene	RP11-775J23.2	M2	0.800454	0.00308091	0.972611	5.24096e-07	-1.27799	0.221596
ENSG00000243721	processed_pseudogene	RP11-472I20.1	M2	0.831818	0.00149769	0.833401	0.0014388	-0.794741	0.61196
ENSG00000243960	sense_overlapping	RP11-552M11.4	M2	0.818114	0.00208642	0.945131	1.14795e-05	-1.04076	0.325337
ENSG00000244112	misc_RNA	RN7SL508P	M2	0.616898	0.043202	0.90118	0.000151916	-0.851524	0.945404
ENSG00000245552	antisense	RP11-712B9.2	M2	0.384958	0.242369	0.681261	0.0209887	-0.293516	1
ENSG00000245937	lincRNA	CTC-228N24.3	M2	0.688624	0.0191199	0.643874	0.0325242	-0.294097	1
ENSG00000245958	transcribed_unprocessed_pseudogene	RP11-33B1.1	M2	0.795378	0.00342267	0.942956	1.36308e-05	-0.775962	0.404484
ENSG00000246477	antisense	AF131216.6	M2	0.639306	0.034186	0.784329	0.00426273	-0.581424	1
ENSG00000246922	protein_coding	UBAP1L	M2	0.715061	0.0133829	0.943979	1.25831e-05	-0.940416	0.424934
ENSG00000248445	antisense	CTB-118N6.3	M2	0.640101	0.0338925	0.768489	0.00572091	-0.958433	0.709128
ENSG00000248483	protein_coding	POU5F2	M2	0.651558	0.0298581	0.886187	0.000280514	-0.99837	0.641614
ENSG00000248731		AC090103.1	M2	0.857919	0.000729554	0.951215	6.82493e-06	-3.03065	0.00203712
ENSG00000248790	antisense	RP11-319G6.3	M2	0.765604	0.00602144	0.959994	2.83088e-06	-1.47817	0.286761
ENSG00000248932	antisense	RP11-319G6.1	M2	0.503662	0.114218	0.856516	0.000760919	-0.391223	1
ENSG00000249307	antisense	LINC01088	M2	0.713907	0.0136035	0.852977	0.000844543	-0.985044	0.586473
ENSG00000249635	antisense	RP11-710F7.3	M2	0.670181	0.0240407	0.918779	6.45125e-05	-0.790584	0.828911
ENSG00000249992	protein_coding	TMEM158	M2	0.408105	0.212756	0.671571	0.0236415	-0.377752	1
ENSG00000250056	lincRNA	LINC01018	M2	0.844092	0.00108506	0.804492	0.00282772	-1.31011	0.273741
ENSG00000250130	processed_pseudogene	RP11-616K22.1	M2	0.736476	0.00974257	0.911281	9.49256e-05	-1.22256	0.356996
ENSG00000250156	lincRNA	CTC-498M16.2	M2	0.542477	0.0846813	0.840312	0.00120164	-0.640577	1
ENSG00000250305	protein_coding	KIAA1456	M2	0.669949	0.0241077	0.870107	0.000496322	-1.13301	0.353138
ENSG00000250371	lincRNA	RP11-22A3.2	M2	0.575232	0.0641035	0.875563	0.000412539	-0.774533	0.88192
ENSG00000250878	transcribed_unprocessed_pseudogene	METTL21EP	M2	0.901096	0.000152481	0.755481	0.00716853	-1.74435	0.0377555
ENSG00000250933	processed_pseudogene	GAPDHP66	M2	0.78432	0.00426353	0.86469	0.000591651	-1.76543	0.138299
ENSG00000251323	lincRNA	RP11-452H21.4	M2	0.767384	0.00583467	0.920824	5.76906e-05	-0.868639	0.596315
ENSG00000251331	lincRNA	RP11-689K5.3	M2	0.72856	0.0109914	0.92092	5.73858e-05	-1.64198	0.215235
ENSG00000251348	processed_pseudogene	HSPD1P11	M2	0.728757	0.010959	0.888761	0.000254048	-0.729319	0.7001
ENSG00000251456	sense_intronic	RP11-436H11.5	M2	0.837262	0.00130235	0.891619	0.000226935	-1.37507	0.0968205
ENSG00000251682	processed_pseudogene	RP11-631M6.3	M2	0.695616	0.0174584	0.930957	3.16196e-05	-0.76768	0.703157
ENSG00000252130	snRNA	RNU6-1045P	M2	0.726056	0.0114096	0.840808	0.00118582	-1.01637	0.416549
ENSG00000252503	snRNA	RNU6-531P	M2	0.798694	0.00319642	0.664152	0.025827	-0.901345	0.703157
ENSG00000252985	snoRNA	SNORD116	M2	0.665631	0.0253806	0.733438	0.0102089	-0.950859	0.740782
ENSG00000253187	antisense	HOXA-AS4	M2	0.747887	0.00812838	0.816562	0.00216261	-2.2913	0.325997
ENSG00000253222		NRG1-IT2	M2	0.800404	0.00308416	0.884614	0.000297685	-2.21292	0.0418936
ENSG00000253293	protein_coding	HOXA10	M2	0.830493	0.00154841	0.828196	0.00163932	-3.86019	0.0109173
ENSG00000253405	antisense	EVX1-AS	M2	0.68208	0.0207745	0.728139	0.0110609	-2.05625	0.530645
ENSG00000253641	lincRNA	RP11-981G7.2	M2	0.725901	0.0114358	0.909172	0.000105181	-0.796912	0.714589
ENSG00000253726	sense_intronic	RP11-313C15.1	M2	0.714307	0.0135267	0.92726	3.97682e-05	-1.60212	0.154903
ENSG00000253974	sense_intronic	NRG1-IT1	M2	0.843017	0.00111728	0.966003	1.37279e-06	-2.25155	0.00579995
ENSG00000254048	sense_intronic	RP11-328K2.1	M2	0.59688	0.0525425	0.822592	0.00187788	-0.74458	1
ENSG00000254180	lincRNA	AB015752.3	M2	0.844136	0.00108375	0.94529	1.13328e-05	-2.15093	0.013932
ENSG00000254330	sense_intronic	RP11-1D12.1	M2	0.919035	6.36246e-05	0.884995	0.000293462	-2.18763	0.00358899
ENSG00000254463	processed_pseudogene	RP11-484D2.3	M2	0.643382	0.0327004	0.885519	0.000287712	-0.736561	0.800537
ENSG00000254556	sense_intronic	AF131215.4	M2	0.808892	0.00256982	0.914043	8.26727e-05	-1.60063	0.0685969
ENSG00000254936	sense_intronic	AF131215.3	M2	0.795255	0.00343128	0.894609	0.000200993	-1.4329	0.086966
ENSG00000255090	lincRNA	RP11-820L6.1	M2	0.533283	0.0911587	0.814557	0.00226404	-0.533722	1
ENSG00000255322		RP11-22P4.1	M2	0.560192	0.0730769	0.77649	0.00494488	-0.529021	1
ENSG00000255403	processed_pseudogene	AP000641.1	M2	0.823222	0.00184983	0.82289	0.00186459	-1.90335	0.0301835
ENSG00000255837	protein_coding	TAS2R20	M2	0.797244	0.00329393	0.874033	0.000434851	-0.866473	0.429232
ENSG00000256019	processed_pseudogene	TAS2R63P	M2	0.636839	0.0351075	0.881427	0.000334914	-1.31435	0.444492
ENSG00000256188	protein_coding	TAS2R30	M2	0.785529	0.00416481	0.969007	9.0927e-07	-1.08657	0.218123
ENSG00000256360		RP11-707G14.7	M2	0.557168	0.0749774	0.771207	0.00544793	-0.590115	1
ENSG00000256420	processed_pseudogene	OSBPL9P4	M2	0.801176	0.00303451	0.867575	0.000539308	-1.32478	0.169651
ENSG00000256436	protein_coding	TAS2R31	M2	0.664136	0.0258321	0.894281	0.000203719	-0.753298	0.686478
ENSG00000256682	transcribed_processed_pseudogene	TAS2R12	M2	0.762955	0.00630754	0.923401	4.99e-05	-1.33445	0.229293
ENSG00000256712	sense_intronic	RP11-785H5.2	M2	0.538492	0.0874503	0.861907	0.000645693	-0.451442	1
ENSG00000256973	lincRNA	RP11-359J14.2	M2	0.700962	0.0162598	0.901273	0.000151298	-0.827593	0.577433
ENSG00000256981	processed_pseudogene	TAS2R18	M2	0.637999	0.0346718	0.876354	0.000401339	-0.685926	0.835919
ENSG00000257093	protein_coding	KIAA1147	M2	0.631634	0.0371083	0.799737	0.00312758	-0.531448	0.852591
ENSG00000257151	lincRNA	PWAR6	M2	0.84042	0.00119816	0.931325	3.08847e-05	-1.14856	0.0369816
ENSG00000257242	processed_transcript	C12orf79	M2	0.502721	0.115007	0.755573	0.00715743	-0.459799	1
ENSG00000257680	processed_pseudogene	RP11-367O10.1	M2	0.63847	0.0344961	0.80125	0.00302974	-1.45037	0.370269
ENSG00000257818	processed_pseudogene	RP11-1143G9.2	M2	0.73285	0.0103011	0.916054	7.45368e-05	-1.08257	0.282397
ENSG00000257954	processed_pseudogene	RP11-161H23.10	M2	0.687988	0.0192765	0.8514	0.00088399	-0.456371	1
ENSG00000258375	processed_pseudogene	RP11-617J18.1	M2	0.691361	0.0184566	0.835784	0.00135335	-1.18933	0.472685
ENSG00000258548	lincRNA	LINC00645	M2	0.773854	0.00519145	0.822847	0.00186651	-2.06922	0.0152405
ENSG00000258738	antisense	RP11-73E17.2	M2	0.565717	0.0696884	0.811459	0.00242765	-0.362356	1
ENSG00000258754	lincRNA	CTD-3049M7.1	M2	0.820608	0.00196827	0.794905	0.00345587	-2.34585	0.0150885
ENSG00000258768	lincRNA	CTD-2292M16.8	M2	0.881714	0.000331433	0.875561	0.000412556	-0.978954	0.231541
ENSG00000258890	protein_coding	CEP95	M2	0.596312	0.0528259	0.8925	0.000219045	-0.28437	1
ENSG00000259158	lincRNA	ADAM20P1	M2	0.774201	0.00515845	0.961908	2.2767e-06	-2.19145	0.0781125
ENSG00000259336	lincRNA	RP11-323I15.5	M2	0.867067	0.000548262	0.8609	0.000666145	-1.91028	0.0262796
ENSG00000259377	sense_intronic	CTD-2308G16.1	M2	0.645197	0.0320537	0.851408	0.000883771	-0.632437	0.927615
ENSG00000259673	lincRNA	IQCH-AS1	M2	0.79324	0.00357466	0.764735	0.00611427	-0.891559	0.438734
ENSG00000259740	sense_intronic	RP11-142J21.2	M2	0.884273	0.000301512	0.960055	2.81174e-06	-1.98555	0.0151228
ENSG00000259758		CASC7	M2	0.849275	0.000939263	0.879689	0.000356655	-0.622241	0.478479
ENSG00000259915	lincRNA	RP11-410E4.1	M2	0.775309	0.00505424	0.900444	0.000156903	-1.22959	0.357389
ENSG00000259946	lincRNA	RP11-490G2.2	M2	0.725494	0.011505	0.915831	7.54069e-05	-1.33144	0.218711
ENSG00000259959	lincRNA	RP11-121C2.2	M2	0.841261	0.00117151	0.96757	1.11273e-06	-0.811085	0.328349
ENSG00000260118	lincRNA	RP6-201G10.2	M2	0.687897	0.0192991	0.861632	0.000651238	-1.51353	0.279125
ENSG00000260230	protein_coding	FRRS1L	M2	0.60779	0.0472961	0.718524	0.0127369	-0.814284	0.606844
ENSG00000260248		RP11-143K11.1	M2	0.754565	0.00727965	0.914173	8.21247e-05	-1.54354	0.174119
ENSG00000260317	lincRNA	RP11-48B3.4	M2	0.782988	0.00437418	0.931812	2.99332e-05	-0.863628	0.405299
ENSG00000260398	sense_overlapping	RP11-594N15.3	M2	0.757503	0.00692758	0.94558	1.107e-05	-0.850747	0.413791
ENSG00000260400	sense_overlapping	RP11-119F7.5	M2	0.78818	0.00395436	0.942821	1.37731e-05	-0.733581	0.482593
ENSG00000260409	lincRNA	RP11-403B2.7	M2	0.912082	9.12397e-05	0.631101	0.0373178	-4.01244	0.000144878
ENSG00000260455	lincRNA	CASC14	M2	0.917194	7.02068e-05	0.885205	0.000291143	-3.82783	6.60453e-07
ENSG00000260534	sense_overlapping	RP11-1006G14.4	M2	0.760816	0.00654579	0.959101	3.1224e-06	-0.99309	0.282177
ENSG00000260583	antisense	LINC00515	M2	0.810381	0.00248665	0.884199	0.000302354	-0.654148	0.785311
ENSG00000260600	sense_intronic	RP11-109D24.1	M2	0.768592	0.00571034	0.845942	0.00103121	-1.78251	0.0723612
ENSG00000260695	lincRNA	RP11-513N24.1	M2	0.707799	0.0148144	0.859373	0.00069807	-1.85712	0.416549
ENSG00000260816	sense_intronic	RP11-319G9.3	M2	0.765869	0.00599341	0.894978	0.000197948	-1.40537	0.259767
ENSG00000260912	sense_overlapping	RP11-363E7.4	M2	0.74303	0.00878948	0.914555	8.05379e-05	-0.51612	0.864539
ENSG00000260931		RP11-65L3.1	M2	0.821426	0.0019306	0.868111	0.000529982	-1.76318	0.0632049
ENSG00000260941	sense_overlapping	LINC00622	M2	0.778813	0.00473493	0.891542	0.000227641	-1.89196	0.0643216
ENSG00000260948	sense_overlapping	RP11-552M11.8	M2	0.779659	0.00466012	0.946918	9.91638e-06	-0.983107	0.318912
ENSG00000261019	lincRNA	RP11-111K18.2	M2	0.689249	0.018967	0.844539	0.00107183	-1.02603	0.565504
ENSG00000261072	processed_pseudogene	RP11-5N19.3	M2	0.692158	0.0182666	0.857924	0.000729448	-1.07459	0.467592
ENSG00000261326	lincRNA	RP5-1057J7.6	M2	0.587965	0.0571146	0.647446	0.0312651	-0.788168	0.560143
ENSG00000261426	sense_intronic	AC144833.1	M2	0.813732	0.00230679	0.949609	7.87686e-06	-1.21419	0.257985
ENSG00000261451	sense_overlapping	RP11-981G7.1	M2	0.734485	0.0100464	0.961241	2.45921e-06	-1.16615	0.447701
ENSG00000261529	sense_intronic	RP13-487P22.1	M2	0.711887	0.0139956	0.823734	0.00182729	-0.622697	0.869556
ENSG00000261534	sense_overlapping	RP11-244O19.1	M2	0.732637	0.0103345	0.957045	3.88176e-06	-1.21133	0.255126
ENSG00000261542	lincRNA	RP11-16E18.3	M2	0.884755	0.000296114	0.918668	6.48986e-05	-0.6976	0.591039
ENSG00000261609	protein_coding	GAN	M2	0.841931	0.00115058	0.97768	2.10168e-07	-0.474365	0.729173
ENSG00000261654	sense_overlapping	RP11-96K19.4	M2	0.822922	0.00186315	0.885858	0.000284046	-0.966239	0.280762
ENSG00000261670	lincRNA	RP11-1C8.5	M2	0.922181	5.34804e-05	0.838287	0.00126782	-1.95917	0.0149758
ENSG00000261716	sense_overlapping	RP11-196G18.22	M2	0.756868	0.00700262	0.861485	0.000654209	-1.09614	0.21719
ENSG00000261799	sense_overlapping	RP11-283I3.6	M2	0.693753	0.0178906	0.907175	0.000115653	-0.455754	0.953813
ENSG00000262096	transcribed_unprocessed_pseudogene	PCDHB19P	M2	0.767695	0.00580246	0.942964	1.3622e-05	-1.52766	0.138299
ENSG00000262119	sense_intronic	RP11-483C6.1	M2	0.821335	0.00193479	0.932853	2.7973e-05	-1.3986	0.0418936
ENSG00000262180	protein_coding	OCLM	M2	0.619606	0.0420339	0.825769	0.00173966	-0.487681	1
ENSG00000262803	processed_pseudogene	RP11-160A9.3	M2	0.563341	0.0711322	0.8817	0.000331601	-0.854889	0.88304
ENSG00000263906		RP11-680F20.11	M2	0.717857	0.0128594	0.893676	0.00020883	-1.16102	0.472685
ENSG00000263938	sense_intronic	RP11-579O24.3	M2	0.760112	0.00662554	0.802424	0.00295539	-0.746955	0.854063
ENSG00000264099	miRNA	MIR4803	M2	0.71081	0.0142082	0.914359	8.13494e-05	-1.22944	0.539515
ENSG00000264112	lincRNA	RP11-159D12.2	M2	0.792984	0.00359322	0.877286	0.000388449	-0.550308	0.739891
ENSG00000264449	antisense	RP11-945C19.4	M2	0.555111	0.0762894	0.808758	0.00257739	-0.512537	1
ENSG00000264538	transcribed_unprocessed_pseudogene	SUZ12P	M2	0.49706	0.119825	0.82349	0.00183801	-0.129152	1
ENSG00000264845	transcribed_processed_pseudogene	RP11-465I4.3	M2	0.787054	0.00404283	0.983455	5.50988e-08	-1.80203	0.120198
ENSG00000265254	antisense	CTD-2350C19.2	M2	0.576746	0.0632432	0.820166	0.00198881	-0.70345	0.997278
ENSG00000265452	miRNA	MIR3682	M2	0.7187	0.0127045	0.757634	0.00691217	-0.703467	0.887837
ENSG00000265945		RN7SL721P	M2	0.822328	0.00188973	0.864535	0.000594561	-1.47569	0.19647
ENSG00000265967	antisense	AC100830.4	M2	0.590961	0.0555488	0.817512	0.00211574	-0.595659	1
ENSG00000266045		RP11-466P24.7	M2	0.845243	0.00105131	0.960957	2.54034e-06	-2.21995	0.00200964
ENSG00000266744	lincRNA	RP11-131K5.1	M2	0.730971	0.0105994	0.836051	0.00134406	-1.09565	0.528675
ENSG00000266900	sense_intronic	RP11-173A16.2	M2	0.81341	0.00232361	0.896012	0.000189622	-0.716749	0.623996
ENSG00000266910	processed_pseudogene	CTC-448F2.6	M2	0.774149	0.00516343	0.834346	0.00140443	-0.894476	0.501982
ENSG00000266935		CTD-3234P18.2	M2	0.683946	0.0202928	0.827111	0.00168364	-0.461555	1
ENSG00000266965	sense_intronic	RP11-712P20.2	M2	0.696438	0.0172702	0.898953	0.000167388	-0.825582	0.730135
ENSG00000267194	lincRNA	RP1-193H18.2	M2	0.779362	0.00468627	0.88048	0.000346635	-0.714729	0.536738
ENSG00000267586	lincRNA	LINC00907	M2	0.288519	0.389551	0.5953	0.0533335	-0.0879803	1
ENSG00000267940	lincRNA	RP11-290F24.6	M2	0.452916	0.161839	0.611191	0.0457377	-0.471846	1
ENSG00000269069	processed_pseudogene	CTC-471F3.5	M2	0.618506	0.0425058	0.889883	0.000243131	-0.641127	0.804146
ENSG00000269821	antisense	KCNQ1OT1	M2	0.671329	0.0237106	0.926668	4.12106e-05	-1.05012	0.422277
ENSG00000269938	sense_intronic	RP11-214K3.20	M2	0.710966	0.0141773	0.880881	0.000341631	-0.711366	0.667029
ENSG00000269942		RP11-29B2.5	M2	0.597482	0.0522426	0.925144	4.51058e-05	-0.465452	1
ENSG00000269951	sense_intronic	RP11-797A18.6	M2	0.589441	0.0563394	0.894286	0.000203676	-0.349012	1
ENSG00000269965		RP11-24B19.4	M2	0.654215	0.0289733	0.667068	0.0249517	-0.593158	0.85033
ENSG00000269997	sense_intronic	RP11-214K3.21	M2	0.732734	0.0103194	0.942304	1.43316e-05	-0.925468	0.458774
ENSG00000270039	lincRNA	RP11-571M6.17	M2	0.694295	0.0177641	0.774875	0.00509492	-0.555551	0.95273
ENSG00000270101		RP11-24B19.3	M2	0.667977	0.0246832	0.715862	0.0132314	-0.316437	1
ENSG00000270116	sense_intronic	AP001429.1	M2	0.869244	0.00051067	0.810889	0.00245871	-1.11529	0.199955
ENSG00000270225	processed_pseudogene	RP11-475J5.4	M2	0.714937	0.0134065	0.909764	0.000102221	-1.90924	0.251025
ENSG00000270237		RP11-381K20.5	M2	0.767309	0.00584245	0.943817	1.27445e-05	-0.921431	0.502281
ENSG00000270540	antisense	RP11-785G17.1	M2	0.677316	0.0220416	0.846142	0.00102549	-1.69637	0.325997
ENSG00000270581		RP11-811P12.3	M2	0.64811	0.0310347	0.921195	5.65153e-05	-1.03418	0.709128
ENSG00000270689	processed_pseudogene	RP11-712B9.4	M2	0.771092	0.00545926	0.80892	0.00256822	-2.28056	0.0399206
ENSG00000270742	sense_intronic	RP4-802A10.1	M2	0.797159	0.00329975	0.79447	0.00348664	-1.44167	0.222849
ENSG00000270874	processed_pseudogene	RP11-420K10.1	M2	0.651432	0.0299008	0.421494	0.196659	-0.738999	0.984255
ENSG00000270923	processed_pseudogene	TAS2R6	M2	0.827648	0.0016616	0.942423	1.42015e-05	-1.42717	0.130327
ENSG00000271078	processed_pseudogene	RP13-395E19.4	M2	0.569554	0.067398	0.758046	0.00686388	-0.901596	0.854743
ENSG00000271105	processed_pseudogene	SCML2P2	M2	0.445139	0.170071	0.730811	0.0106251	-0.871882	1
ENSG00000271141	lincRNA	RP11-171I2.4	M2	0.275665	0.411939	0.651103	0.0300117	-0.0531173	1
ENSG00000271147	processed_transcript	RP4-769N13.6	M2	0.720658	0.0123499	0.75579	0.00713135	-0.29242	1
ENSG00000271347	sense_intronic	RP11-701H24.7	M2	0.714321	0.0135241	0.84786	0.000977511	-0.794382	0.498996
ENSG00000271430	sense_intronic	RP3-368A4.5	M2	0.746886	0.00826153	0.967169	1.17534e-06	-0.775969	0.470494
ENSG00000271533	sense_intronic	RP3-368A4.6	M2	0.773039	0.00526941	0.960515	2.67057e-06	-0.948339	0.24547
ENSG00000271761	lincRNA	XXbac-BPGBPG55C20.3	M2	0.570503	0.06684	0.845359	0.00104793	-1.26512	0.643102
ENSG00000271795	antisense	CTC-251D13.1	M2	0.537436	0.0881943	0.829704	0.00157921	-0.584731	1
ENSG00000271967	lincRNA	RP11-134K13.4	M2	0.578219	0.0624144	0.813882	0.00229897	-0.515277	1
ENSG00000271976	antisense	RP11-884K10.7	M2	0.798345	0.00321969	0.885567	0.000287193	-0.714246	0.545951
ENSG00000272040	lincRNA	CTC-366B18.4	M2	0.747014	0.0082444	0.844796	0.00106431	-0.950661	0.521976
ENSG00000272072	antisense	CTA-363E19.2	M2	0.651409	0.0299087	0.889875	0.000243212	-0.502352	1
ENSG00000272076	lincRNA	RP11-11C20.3	M2	0.505535	0.112659	0.858142	0.000724657	-0.703463	1
ENSG00000272077	lincRNA	RP11-348P10.2	M2	0.740162	0.00919774	0.951055	6.92414e-06	-0.488071	0.890243
ENSG00000272216		LL22NC03-2H8.5	M2	0.755829	0.00712666	0.976507	2.64195e-07	-1.46529	0.175603
ENSG00000272325	protein_coding	NUDT3	M2	0.823388	0.00184251	0.854635	0.00080454	-0.473609	0.69841
ENSG00000272343	lincRNA	RP11-140I16.3	M2	0.837886	0.00128124	0.889779	0.000244131	-1.10575	0.301522
ENSG00000272345	antisense	RP1-30M3.5	M2	0.688298	0.0192002	0.748942	0.00798967	-0.416066	1
ENSG00000272365		RP11-389C8.3	M2	0.802672	0.00293985	0.887531	0.000266446	-0.953892	0.602947
ENSG00000272367	antisense	CTC-428H11.2	M2	0.784506	0.00424818	0.909459	0.000103737	-0.766131	0.596231
ENSG00000272477	sense_intronic	RP11-158G18.1	M2	0.660047	0.027096	0.879732	0.000356103	-1.14385	0.514721
ENSG00000272498	antisense	RP11-415F23.3	M2	0.814641	0.0022597	0.887139	0.000270497	-1.40968	0.248834
ENSG00000272505	lincRNA	RP11-981G7.6	M2	0.72928	0.0108733	0.938677	1.87561e-05	-1.11702	0.415473
ENSG00000272529	antisense	RP11-415F23.4	M2	0.573352	0.065182	0.892971	0.000214909	-0.664071	1
ENSG00000272568	antisense	CTB-113D17.1	M2	0.83759	0.00129122	0.93965	1.74782e-05	-2.94709	0.00274314
ENSG00000272660	antisense	RP11-145M9.6	M2	0.808808	0.00257454	0.823421	0.00184104	-1.19802	0.414315
ENSG00000272699	antisense	RP11-145M9.5	M2	0.567328	0.0687208	0.892438	0.000219589	-0.684107	1
ENSG00000272983	lincRNA	RP11-508N22.12	M2	0.760372	0.00659599	0.955708	4.44738e-06	-0.945837	0.320037
ENSG00000272990	antisense	RP11-305K5.1	M2	0.784996	0.00420814	0.91822	6.64799e-05	-0.628675	0.767573
ENSG00000273033	lincRNA	RP11-67L2.2	M2	0.732632	0.0103354	0.976995	2.40562e-07	-0.714246	0.60641
ENSG00000273081		RP4-813F11.4	M2	0.637391	0.0348998	0.703413	0.0157305	-0.436623	1
ENSG00000273156	lincRNA	RP11-127B20.2	M2	0.833108	0.00144955	0.941929	1.4748e-05	-1.17402	0.187109
ENSG00000273294	protein_coding	RP11-1084J3.4	M2	0.75696	0.00699168	0.884812	0.000295483	-1.13674	0.450188
ENSG00000273381	lincRNA	RP11-305L7.7	M2	0.656918	0.0280924	0.929568	3.45132e-05	-0.86118	0.724173
ENSG00000273483	antisense	RP4-671G15.2	M2	0.603931	0.0491084	0.901456	0.00015008	-0.963547	0.777975
ENSG00000273489	antisense	RP11-180C16.1	M2	0.747411	0.00819145	0.725797	0.0114534	-1.20804	0.359309
ENSG00000028839	protein_coding	TBPL1	M3	0.644959	0.0321382	0.870986	0.000482019	-0.1449	1
ENSG00000081386	protein_coding	ZNF510	M3	0.759389	0.00670833	0.92881	3.61773e-05	-0.419067	0.929123
ENSG00000087448	protein_coding	KLHL42	M3	0.780322	0.0046021	0.912759	8.82079e-05	-0.364611	0.983815
ENSG00000097033	protein_coding	SH3GLB1	M3	0.841589	0.00116123	0.932205	2.91804e-05	-0.317822	1
ENSG00000104112	protein_coding	SCG3	M3	0.716643	0.0130849	0.943523	1.30419e-05	-0.9868	0.24547
ENSG00000105143	protein_coding	SLC1A6	M3	0.773885	0.00518847	0.913237	8.61149e-05	-2.1146	0.0342112
ENSG00000108091	protein_coding	CCDC6	M3	0.686455	0.0196575	0.934832	2.45207e-05	-0.265901	1
ENSG00000111110	protein_coding	PPM1H	M3	0.692472	0.0181922	0.93351	2.67879e-05	-0.561552	0.810126
ENSG00000114648	protein_coding	KLHL18	M3	0.703236	0.0157683	0.951585	6.59863e-06	-0.15446	1
ENSG00000137449	protein_coding	CPEB2	M3	0.848499	0.000960092	0.938074	1.95827e-05	-0.861807	0.190722
ENSG00000137992	protein_coding	DBT	M3	0.542788	0.0844678	0.722921	0.0119491	-0.16822	1
ENSG00000139180	protein_coding	NDUFA9	M3	0.804471	0.002829	0.915031	7.85964e-05	-0.300907	1
ENSG00000147481	protein_coding	SNTG1	M3	0.757484	0.00692984	0.936078	2.25222e-05	-1.06679	0.229741
ENSG00000147905	protein_coding	ZCCHC7	M3	0.623704	0.0403077	0.88677	0.000274352	-0.273843	1
ENSG00000152495	protein_coding	CAMK4	M3	0.802879	0.00292696	0.981917	8.20095e-08	-0.804131	0.282177
ENSG00000163681	protein_coding	SLMAP	M3	0.812256	0.00238474	0.944386	1.2184e-05	-0.136374	1
ENSG00000164251	protein_coding	F2RL1	M3	0.849097	0.000944014	0.914112	8.23816e-05	-1.82607	0.00579176
ENSG00000165259	protein_coding	HDX	M3	0.880383	0.000347846	0.871232	0.000478075	-0.402671	0.959596
ENSG00000170027	protein_coding	YWHAG	M3	0.677249	0.0220597	0.80309	0.0029138	-0.202515	1
ENSG00000172292	protein_coding	CERS6	M3	0.863346	0.000617308	0.965509	1.4639e-06	-0.585158	0.463959
ENSG00000173221	protein_coding	GLRX	M3	0.644812	0.0321902	0.869189	0.000511591	-0.525909	0.901038
ENSG00000177675	protein_coding	CD163L1	M3	0.752581	0.00752467	0.957371	3.75293e-06	-1.67227	0.138384
ENSG00000180777	protein_coding	ANKRD30B	M3	0.712703	0.0138363	0.896659	0.000184549	-1.95852	0.352499
ENSG00000185104	protein_coding	FAF1	M3	0.816567	0.00216235	0.898574	0.000170133	-0.117559	1
ENSG00000186272	protein_coding	ZNF17	M3	0.717802	0.0128696	0.945366	1.12638e-05	-0.314099	1
ENSG00000189144	protein_coding	ZNF573	M3	0.60613	0.04807	0.877578	0.000384476	-0.141928	1
ENSG00000196715	protein_coding	VKORC1L1	M3	0.735104	0.00995122	0.915644	7.61437e-05	-0.328451	1
ENSG00000197016	protein_coding	ZNF470	M3	0.701983	0.0160379	0.9052	0.000126774	-0.401787	0.987788
ENSG00000198182	protein_coding	ZNF607	M3	0.791761	0.00368274	0.866589	0.000556787	-0.350028	1
ENSG00000230001	sense_intronic	RP11-70J12.1	M3	0.706824	0.0150146	0.94151	1.5223e-05	-0.985402	0.578932
ENSG00000256223	protein_coding	ZNF10	M3	0.656368	0.0282699	0.933825	2.62336e-05	-0.332751	1
ENSG00000258441	processed_transcript	LINC00641	M3	0.795081	0.00344351	0.965435	1.47792e-06	-0.54513	0.619423
ENSG00000259941	lincRNA	RP11-48G14.2	M3	0.904151	0.000133007	0.853014	0.000843635	-1.5684	0.127548
ENSG00000260160	sense_overlapping	CTC-471J1.2	M3	0.785495	0.00416759	0.954432	5.04446e-06	-0.633757	0.817814
ENSG00000260920	sense_overlapping	RP1-228H13.5	M3	0.589666	0.056222	0.920702	5.8081e-05	-0.318593	1
ENSG00000261762	antisense	RP11-650L12.2	M3	0.744921	0.00852752	0.896443	0.000186234	-1.31463	0.185807
ENSG00000267167	lincRNA	RP11-687F6.1	M3	0.781365	0.00451191	0.894255	0.000203934	-0.9237	0.45528
ENSG00000001036	protein_coding	FUCA2	M4	-0.719088	0.0126337	0.963208	1.95102e-06	1.00108	0.209808
ENSG00000006453	protein_coding	BAIAP2L1	M4	-0.643661	0.0326003	0.81464	0.00225973	1.74166	0.215235
ENSG00000006757	protein_coding	PNPLA4	M4	-0.477559	0.137405	0.637724	0.0347748	1.00692	0.687015
ENSG00000010219	protein_coding	DYRK4	M4	-0.781598	0.004492	0.903158	0.000139115	0.519976	0.816995
ENSG00000014123	protein_coding	UFL1	M4	-0.58916	0.0564863	0.73084	0.0106205	0.241727	1
ENSG00000021355	protein_coding	SERPINB1	M4	-0.823186	0.00185145	0.93139	3.07572e-05	1.46459	0.0435385
ENSG00000021826	protein_coding	CPS1	M4	-0.823659	0.0018306	0.930631	3.22824e-05	2.6434	0.00350921
ENSG00000024862	protein_coding	CCDC28A	M4	-0.598171	0.0519018	0.852675	0.000852	0.63607	0.744385
ENSG00000043355	protein_coding	ZIC2	M4	-0.837787	0.00128457	0.877538	0.000385015	3.69358	0.00831252
ENSG00000046889	protein_coding	PREX2	M4	-0.47473	0.140083	0.682537	0.020656	1.20506	0.225691
ENSG00000047457	protein_coding	CP	M4	-0.546345	0.0820498	0.783515	0.00433013	1.17187	0.545515
ENSG00000060718	protein_coding	COL11A1	M4	-0.737762	0.00954995	0.906629	0.00011865	2.99801	0.00214845
ENSG00000067900	protein_coding	ROCK1	M4	-0.504862	0.113218	0.832878	0.00145804	0.221573	1
ENSG00000070010	protein_coding	UFD1L	M4	-0.628006	0.0385492	0.764311	0.0061599	0.459904	0.885419
ENSG00000073331	protein_coding	ALPK1	M4	-0.577809	0.0626444	0.868153	0.000529248	1.43989	0.200752
ENSG00000075142	protein_coding	SRI	M4	-0.684791	0.0200772	0.86796	0.0005326	0.483998	0.787916
ENSG00000077238	protein_coding	IL4R	M4	-0.456653	0.157972	0.748052	0.00810658	0.662874	1
ENSG00000081870	protein_coding	HSPB11	M4	-0.736017	0.00981205	0.924064	4.8032e-05	0.699264	0.516022
ENSG00000083099	protein_coding	LYRM2	M4	-0.677382	0.0220237	0.735151	0.0099441	0.244929	1
ENSG00000083857	protein_coding	FAT1	M4	-0.653175	0.0293174	0.803121	0.00291192	0.983042	0.117039
ENSG00000088756	protein_coding	ARHGAP28	M4	-0.601404	0.0503208	0.884198	0.000302358	1.00527	0.280762
ENSG00000089177	protein_coding	KIF16B	M4	-0.659794	0.0271756	0.816904	0.0021456	0.500238	0.846939
ENSG00000089248	protein_coding	ERP29	M4	-0.720508	0.0123769	0.77172	0.00539746	0.644629	0.472685
ENSG00000089876	protein_coding	DHX32	M4	-0.72744	0.0111771	0.688437	0.0191658	0.443139	0.881646
ENSG00000092841	protein_coding	MYL6	M4	-0.734626	0.0100248	0.838221	0.00127002	0.781568	0.22408
ENSG00000092969	protein_coding	TGFB2	M4	-0.463151	0.151386	0.700349	0.0163941	1.20855	0.276975
ENSG00000095596	protein_coding	CYP26A1	M4	-0.737116	0.00964628	0.925873	4.32082e-05	5.38267	0.0157307
ENSG00000095777	protein_coding	MYO3A	M4	-0.521289	0.100088	0.817518	0.00211545	1.30453	0.367021
ENSG00000095794	protein_coding	CREM	M4	-0.583383	0.0595666	0.825714	0.00174202	0.53518	0.813494
ENSG00000099860	protein_coding	GADD45B	M4	-0.539265	0.0869085	0.770334	0.00553451	2.22586	0.0453477
ENSG00000100883	protein_coding	SRP54	M4	-0.626039	0.0393467	0.868868	0.00051701	0.285876	1
ENSG00000102024	protein_coding	PLS3	M4	-0.774778	0.00510401	0.853251	0.000837839	1.4831	0.0182
ENSG00000102034	protein_coding	ELF4	M4	-0.669267	0.0243056	0.742198	0.00890651	2.4777	0.122429
ENSG00000102172	protein_coding	SMS	M4	-0.758355	0.0068279	0.951026	6.94269e-06	1.57306	0.0115758
ENSG00000102760	protein_coding	RGCC	M4	-0.584445	0.0589916	0.763784	0.00621705	2.0384	0.343939
ENSG00000105171	protein_coding	POP4	M4	-0.652254	0.0296245	0.727189	0.011219	0.494963	0.848536
ENSG00000105559	protein_coding	PLEKHA4	M4	-0.720762	0.0123314	0.788895	0.00389899	1.49226	0.113723
ENSG00000106638	protein_coding	TBL2	M4	-0.735529	0.00988618	0.860563	0.000673093	0.548607	0.72248
ENSG00000107164	protein_coding	FUBP3	M4	-0.756031	0.00710236	0.69171	0.0183732	0.28334	1
ENSG00000109016	protein_coding	DHRS7B	M4	-0.746753	0.00827929	0.795405	0.00342078	0.60822	0.681737
ENSG00000109111	protein_coding	SUPT6H	M4	-0.604255	0.0489547	0.645185	0.0320579	0.309092	1
ENSG00000111058	protein_coding	ACSS3	M4	-0.589835	0.0561335	0.799811	0.00312279	1.61524	0.138299
ENSG00000111859	protein_coding	NEDD9	M4	-0.773324	0.00524203	0.927026	4.03332e-05	2.07626	0.00369609
ENSG00000112175	protein_coding	BMP5	M4	-0.734463	0.0100498	0.905785	0.000123403	4.11826	0.00257021
ENSG00000114738	protein_coding	MAPKAPK3	M4	-0.678196	0.0218034	0.721927	0.012124	0.480511	0.888797
ENSG00000115159	protein_coding	GPD2	M4	-0.776924	0.00490522	0.884756	0.000296107	1.48382	0.0268293
ENSG00000115652	protein_coding	UXS1	M4	-0.726306	0.0113673	0.940434	1.64987e-05	0.663099	0.476017
ENSG00000116199	protein_coding	FAM20B	M4	-0.755892	0.00711902	0.956055	4.29502e-06	0.433053	0.817814
ENSG00000118507	protein_coding	AKAP7	M4	-0.680314	0.0212382	0.822952	0.00186184	0.608974	0.692563
ENSG00000120332	protein_coding	TNN	M4	-0.745071	0.00850708	0.774587	0.00512202	1.89027	0.0548052
ENSG00000121064	protein_coding	SCPEP1	M4	-0.803199	0.00290708	0.900372	0.000157397	1.79216	0.00671916
ENSG00000121570	protein_coding	DPPA4	M4	-0.481252	0.133958	0.583312	0.0596049	1.83659	0.084911
ENSG00000122641	protein_coding	INHBA	M4	-0.473844	0.140928	0.738171	0.00948927	1.19141	0.424934
ENSG00000123130	protein_coding	ACOT9	M4	-0.791766	0.00368237	0.90761	0.000113309	1.54374	0.019657
ENSG00000123427	protein_coding	METTL21B	M4	-0.489716	0.126266	0.830496	0.00154828	0.841918	0.677523
ENSG00000127452	protein_coding	FBXL12	M4	-0.604121	0.0490183	0.768211	0.00574933	0.385081	1
ENSG00000127589	transcribed_processed_pseudogene	TUBBP1	M4	-0.386576	0.240225	0.518724	0.10207	0.272599	1
ENSG00000127870	protein_coding	RNF6	M4	-0.620518	0.0416454	0.835817	0.00135222	0.57998	0.665165
ENSG00000128606	protein_coding	LRRC17	M4	-0.814156	0.00228471	0.927144	4.00478e-05	2.02624	0.00342466
ENSG00000129187	protein_coding	DCTD	M4	-0.587873	0.0571628	0.829612	0.0015828	0.460692	0.901038
ENSG00000130818	protein_coding	ZNF426	M4	-0.700169	0.0164337	0.767537	0.00581887	0.328684	1
ENSG00000131469	protein_coding	RPL27	M4	-0.646088	0.0317398	0.815925	0.00219446	0.498215	0.670174
ENSG00000131724	protein_coding	IL13RA1	M4	-0.65817	0.0276905	0.786695	0.00407131	0.843014	0.430697
ENSG00000132205	protein_coding	EMILIN2	M4	-0.615561	0.043787	0.83537	0.00136794	1.46369	0.242942
ENSG00000132256	protein_coding	TRIM5	M4	-0.600847	0.0505906	0.890451	0.000237739	0.751101	0.493848
ENSG00000133107	protein_coding	TRPC4	M4	-0.704424	0.0155159	0.874506	0.000427851	2.00909	0.011297
ENSG00000133138	protein_coding	TBC1D8B	M4	-0.776993	0.00489888	0.740262	0.00918333	1.70723	0.0401024
ENSG00000134115	protein_coding	CNTN6	M4	-0.675798	0.0224565	0.741293	0.00903519	2.30836	0.154903
ENSG00000134291	protein_coding	TMEM106C	M4	-0.787159	0.00403446	0.806527	0.00270614	0.590619	0.624425
ENSG00000136448	protein_coding	NMT1	M4	-0.601079	0.0504784	0.797941	0.00324677	0.305713	1
ENSG00000136874	protein_coding	STX17	M4	-0.684493	0.0201531	0.853721	0.000826424	0.500113	0.832245
ENSG00000137076	protein_coding	TLN1	M4	-0.702826	0.015856	0.878471	0.00037251	1.56963	0.0208906
ENSG00000137310	protein_coding	TCF19	M4	-0.735704	0.00985954	0.853013	0.000843665	1.06107	0.201773
ENSG00000137331	protein_coding	IER3	M4	-0.682641	0.0206289	0.854142	0.000816285	3.94683	0.000444755
ENSG00000137831	protein_coding	UACA	M4	-0.664617	0.0256862	0.895405	0.000194482	1.32222	0.0662756
ENSG00000138613	protein_coding	APH1B	M4	-0.547327	0.081391	0.753228	0.00744408	0.524804	0.846939
ENSG00000138735	protein_coding	PDE5A	M4	-0.787056	0.00404266	0.803597	0.00288247	1.45406	0.0260783
ENSG00000139117	protein_coding	CPNE8	M4	-0.416327	0.202781	0.69227	0.0182401	1.24675	0.482596
ENSG00000139517	protein_coding	LNX2	M4	-0.607199	0.0475707	0.883791	0.000306992	0.70726	0.580486
ENSG00000139793	protein_coding	MBNL2	M4	-0.727872	0.0111052	0.903465	0.000137202	1.55296	0.0186995
ENSG00000139800	protein_coding	ZIC5	M4	-0.794683	0.00347153	0.906748	0.000117993	2.78812	0.130832
ENSG00000139926	protein_coding	FRMD6	M4	-0.710503	0.0142691	0.927299	3.96757e-05	1.18396	0.146794
ENSG00000140563	protein_coding	MCTP2	M4	-0.364785	0.270013	0.604433	0.0488704	0.695244	1
ENSG00000140990	protein_coding	NDUFB10	M4	-0.596576	0.0526941	0.707167	0.0149439	0.439824	0.90712
ENSG00000143418	protein_coding	CERS2	M4	-0.591216	0.055417	0.858015	0.000727429	0.710021	0.512697
ENSG00000143545	protein_coding	RAB13	M4	-0.654397	0.0289135	0.8136	0.00231366	0.69666	0.549529
ENSG00000144366	protein_coding	GULP1	M4	-0.758181	0.0068482	0.890627	0.00023609	1.18079	0.084911
ENSG00000144810	protein_coding	COL8A1	M4	-0.804188	0.00284624	0.895615	0.000192787	4.70069	2.32368e-06
ENSG00000144824	protein_coding	PHLDB2	M4	-0.609009	0.0467333	0.798095	0.00323642	1.02208	0.300413
ENSG00000145632	protein_coding	PLK2	M4	-0.722291	0.0120598	0.815304	0.00222584	1.25512	0.0460193
ENSG00000147246	protein_coding	HTR2C	M4	-0.703078	0.0158022	0.783067	0.0043676	1.87246	0.0415406
ENSG00000150907	protein_coding	FOXO1	M4	-0.652131	0.0296658	0.791565	0.00369724	1.22961	0.183011
ENSG00000151135	protein_coding	TMEM263	M4	-0.709323	0.0145053	0.823245	0.00184883	0.742499	0.376236
ENSG00000153071	protein_coding	DAB2	M4	-0.758556	0.00680453	0.951549	6.62015e-06	2.15799	0.00681538
ENSG00000153406	protein_coding	NMRAL1	M4	-0.650394	0.030252	0.70508	0.0153777	1.90199	0.0628171
ENSG00000154229	protein_coding	PRKCA	M4	-0.608455	0.0469887	0.702621	0.0159002	1.18315	0.219782
ENSG00000157978	protein_coding	LDLRAP1	M4	-0.684651	0.0201129	0.922615	5.21844e-05	1.2456	0.219473
ENSG00000160051	protein_coding	IQCC	M4	-0.753339	0.00743036	0.701182	0.0162118	0.548969	0.817814
ENSG00000162813	protein_coding	BPNT1	M4	-0.485351	0.130196	0.734019	0.0101185	0.204109	1
ENSG00000163017	protein_coding	ACTG2	M4	-0.780088	0.00462255	0.883195	0.000313852	3.5148	0.00203455
ENSG00000163430	protein_coding	FSTL1	M4	-0.633654	0.0363228	0.83931	0.00123403	1.77549	0.0268544
ENSG00000164171	protein_coding	ITGA2	M4	-0.79211	0.00365704	0.764412	0.00614906	1.8703	0.00678685
ENSG00000166147	protein_coding	FBN1	M4	-0.762271	0.00638306	0.924835	4.59268e-05	1.80273	0.00529023
ENSG00000168242	protein_coding	HIST1H2BI	M4	-0.764434	0.00614668	0.896246	0.000187777	1.98075	0.0074225
ENSG00000168679	protein_coding	SLC16A4	M4	-0.619458	0.0420971	0.762745	0.00633065	1.87135	0.0968205
ENSG00000168894	protein_coding	RNF181	M4	-0.452724	0.162038	0.646832	0.0314789	0.360046	1
ENSG00000169371	protein_coding	SNUPN	M4	-0.773212	0.00525278	0.929781	3.40585e-05	0.776783	0.478347
ENSG00000170340	protein_coding	B3GNT2	M4	-0.743357	0.00874375	0.931635	3.02773e-05	1.01191	0.191871
ENSG00000170962	protein_coding	PDGFD	M4	-0.684447	0.0201649	0.904364	0.000131719	0.956752	0.303508
ENSG00000171502	protein_coding	COL24A1	M4	-0.723761	0.0118028	0.893027	0.000214423	1.84254	0.018341
ENSG00000171806	protein_coding	METTL18	M4	-0.527363	0.0954981	0.710387	0.0142921	0.335059	1
ENSG00000172339	protein_coding	ALG14	M4	-0.673182	0.0231847	0.660725	0.0268835	0.481768	0.874329
ENSG00000172809	protein_coding	RPL38	M4	-0.630766	0.0374497	0.671994	0.0235209	0.407426	0.844828
ENSG00000174791	protein_coding	RIN1	M4	-0.718919	0.0126645	0.847895	0.000976539	1.75618	0.142666
ENSG00000176170	protein_coding	SPHK1	M4	-0.809519	0.00253455	0.884695	0.000296785	2.09931	0.0403586
ENSG00000176390	protein_coding	CRLF3	M4	-0.575195	0.0641243	0.879971	0.000353063	0.58343	0.76068
ENSG00000176697	protein_coding	BDNF	M4	-0.643927	0.0325054	0.895928	0.00019029	1.86088	0.0242579
ENSG00000176928	protein_coding	GCNT4	M4	-0.701591	0.0161227	0.960611	2.64205e-06	2.32127	0.018341
ENSG00000177822	antisense	AC108142.1	M4	-0.775374	0.00504817	0.896229	0.000187905	2.13103	0.0131561
ENSG00000178573	protein_coding	MAF	M4	-0.816166	0.00218236	0.883602	0.000309155	1.87244	0.00361896
ENSG00000179133	protein_coding	C10orf67	M4	-0.753139	0.00745522	0.763446	0.00625382	1.23451	0.280762
ENSG00000179796	protein_coding	LRRC3B	M4	-0.725504	0.0115032	0.765825	0.00599808	2.21498	0.0462962
ENSG00000181826	protein_coding	RELL1	M4	-0.817606	0.00211113	0.785756	0.00414647	0.995293	0.166157
ENSG00000183722	protein_coding	LHFP	M4	-0.788576	0.00392366	0.822454	0.00188407	0.942642	0.160523
ENSG00000184378	protein_coding	ACTRT3	M4	-0.700053	0.0164592	0.819328	0.00202827	2.02556	0.0648988
ENSG00000184743	protein_coding	ATL3	M4	-0.519808	0.10123	0.763989	0.00619473	1.16354	0.446742
ENSG00000184867	protein_coding	ARMCX2	M4	-0.624175	0.0401127	0.813862	0.00230001	1.29999	0.12884
ENSG00000185149	protein_coding	NPY2R	M4	-0.72763	0.0111454	0.842869	0.0011218	2.26865	0.0260783
ENSG00000185201	protein_coding	IFITM2	M4	-0.652331	0.0295989	0.689317	0.0189504	2.30397	0.0586325
ENSG00000185298	protein_coding	CCDC137	M4	-0.609182	0.0466538	0.646027	0.0317611	0.521483	0.830875
ENSG00000185798	protein_coding	WDR53	M4	-0.709978	0.0143738	0.874374	0.000429803	0.350739	1
ENSG00000187988	processed_pseudogene	KCTD9P3	M4	-0.635121	0.0357592	0.878323	0.000374476	1.0235	0.567449
ENSG00000196975	protein_coding	ANXA4	M4	-0.643576	0.0326309	0.761701	0.00644648	1.03557	0.347541
ENSG00000197238	protein_coding	HIST1H4J	M4	-0.688379	0.0191801	0.908218	0.000110089	1.12411	0.33248
ENSG00000197568	protein_coding	HHLA3	M4	-0.528461	0.0946833	0.694958	0.0176101	0.593212	0.959913
ENSG00000197712	protein_coding	FAM114A1	M4	-0.802013	0.00298125	0.90325	0.000138541	1.30304	0.0497669
ENSG00000198121	protein_coding	LPAR1	M4	-0.669481	0.0242434	0.869268	0.000510255	2.3555	0.0124455
ENSG00000198715	protein_coding	GLMP	M4	-0.709777	0.0144142	0.873281	0.000446151	1.64257	0.0769128
ENSG00000198832	protein_coding	SELM	M4	-0.670351	0.0239916	0.660601	0.0269221	1.37937	0.216896
ENSG00000204682	protein_coding	CASC10	M4	-0.638421	0.0345143	0.828055	0.00164502	1.04711	0.267543
ENSG00000204683	protein_coding	C10orf113	M4	-0.504963	0.113134	0.811407	0.00243049	1.07863	0.704607
ENSG00000213080	processed_pseudogene	RP11-312J18.5	M4	-0.756222	0.00707958	0.958138	3.46223e-06	1.54934	0.0171233
ENSG00000213463	protein_coding	SYNJ2BP	M4	-0.587175	0.0575322	0.850924	0.000896155	0.349783	1
ENSG00000214612	processed_pseudogene	RPS19P1	M4	-0.399185	0.223901	0.743704	0.00869539	0.350562	1
ENSG00000221869	protein_coding	CEBPD	M4	-0.726306	0.0113673	0.878776	0.000368493	2.05659	0.045593
ENSG00000224358	antisense	RP11-466F5.8	M4	-0.518677	0.102106	0.671063	0.0237869	0.692122	0.815368
ENSG00000233237	lincRNA	LINC00472	M4	-0.544594	0.0832344	0.801535	0.00301157	0.980609	0.404667
ENSG00000234323	lincRNA	RP11-308N19.1	M4	-0.598241	0.0518673	0.875708	0.000410464	2.02451	0.10204
ENSG00000236708	antisense	AC073316.1	M4	-0.563589	0.0709809	0.819858	0.00200326	1.92526	0.196105
ENSG00000242265	protein_coding	PEG10	M4	-0.6288	0.0382308	0.812347	0.00237988	0.596282	0.534996
ENSG00000244230	misc_RNA	RN7SL151P	M4	-0.510763	0.108381	0.616006	0.0435919	0.631001	0.962134
ENSG00000248632	processed_pseudogene	RP11-366M4.11	M4	-0.596104	0.0529301	0.846834	0.00100595	2.00248	0.596315
ENSG00000249715	protein_coding	FER1L5	M4	-0.585189	0.0585916	0.599731	0.0511348	1.10153	0.496964
ENSG00000254331	processed_pseudogene	CKS1BP7	M4	-0.645538	0.0319335	0.863449	0.000615314	0.959416	0.63468
ENSG00000255749	processed_pseudogene	GNAI2P1	M4	-0.504366	0.113631	0.726144	0.0113946	0.748467	0.768754
ENSG00000261485	antisense	PAN3-AS1	M4	-0.593116	0.0544408	0.773391	0.00523562	0.7117	0.708637
ENSG00000262001	antisense	DLGAP1-AS2	M4	-0.77309	0.00526453	0.86321	0.000619954	1.85389	0.0262796
ENSG00000268412	processed_pseudogene	TRMT112P6	M4	-0.664418	0.0257464	0.755952	0.00711192	0.522985	0.900492
ENSG00000272716	lincRNA	RP11-563N4.1	M4	-0.669571	0.0242174	0.911333	9.46819e-05	1.01079	0.578377
ENSG00000273162	lincRNA	RP11-108L7.15	M4	-0.759229	0.0067267	0.772005	0.00536967	1.17993	0.284164
ENSG00000005448	protein_coding	WDR54	M5	-0.689824	0.0188272	0.706663	0.0150478	0.601527	0.705758
ENSG00000013563	protein_coding	DNASE1L1	M5	-0.783075	0.00436689	0.853975	0.000820292	0.980177	0.255251
ENSG00000014641	protein_coding	MDH1	M5	-0.635118	0.0357604	0.887248	0.000269366	0.519529	0.732268
ENSG00000022277	protein_coding	RTFDC1	M5	-0.878623	0.000370501	0.8914	0.000228937	0.403696	0.901038
ENSG00000034510	protein_coding	TMSB10	M5	-0.69678	0.0171923	0.862431	0.000635254	0.668589	0.351316
ENSG00000042753	protein_coding	AP2S1	M5	-0.722009	0.0121095	0.896037	0.000189425	0.875414	0.359051
ENSG00000048140	protein_coding	TSPAN17	M5	-0.596807	0.0525789	0.888681	0.000254847	0.574536	0.752234
ENSG00000048342	protein_coding	CC2D2A	M5	-0.824422	0.00179729	0.906187	0.00012112	0.923548	0.18059
ENSG00000054148	protein_coding	PHPT1	M5	-0.724042	0.0117541	0.770252	0.00554276	0.713857	0.554397
ENSG00000055147	protein_coding	FAM114A2	M5	-0.468747	0.145855	0.791125	0.00372998	0.19896	1
ENSG00000063854	protein_coding	HAGH	M5	-0.557172	0.0749748	0.713008	0.0137771	0.349481	1
ENSG00000066697	protein_coding	MSANTD3	M5	-0.682302	0.0207169	0.826178	0.00172246	0.404023	0.956165
ENSG00000067225	protein_coding	PKM	M5	-0.691527	0.0184169	0.890372	0.00023848	0.71491	0.315266
ENSG00000068394	protein_coding	GPKOW	M5	-0.776998	0.00489847	0.856975	0.00075055	0.448897	0.904749
ENSG00000071859	protein_coding	FAM50A	M5	-0.72895	0.0109273	0.835979	0.00134657	0.558955	0.679164
ENSG00000072210	protein_coding	ALDH3A2	M5	-0.717576	0.0129113	0.886624	0.00027588	0.457543	0.854627
ENSG00000082014	protein_coding	SMARCD3	M5	-0.714314	0.0135254	0.760407	0.00659204	0.776514	0.450188
ENSG00000084234	protein_coding	APLP2	M5	-0.487518	0.128235	0.741594	0.00899218	0.515324	0.701776
ENSG00000085871	protein_coding	MGST2	M5	-0.55775	0.0746092	0.720379	0.0124	0.717285	0.697432
ENSG00000087086	protein_coding	FTL	M5	-0.570109	0.0670712	0.866855	0.000552024	0.682179	0.579902
ENSG00000097021	protein_coding	ACOT7	M5	-0.323127	0.332422	0.708562	0.0146591	0.30691	1
ENSG00000099203	protein_coding	TMED1	M5	-0.852914	0.0008461	0.907735	0.000112642	1.28081	0.0704845
ENSG00000100211	protein_coding	CBY1	M5	-0.815752	0.00220315	0.900091	0.000159338	0.628527	0.586168
ENSG00000100243	protein_coding	CYB5R3	M5	-0.660969	0.0268073	0.873084	0.000449147	0.64169	0.644785
ENSG00000100908	protein_coding	EMC9	M5	-0.473261	0.141486	0.857102	0.000747694	0.492896	0.980513
ENSG00000101421	protein_coding	CHMP4B	M5	-0.755428	0.00717488	0.829358	0.00159285	0.639234	0.556287
ENSG00000101439	protein_coding	CST3	M5	-0.840638	0.00119122	0.814076	0.00228885	1.11887	0.0850848
ENSG00000102316	protein_coding	MAGED2	M5	-0.794649	0.00347394	0.864681	0.000591812	0.857682	0.134688
ENSG00000102805	protein_coding	CLN5	M5	-0.682933	0.0205534	0.87041	0.000491348	0.503277	0.832228
ENSG00000102897	protein_coding	LYRM1	M5	-0.619726	0.0419827	0.603868	0.0491384	0.370266	1
ENSG00000103876	protein_coding	FAH	M5	-0.692077	0.0182859	0.869086	0.000513327	0.542815	0.887837
ENSG00000104221	protein_coding	BRF2	M5	-0.733908	0.0101358	0.825627	0.00174569	0.456922	0.905294
ENSG00000105364	protein_coding	MRPL4	M5	-0.575822	0.0637673	0.791636	0.00369198	0.542955	0.888797
ENSG00000105655	protein_coding	ISYNA1	M5	-0.70856	0.0146594	0.844794	0.00106436	0.974589	0.333741
ENSG00000106211	protein_coding	HSPB1	M5	-0.728621	0.0109814	0.938276	1.93037e-05	1.95571	0.0144721
ENSG00000106367	protein_coding	AP1S1	M5	-0.832695	0.00146483	0.927158	4.00149e-05	0.624022	0.587667
ENSG00000106628	protein_coding	POLD2	M5	-0.669209	0.0243226	0.926065	4.27179e-05	0.811136	0.441594
ENSG00000106636	protein_coding	YKT6	M5	-0.717804	0.0128692	0.912837	8.78622e-05	0.424275	0.870176
ENSG00000106682	protein_coding	EIF4H	M5	-0.694212	0.0177834	0.90967	0.000102691	0.560049	0.591797
ENSG00000107020	protein_coding	PLGRKT	M5	-0.738412	0.00945355	0.884686	0.000296887	0.61282	0.664494
ENSG00000107874	protein_coding	CUEDC2	M5	-0.716487	0.013114	0.720952	0.0122973	0.439354	0.896591
ENSG00000107960	protein_coding	OBFC1	M5	-0.675179	0.0226275	0.655154	0.0286651	0.468787	0.890243
ENSG00000108294	protein_coding	PSMB3	M5	-0.682884	0.0205661	0.929361	3.49631e-05	0.616309	0.663736
ENSG00000110492	protein_coding	MDK	M5	-0.647736	0.0311642	0.846184	0.00102431	0.942749	0.288309
ENSG00000110975	protein_coding	SYT10	M5	-0.60899	0.0467422	0.799046	0.00317304	1.30958	0.153708
ENSG00000111737	protein_coding	RAB35	M5	-0.777593	0.00484438	0.934275	2.54573e-05	0.59186	0.63979
ENSG00000112280	protein_coding	COL9A1	M5	-0.601969	0.0500482	0.64123	0.033479	1.72704	0.0650389
ENSG00000112335	protein_coding	SNX3	M5	-0.408197	0.212643	0.767185	0.00585536	0.378829	1
ENSG00000112473	protein_coding	SLC39A7	M5	-0.823777	0.0018254	0.852791	0.000849122	0.620612	0.447701
ENSG00000112695	protein_coding	COX7A2	M5	-0.727543	0.0111598	0.717468	0.0129314	0.431451	0.904749
ENSG00000113140	protein_coding	SPARC	M5	-0.614816	0.0441155	0.805833	0.00274718	1.38611	0.0377555
ENSG00000113734	protein_coding	BNIP1	M5	-0.807261	0.00266331	0.886577	0.000276374	0.510295	0.818924
ENSG00000114054	protein_coding	PCCB	M5	-0.750344	0.00780812	0.878174	0.000376459	0.658895	0.566147
ENSG00000114395	protein_coding	CYB561D2	M5	-0.778567	0.0047569	0.861876	0.000646311	0.595659	0.800202
ENSG00000115129	protein_coding	TP53I3	M5	-0.648817	0.030791	0.84186	0.0011528	1.33154	0.166394
ENSG00000115216	protein_coding	NRBP1	M5	-0.555932	0.0757637	0.825063	0.00176971	0.391601	0.94031
ENSG00000115694	protein_coding	STK25	M5	-0.698647	0.0167714	0.965551	1.45597e-06	0.779453	0.333849
ENSG00000116213	protein_coding	WRAP73	M5	-0.70343	0.0157269	0.68746	0.0194072	0.434759	0.981026
ENSG00000116863	protein_coding	ADPRHL2	M5	-0.777983	0.00480921	0.894299	0.000203571	0.531888	0.760497
ENSG00000116957	protein_coding	TBCE	M5	-0.629179	0.0380793	0.793225	0.00357575	0.285643	1
ENSG00000117419	protein_coding	ERI3	M5	-0.893633	0.000209199	0.915931	7.50171e-05	0.46276	0.874329
ENSG00000119403	protein_coding	PHF19	M5	-0.589341	0.0563915	0.849227	0.00094054	1.30051	0.169836
ENSG00000119421	protein_coding	NDUFA8	M5	-0.708203	0.014732	0.945844	1.08347e-05	0.592214	0.686478
ENSG00000120509	protein_coding	PDZD11	M5	-0.658873	0.0274668	0.916541	7.26647e-05	0.375741	1
ENSG00000122545	protein_coding	SEPT7	M5	-0.516564	0.103757	0.741333	0.00902937	0.33371	1
ENSG00000123159	protein_coding	GIPC1	M5	-0.740956	0.00908342	0.974319	3.93196e-07	0.774115	0.458126
ENSG00000123416	protein_coding	TUBA1B	M5	-0.643832	0.0325392	0.864614	0.000593083	0.771768	0.313945
ENSG00000124155	protein_coding	PIGT	M5	-0.592887	0.054558	0.859653	0.00069215	0.562401	0.753953
ENSG00000125841	protein_coding	NRSN2	M5	-0.690528	0.0186568	0.872242	0.000462126	0.592821	0.703157
ENSG00000126088	protein_coding	UROD	M5	-0.755748	0.0071364	0.876306	0.000402013	0.799087	0.33005
ENSG00000126247	protein_coding	CAPNS1	M5	-0.81099	0.00245321	0.953955	5.28249e-06	1.02497	0.0784602
ENSG00000126432	protein_coding	PRDX5	M5	-0.719297	0.0125956	0.903821	0.000135012	0.755111	0.422023
ENSG00000126768	protein_coding	TIMM17B	M5	-0.816904	0.00214564	0.916814	7.16287e-05	0.670749	0.598738
ENSG00000127838	protein_coding	PNKD	M5	-0.815176	0.00223231	0.860713	0.000669988	1.0126	0.169017
ENSG00000128254	processed_transcript	C22orf24	M5	-0.565376	0.069894	0.738111	0.0094981	0.704027	0.810195
ENSG00000128581	protein_coding	IFT22	M5	-0.755412	0.00717688	0.830692	0.00154071	0.6866	0.482607
ENSG00000129696	protein_coding	TTI2	M5	-0.682504	0.0206643	0.881297	0.000336509	0.448691	0.913891
ENSG00000130311	protein_coding	DDA1	M5	-0.54538	0.0827016	0.856412	0.00076328	0.432312	0.978184
ENSG00000130748	protein_coding	TMEM160	M5	-0.800477	0.00307942	0.779267	0.0046947	1.0533	0.331177
ENSG00000131100	protein_coding	ATP6V1E1	M5	-0.724071	0.0117492	0.887183	0.000270044	0.434604	0.881646
ENSG00000131143	protein_coding	COX4I1	M5	-0.800497	0.00307813	0.857453	0.000739859	0.412355	0.867255
ENSG00000132432	protein_coding	SEC61G	M5	-0.709312	0.0145075	0.862643	0.000631051	0.610874	0.607071
ENSG00000134779	protein_coding	TPGS2	M5	-0.656177	0.0283318	0.831244	0.00151951	0.354022	0.999021
ENSG00000135124	protein_coding	P2RX4	M5	-0.679591	0.02143	0.876961	0.000392905	0.615256	0.724173
ENSG00000135587	protein_coding	SMPD2	M5	-0.818308	0.00207703	0.867344	0.000543362	0.858494	0.409327
ENSG00000136205	protein_coding	TNS3	M5	-0.671969	0.0235281	0.863487	0.000614575	0.966262	0.264325
ENSG00000136830	protein_coding	FAM129B	M5	-0.676008	0.0223988	0.889258	0.00024917	1.01864	0.23849
ENSG00000137133	protein_coding	HINT2	M5	-0.807748	0.00263509	0.90857	0.00010826	0.736726	0.515343
ENSG00000137309	protein_coding	HMGA1	M5	-0.65763	0.0278632	0.72252	0.0120195	1.05757	0.179246
ENSG00000137312	protein_coding	FLOT1	M5	-0.564649	0.0703349	0.883293	0.000312721	0.422328	0.943671
ENSG00000137575	protein_coding	SDCBP	M5	-0.713376	0.0137059	0.803859	0.00286638	0.777245	0.299694
ENSG00000138495	protein_coding	COX17	M5	-0.58676	0.0577522	0.832901	0.00145721	0.560051	0.77717
ENSG00000140264	protein_coding	SERF2	M5	-0.917775	6.8076e-05	0.935081	2.41113e-05	0.646353	0.446363
ENSG00000140859	protein_coding	KIFC3	M5	-0.538225	0.0876377	0.799011	0.00317536	0.942048	0.512352
ENSG00000141198	protein_coding	TOM1L1	M5	-0.735543	0.00988413	0.816684	0.00215651	0.545386	0.732842
ENSG00000142227	protein_coding	EMP3	M5	-0.798459	0.00321207	0.930973	3.1587e-05	2.32562	0.00214845
ENSG00000142657	protein_coding	PGD	M5	-0.587182	0.0575282	0.883184	0.000313981	0.481256	0.752413
ENSG00000143420	protein_coding	ENSA	M5	-0.783517	0.00432995	0.939343	1.78738e-05	0.38079	0.904749
ENSG00000143575	protein_coding	HAX1	M5	-0.692344	0.0182225	0.80874	0.00257841	0.592652	0.644785
ENSG00000143819	protein_coding	EPHX1	M5	-0.51934	0.101591	0.642625	0.0329728	0.87404	0.562819
ENSG00000145494	protein_coding	NDUFS6	M5	-0.607043	0.0476433	0.880743	0.000343355	0.554125	0.754358
ENSG00000149792	protein_coding	MRPL49	M5	-0.68483	0.0200673	0.900095	0.000159309	0.482438	0.835972
ENSG00000151364	protein_coding	KCTD14	M5	-0.717258	0.0129704	0.843077	0.00111547	1.4417	0.257049
ENSG00000156990	protein_coding	RPUSD3	M5	-0.611423	0.0456327	0.889955	0.000242438	0.423801	0.993843
ENSG00000157020	protein_coding	SEC13	M5	-0.768187	0.00575183	0.906611	0.00011875	0.612747	0.509064
ENSG00000157191	protein_coding	NECAP2	M5	-0.682573	0.0206465	0.884723	0.000296473	0.806637	0.395483
ENSG00000158423	protein_coding	RIBC1	M5	-0.920156	5.9856e-05	0.808863	0.00257147	1.34504	0.0422329
ENSG00000160345	protein_coding	C9orf116	M5	-0.538853	0.0871969	0.744125	0.00863716	0.848442	0.682096
ENSG00000160685	protein_coding	ZBTB7B	M5	-0.794329	0.00349668	0.857295	0.000743369	1.2727	0.11478
ENSG00000161011	protein_coding	SQSTM1	M5	-0.58539	0.0584838	0.879688	0.000356663	0.690357	0.596083
ENSG00000161203	protein_coding	AP2M1	M5	-0.611929	0.0454041	0.866934	0.000550613	0.543857	0.63468
ENSG00000162302	protein_coding	RPS6KA4	M5	-0.55158	0.0785758	0.859425	0.000696984	0.600402	0.877856
ENSG00000162517	protein_coding	PEF1	M5	-0.710325	0.0143047	0.940918	1.59147e-05	0.472808	0.896562
ENSG00000162704	protein_coding	ARPC5	M5	-0.820852	0.00195697	0.902141	0.00014559	0.616548	0.447701
ENSG00000163346	protein_coding	PBXIP1	M5	-0.919786	6.10797e-05	0.932694	2.82668e-05	1.75402	0.000291183
ENSG00000165280	protein_coding	VCP	M5	-0.670441	0.0239655	0.859775	0.000689572	0.538782	0.59741
ENSG00000166140	protein_coding	ZFYVE19	M5	-0.765027	0.00608299	0.844809	0.00106394	0.536459	0.796868
ENSG00000166199	protein_coding	ALKBH3	M5	-0.66636	0.0251624	0.703874	0.0156323	0.319455	1
ENSG00000166452	protein_coding	AKIP1	M5	-0.654187	0.0289824	0.846981	0.00100185	0.490613	0.891135
ENSG00000166529	protein_coding	ZSCAN21	M5	-0.662697	0.0262718	0.659967	0.0271211	0.313538	1
ENSG00000166595	protein_coding	FAM96B	M5	-0.804072	0.0028533	0.931878	2.98058e-05	0.535363	0.800914
ENSG00000168090	protein_coding	COPS6	M5	-0.673614	0.0230633	0.935831	2.29084e-05	0.687148	0.551378
ENSG00000168291	protein_coding	PDHB	M5	-0.815973	0.00219203	0.938356	1.9193e-05	0.744626	0.29757
ENSG00000168734	protein_coding	PKIG	M5	-0.648703	0.0308303	0.907798	0.000112304	0.871001	0.358424
ENSG00000168938	protein_coding	PPIC	M5	-0.61844	0.0425343	0.745813	0.00840608	0.863984	0.509639
ENSG00000169020	protein_coding	ATP5I	M5	-0.621572	0.0411996	0.839154	0.00123915	0.658749	0.613886
ENSG00000169136	protein_coding	ATF5	M5	-0.767658	0.00580629	0.935138	2.40188e-05	0.770741	0.510487
ENSG00000169188	protein_coding	APEX2	M5	-0.678147	0.0218168	0.843208	0.00111152	0.807425	0.4933
ENSG00000169217	protein_coding	CD2BP2	M5	-0.755417	0.00717628	0.834246	0.00140805	0.389387	0.943671
ENSG00000169599	protein_coding	NFU1	M5	-0.607967	0.0472144	0.85284	0.000847918	0.385963	1
ENSG00000171148	protein_coding	TADA3	M5	-0.646414	0.0316255	0.926553	4.14941e-05	0.638866	0.656333
ENSG00000171307	protein_coding	ZDHHC16	M5	-0.710753	0.0142195	0.910625	9.8029e-05	0.476539	0.844828
ENSG00000172757	protein_coding	CFL1	M5	-0.587442	0.0573905	0.860658	0.000671142	0.594904	0.543068
ENSG00000173163	protein_coding	COMMD1	M5	-0.781591	0.00449257	0.803131	0.00291126	0.543124	0.722842
ENSG00000173486	protein_coding	FKBP2	M5	-0.796453	0.00334804	0.915117	7.82456e-05	0.912175	0.222857
ENSG00000175183	protein_coding	CSRP2	M5	-0.64012	0.0338856	0.818367	0.00207421	1.37437	0.0386097
ENSG00000175283	protein_coding	DOLK	M5	-0.627201	0.0388741	0.80884	0.00257276	0.435948	0.957573
ENSG00000175550	protein_coding	DRAP1	M5	-0.731461	0.0105211	0.855112	0.000793311	0.665224	0.533761
ENSG00000175854	protein_coding	SWI5	M5	-0.825926	0.00173303	0.827176	0.00168096	0.586694	0.724173
ENSG00000176087	protein_coding	SLC35A4	M5	-0.590122	0.0559844	0.86164	0.00065108	0.553137	0.837448
ENSG00000177105	protein_coding	RHOG	M5	-0.665703	0.025359	0.875247	0.000417064	1.17555	0.303186
ENSG00000177337	antisense	DLGAP1-AS1	M5	-0.857926	0.00072939	0.745703	0.00842101	1.98523	0.00340303
ENSG00000177459	protein_coding	ERICH5	M5	-0.569129	0.0676494	0.846833	0.00100597	2.98972	0.0300994
ENSG00000177628	protein_coding	GBA	M5	-0.635987	0.0354297	0.872043	0.000465245	0.835678	0.472685
ENSG00000177697	protein_coding	CD151	M5	-0.534683	0.0901522	0.899456	0.000163792	0.788211	0.619597
ENSG00000177700	protein_coding	POLR2L	M5	-0.664507	0.0257194	0.944349	1.22203e-05	1.20292	0.212767
ENSG00000177885	protein_coding	GRB2	M5	-0.493094	0.123276	0.759638	0.00667968	0.262023	1
ENSG00000178057	protein_coding	NDUFAF3	M5	-0.525979	0.0965315	0.834879	0.00138536	0.37319	1
ENSG00000178935	protein_coding	ZNF552	M5	-0.78821	0.00395208	0.803586	0.00288312	0.47874	0.908249
ENSG00000179091	protein_coding	CYC1	M5	-0.710165	0.0143366	0.936679	2.16037e-05	0.61979	0.640149
ENSG00000179262	protein_coding	RAD23A	M5	-0.297949	0.373524	0.730057	0.0107468	0.198296	1
ENSG00000179750	protein_coding	APOBEC3B	M5	-0.564395	0.070489	0.856588	0.000759274	1.91842	0.0854205
ENSG00000180098	protein_coding	TRNAU1AP	M5	-0.791201	0.00372428	0.912928	8.74637e-05	0.438404	0.913197
ENSG00000180979	protein_coding	LRRC57	M5	-0.760223	0.00661293	0.891998	0.000223518	0.422427	0.944023
ENSG00000182208	protein_coding	MOB2	M5	-0.631466	0.0371744	0.769604	0.00560769	0.38183	1
ENSG00000182500	protein_coding	ORAI1	M5	-0.524995	0.0972705	0.804626	0.00281959	0.668369	0.868139
ENSG00000184076	protein_coding	UQCR10	M5	-0.62518	0.0396983	0.944512	1.20628e-05	0.458816	0.918512
ENSG00000184205	protein_coding	TSPYL2	M5	-0.641321	0.0334459	0.832309	0.00147923	0.450093	0.898836
ENSG00000184786	protein_coding	TCTE3	M5	-0.625526	0.0395563	0.864747	0.000590573	1.17672	0.470468
ENSG00000184840	protein_coding	TMED9	M5	-0.717938	0.0128444	0.954386	5.06687e-06	0.960007	0.217015
ENSG00000184900	protein_coding	SUMO3	M5	-0.438748	0.177026	0.709566	0.0144564	0.342818	1
ENSG00000185624	protein_coding	P4HB	M5	-0.743914	0.00866636	0.914219	8.19343e-05	0.923327	0.123378
ENSG00000185880	protein_coding	TRIM69	M5	-0.638164	0.0346102	0.848978	0.000947196	0.387725	0.991719
ENSG00000187630	protein_coding	DHRS4L2	M5	-0.671561	0.0236443	0.878393	0.000373549	0.887425	0.476708
ENSG00000188010	protein_coding	MORN2	M5	-0.824674	0.00178641	0.817556	0.00211356	0.62281	0.595877
ENSG00000188186	protein_coding	LAMTOR4	M5	-0.729656	0.010812	0.837721	0.0012868	0.71183	0.509639
ENSG00000188612	protein_coding	SUMO2	M5	-0.840486	0.00119605	0.888837	0.000253301	0.484962	0.696749
ENSG00000188976	protein_coding	NOC2L	M5	-0.614275	0.0443549	0.7638	0.00621521	0.616667	0.633321
ENSG00000197256	protein_coding	KANK2	M5	-0.705638	0.0152608	0.834995	0.00138122	1.14705	0.147236
ENSG00000198171	protein_coding	DDRGK1	M5	-0.796808	0.0033237	0.797751	0.00325962	0.74547	0.410138
ENSG00000198736	protein_coding	MSRB1	M5	-0.441743	0.173745	0.739203	0.00933731	0.471334	1
ENSG00000198960	protein_coding	ARMCX6	M5	-0.81078	0.00246468	0.773688	0.00520719	0.480214	0.844828
ENSG00000214063	protein_coding	TSPAN4	M5	-0.690034	0.0187763	0.756143	0.00708899	0.949612	0.466862
ENSG00000214253	protein_coding	FIS1	M5	-0.674133	0.0229181	0.895916	0.000190381	0.419738	0.969674
ENSG00000220585	processed_pseudogene	DDX18P6	M5	-0.632345	0.0368305	0.787773	0.00398617	0.848442	0.724173
ENSG00000224418	antisense	STK24-AS1	M5	-0.743577	0.00871307	0.656117	0.0283514	1.00452	0.464031
ENSG00000224985	antisense	RP11-297K8.2	M5	-0.590227	0.0559296	0.615453	0.0438345	0.603517	1
ENSG00000228107	sense_overlapping	AP000692.9	M5	-0.591843	0.0550936	0.664292	0.0257845	0.582403	0.943975
ENSG00000239569	antisense	KMT2E-AS1	M5	-0.77623	0.00496886	0.763505	0.00624737	0.99192	0.470459
ENSG00000240230	protein_coding	COX19	M5	-0.709252	0.0145195	0.848648	0.000956071	0.48501	0.887799
ENSG00000247373	lincRNA	RP11-486O12.2	M5	-0.614083	0.0444402	0.801971	0.00298391	0.632009	0.842421
ENSG00000251602	antisense	RP11-521B24.3	M5	-0.69383	0.0178727	0.929371	3.49406e-05	0.574011	0.817814
ENSG00000254999	protein_coding	BRK1	M5	-0.673528	0.0230874	0.717884	0.0128544	0.357838	1
ENSG00000259937	sense_intronic	RP11-438D14.2	M5	-0.663227	0.0261094	0.749282	0.00794534	1.73181	0.134975
ENSG00000260032	lincRNA	LINC00657	M5	-0.410428	0.209908	0.630855	0.0374147	0.260537	1
ENSG00000262831	antisense	RP11-498C9.2	M5	-0.41204	0.207947	0.741408	0.00901871	0.751244	0.997299
ENSG00000264235	antisense	RP13-270P17.1	M5	-0.52275	0.0989713	0.876116	0.000404681	0.864046	0.743715
ENSG00000267100	lincRNA	ILF3-AS1	M5	-0.727171	0.011222	0.761619	0.00645558	0.438062	0.935519
ENSG00000270055	sense_intronic	CTD-3092A11.2	M5	-0.571015	0.0665399	0.877152	0.000390277	0.849847	0.673786
ENSG00000271737	lincRNA	CTB-113I20.2	M5	-0.789326	0.00386587	0.867328	0.000543645	1.35383	0.144895
ENSG00000271966	lincRNA	RP11-7F18.2	M5	-0.497494	0.119451	0.782256	0.00443591	0.719106	0.794969
ENSG00000002933	protein_coding	TMEM176A	M6	0.881316	0.000336278	0.897182	0.000180526	-3.53093	0.00151821
ENSG00000003249	protein_coding	DBNDD1	M6	0.501125	0.116352	0.688977	0.0190333	-0.557969	1
ENSG00000018236	protein_coding	CNTN1	M6	0.546219	0.0821347	0.716502	0.0131113	-0.654523	0.977026
ENSG00000018510	protein_coding	AGPS	M6	0.90867	0.000107744	0.922989	5.10861e-05	-0.439983	0.767286
ENSG00000037757	protein_coding	MRI1	M6	0.625725	0.039475	0.780237	0.00460956	-0.591807	0.905844
ENSG00000056097	protein_coding	ZFR	M6	0.4993	0.117903	0.851762	0.0008748	-0.0416303	1
ENSG00000059728	protein_coding	MXD1	M6	0.760278	0.00660665	0.723697	0.0118139	-0.651306	0.551378
ENSG00000070669	protein_coding	ASNS	M6	0.600351	0.0508319	0.738294	0.009471	-0.282669	1
ENSG00000072657	protein_coding	TRHDE	M6	0.478643	0.136387	0.694893	0.0176251	-0.40816	1
ENSG00000075089	protein_coding	ACTR6	M6	0.495473	0.121199	0.849299	0.00093864	-0.108217	1
ENSG00000081019	protein_coding	RSBN1	M6	0.668109	0.0246443	0.723962	0.0117679	-0.369831	0.985484
ENSG00000085978	protein_coding	ATG16L1	M6	0.531406	0.0925205	0.812396	0.00237727	-0.137368	1
ENSG00000087299	protein_coding	L2HGDH	M6	0.900254	0.00015821	0.851731	0.000875598	-0.353897	1
ENSG00000091513	protein_coding	TF	M6	0.625672	0.0394968	0.729249	0.0108783	-0.778631	0.859461
ENSG00000100418	protein_coding	DESI1	M6	0.60705	0.04764	0.80881	0.00257445	-0.28683	1
ENSG00000100532	protein_coding	CGRRF1	M6	0.569132	0.0676475	0.796556	0.00334094	-0.0632798	1
ENSG00000101445	protein_coding	PPP1R16B	M6	0.566881	0.0689882	0.667668	0.0247742	-0.839933	0.86548
ENSG00000103472	transcribed_unprocessed_pseudogene	RRN3P2	M6	0.558236	0.0743023	0.657026	0.0280574	-0.414182	1
ENSG00000104140	protein_coding	RHOV	M6	0.60432	0.0489236	0.883713	0.000307877	-0.739065	1
ENSG00000106443	protein_coding	PHF14	M6	0.575723	0.0638236	0.764579	0.00613107	-0.203635	1
ENSG00000106688	protein_coding	SLC1A1	M6	0.591936	0.0550458	0.685736	0.0198381	-0.745488	0.833232
ENSG00000107789	protein_coding	MINPP1	M6	0.614366	0.0443148	0.831458	0.00151137	-0.0722194	1
ENSG00000108176	protein_coding	DNAJC12	M6	0.760849	0.00654205	0.931442	3.06537e-05	-1.03779	0.327769
ENSG00000108231	protein_coding	LGI1	M6	0.352056	0.288328	0.743079	0.0087826	-0.109475	1
ENSG00000108786	protein_coding	HSD17B1	M6	0.320454	0.336666	0.728479	0.0110048	-0.150945	1
ENSG00000108848	protein_coding	LUC7L3	M6	0.459691	0.154871	0.630165	0.0376872	-0.141754	1
ENSG00000109794	protein_coding	FAM149A	M6	0.425163	0.192379	0.741259	0.00903996	-0.278978	1
ENSG00000111404	protein_coding	RERGL	M6	0.797847	0.00325313	0.878721	0.000369211	-1.78774	0.126441
ENSG00000111490	protein_coding	TBC1D30	M6	0.720946	0.0122984	0.732132	0.0104143	-1.31499	0.207397
ENSG00000111647	protein_coding	UHRF1BP1L	M6	0.750545	0.0077824	0.753034	0.00746826	-0.237089	1
ENSG00000111816	protein_coding	FRK	M6	0.646832	0.031479	0.61564	0.0437523	-1.16267	0.450188
ENSG00000115947	protein_coding	ORC4	M6	0.589834	0.0561341	0.813604	0.00231346	-0.0929231	1
ENSG00000116678	protein_coding	LEPR	M6	0.562458	0.0716741	0.573991	0.0648139	-0.534783	0.90712
ENSG00000118777	protein_coding	ABCG2	M6	0.501896	0.115701	0.838136	0.00127287	-0.941451	1
ENSG00000119950	protein_coding	MXI1	M6	0.611601	0.045552	0.80995	0.00251052	-0.473468	0.914997
ENSG00000120669	protein_coding	SOHLH2	M6	0.440876	0.174692	0.800049	0.00310724	-0.450226	1
ENSG00000122367	protein_coding	LDB3	M6	0.769992	0.00556874	0.890393	0.000238285	-1.97177	0.248225
ENSG00000122420	protein_coding	PTGFR	M6	0.751423	0.0076705	0.811433	0.00242907	-1.83358	0.121305
ENSG00000123689	protein_coding	G0S2	M6	0.436425	0.179596	0.571161	0.0664544	-0.474163	1
ENSG00000124785	protein_coding	NRN1	M6	0.546801	0.0817432	0.862876	0.000626481	-0.484791	1
ENSG00000129282	protein_coding	MRM1	M6	0.41072	0.209553	0.613721	0.0446013	-0.378821	1
ENSG00000131013	protein_coding	PPIL4	M6	0.225169	0.50561	0.478126	0.136872	0.00483586	1
ENSG00000132429	protein_coding	POPDC3	M6	0.694666	0.0176779	0.870042	0.000497382	-1.27462	0.437559
ENSG00000132554	protein_coding	RGS22	M6	0.512575	0.106922	0.735208	0.00993523	-0.870012	0.920805
ENSG00000132823	protein_coding	OSER1	M6	0.361759	0.274306	0.618497	0.0425099	-0.0158896	1
ENSG00000132975	protein_coding	GPR12	M6	0.709641	0.0144413	0.732868	0.0102983	-1.22448	0.313945
ENSG00000135049	protein_coding	AGTPBP1	M6	0.467596	0.146982	0.568882	0.0677955	-0.121966	1
ENSG00000135074	protein_coding	ADAM19	M6	-0.21324	0.528986	-0.334761	0.314281	0.880154	0.666087
ENSG00000136243	protein_coding	NUPL2	M6	0.598808	0.0515874	0.758786	0.00677782	-0.146979	1
ENSG00000136371	protein_coding	MTHFS	M6	0.722895	0.0119538	0.901783	0.000147925	-1.01841	0.654761
ENSG00000136997	protein_coding	MYC	M6	0.625308	0.0396459	0.846789	0.00100722	-1.11953	1
ENSG00000137486	protein_coding	ARRB1	M6	0.676163	0.0223562	0.810785	0.00246439	-0.487995	0.950902
ENSG00000137571	protein_coding	SLCO5A1	M6	0.49788	0.119119	0.530689	0.0930438	-0.55871	1
ENSG00000138028	protein_coding	CGREF1	M6	0.658482	0.0275909	0.948947	8.34554e-06	-0.759724	0.905701
ENSG00000141446	protein_coding	ESCO1	M6	0.51759	0.102954	0.816424	0.00216945	-0.0820256	1
ENSG00000141668	protein_coding	CBLN2	M6	0.585818	0.0582546	0.856416	0.000763197	-1.56068	0.824583
ENSG00000144021	protein_coding	CIAO1	M6	0.385148	0.242117	0.6378	0.0347464	0.00548766	1
ENSG00000144161	protein_coding	ZC3H8	M6	0.6387	0.0344108	0.809461	0.00253776	-0.327909	1
ENSG00000144278	protein_coding	GALNT13	M6	0.765737	0.00600734	0.824528	0.00179271	-0.798482	0.376463
ENSG00000144369	protein_coding	FAM171B	M6	0.72188	0.0121323	0.802323	0.00296174	-0.825751	0.374859
ENSG00000145723	protein_coding	GIN1	M6	0.568209	0.0681953	0.869824	0.000500995	-0.159829	1
ENSG00000146285	protein_coding	SCML4	M6	0.46558	0.148969	0.504873	0.113209	-0.72836	1
ENSG00000147679	protein_coding	UTP23	M6	0.49743	0.119506	0.740322	0.00917456	-0.0797856	1
ENSG00000148600	protein_coding	CDHR1	M6	0.837916	0.00128022	0.882613	0.000320672	-1.5299	0.0680496
ENSG00000148943	protein_coding	LIN7C	M6	0.780551	0.0045822	0.898323	0.000171972	-0.244976	1
ENSG00000149313	protein_coding	AASDHPPT	M6	0.772421	0.00532911	0.912589	8.89601e-05	-0.229083	1
ENSG00000149927	protein_coding	DOC2A	M6	0.63137	0.0372121	0.844416	0.00107547	-0.574996	1
ENSG00000151376	protein_coding	ME3	M6	0.42066	0.197639	0.544694	0.0831663	-0.679943	0.934206
ENSG00000151572	protein_coding	ANO4	M6	-0.237379	0.482159	-0.255547	0.448195	2.89204	0.0569334
ENSG00000152256	protein_coding	PDK1	M6	0.710133	0.0143429	0.784855	0.00421964	-0.853255	0.39784
ENSG00000153820	protein_coding	SPHKAP	M6	0.700728	0.016311	0.749043	0.00797655	-2.08501	0.107886
ENSG00000154548	protein_coding	SRSF12	M6	0.720913	0.0123043	0.791894	0.00367296	-0.20206	1
ENSG00000155886	protein_coding	SLC24A2	M6	0.372315	0.259495	0.608476	0.0469787	-0.319723	1
ENSG00000159450	protein_coding	TCHH	M6	0.31436	0.346451	0.514109	0.105698	-0.389539	1
ENSG00000160131	protein_coding	VMA21	M6	0.651553	0.02986	0.793244	0.00357441	-0.167522	1
ENSG00000160336	protein_coding	ZNF761	M6	0.597812	0.0520793	0.68172	0.0208685	-0.308622	1
ENSG00000162642	protein_coding	C1orf52	M6	0.723255	0.0118908	0.791308	0.00371633	-0.211048	1
ENSG00000163131	protein_coding	CTSS	M6	0.385206	0.24204	0.468581	0.146017	-0.353332	1
ENSG00000163288	protein_coding	GABRB1	M6	0.798233	0.00322718	0.886951	0.000272451	-2.10156	0.191216
ENSG00000163291	protein_coding	PAQR3	M6	0.936315	2.21565e-05	0.907658	0.000113051	-0.603023	0.491608
ENSG00000164168	protein_coding	TMEM184C	M6	0.395533	0.22856	0.612912	0.0449625	-0.0273212	1
ENSG00000167005	protein_coding	NUDT21	M6	0.498521	0.118569	0.749981	0.00785489	-0.110372	1
ENSG00000168028	protein_coding	RPSA	M6	0.312373	0.349673	0.742906	0.00880682	0.173606	1
ENSG00000168092	protein_coding	PAFAH1B2	M6	0.647613	0.0312071	0.718116	0.0128117	-0.113829	1
ENSG00000168234	protein_coding	TTC39C	M6	0.861909	0.00064565	0.796722	0.00332959	-0.417137	0.950972
ENSG00000170160	protein_coding	CCDC144A	M6	0.627279	0.0388426	0.782294	0.00443273	-1.88479	0.331388
ENSG00000170222	protein_coding	ADPRM	M6	0.177933	0.600678	0.530689	0.0930441	0.0290907	1
ENSG00000170946	protein_coding	DNAJC24	M6	0.462873	0.151664	0.669592	0.024211	-0.0504774	1
ENSG00000171462	protein_coding	DLK2	M6	0.744938	0.00852519	0.870544	0.000489176	-1.23318	0.418573
ENSG00000172466	protein_coding	ZNF24	M6	0.412138	0.207827	0.760084	0.00662876	0.00310124	1
ENSG00000174013	protein_coding	FBXO45	M6	0.756727	0.0070194	0.857946	0.000728943	-0.271248	1
ENSG00000174514	protein_coding	MFSD4	M6	0.359631	0.277348	0.534752	0.0901031	-0.326496	1
ENSG00000175868	protein_coding	CALCB	M6	0.738376	0.00945892	0.921512	5.55258e-05	-1.41853	0.418573
ENSG00000177570	protein_coding	SAMD12	M6	0.634356	0.0360524	0.741192	0.00904951	-0.798817	0.696086
ENSG00000180229	transcribed_unprocessed_pseudogene	HERC2P3	M6	0.760838	0.0065433	0.899749	0.000161725	-2.05614	0.191871
ENSG00000182810	protein_coding	DDX28	M6	-0.112129	0.742733	-0.00811405	0.98111	0.168979	1
ENSG00000182983	protein_coding	ZNF662	M6	0.421278	0.196912	0.765627	0.00601903	-0.450513	1
ENSG00000183066	protein_coding	WBP2NL	M6	0.760663	0.00656302	0.928181	3.76034e-05	-2.48181	0.178965
ENSG00000183793	protein_coding	NPIPA5	M6	0.822084	0.00190072	0.483797	0.131614	-2.40815	0.123378
ENSG00000186088	protein_coding	GSAP	M6	0.750899	0.00773711	0.825576	0.00174786	-1.08971	0.39837
ENSG00000186481	transcribed_unprocessed_pseudogene	ANKRD20A5P	M6	0.842562	0.00113117	0.899469	0.000163701	-2.64833	0.0238104
ENSG00000186675	protein_coding	MAGEE2	M6	0.803588	0.00288302	0.919488	6.20804e-05	-2.59583	0.137392
ENSG00000187566	protein_coding	NHLRC1	M6	0.585491	0.0584295	0.802826	0.00293026	-0.589448	1
ENSG00000188933	transcribed_unprocessed_pseudogene	USP32P1	M6	0.659143	0.0273811	0.795024	0.00344749	-1.9935	0.372563
ENSG00000196109	protein_coding	ZNF676	M6	0.746475	0.00831669	0.827596	0.00166372	-3.06252	0.163138
ENSG00000197860	protein_coding	SGTB	M6	0.83156	0.00150748	0.851957	0.000869897	-0.380288	0.959913
ENSG00000198146	protein_coding	ZNF770	M6	0.824817	0.00178026	0.908625	0.000107975	-0.483948	0.716284
ENSG00000198153	unprocessed_pseudogene	ZNF849P	M6	0.65586	0.0284348	0.802066	0.00297796	-1.53471	0.813765
ENSG00000198300	protein_coding	PEG3	M6	0.79434	0.00349587	0.904532	0.000130718	-4.06825	0.11581
ENSG00000198626	protein_coding	RYR2	M6	0.433681	0.182662	0.608061	0.0471706	-0.424861	1
ENSG00000198821	protein_coding	CD247	M6	0.510629	0.108489	0.835216	0.00137338	-0.470414	1
ENSG00000198862	protein_coding	LTN1	M6	0.569137	0.0676449	0.732609	0.010339	-0.0829608	1
ENSG00000199390	snoRNA	SNORD114-7	M6	0.770612	0.00550686	0.974367	3.89905e-07	-1.9696	0.515968
ENSG00000199575	snoRNA	SNORD114-1	M6	0.668105	0.0246455	0.937771	2.00086e-05	-0.859432	1
ENSG00000199593	snoRNA	SNORD114-14	M6	0.702018	0.0160302	0.931115	3.13034e-05	-1.38726	0.951673
ENSG00000200150	snoRNA	SNORD113	M6	0.64456	0.0322799	0.864443	0.000596305	-1.64726	0.874892
ENSG00000200279	snoRNA	SNORD114-10	M6	0.712094	0.0139551	0.90266	0.000142254	-1.58405	0.641339
ENSG00000200367	snoRNA	SNORD113-8	M6	0.75502	0.00722433	0.954928	4.80533e-06	-2.10214	0.429529
ENSG00000200406	snoRNA	SNORD114-23	M6	0.763217	0.00627884	0.946459	1.03012e-05	-2.02044	0.276762
ENSG00000200413	snoRNA	SNORD114-26	M6	0.722063	0.0121	0.913282	8.59201e-05	-1.75313	0.593036
ENSG00000200480	snoRNA	SNORD114-28	M6	0.72309	0.0119196	0.934206	2.55752e-05	-1.5938	0.617737
ENSG00000200608	snoRNA	SNORD114-11	M6	0.763466	0.00625168	0.967738	1.08724e-06	-1.66396	0.447142
ENSG00000200823	snoRNA	SNORD114-2	M6	0.771329	0.00543588	0.941344	1.54149e-05	-1.92324	0.356996
ENSG00000201036	snoRNA	SNORD113	M6	0.710848	0.0142007	0.93991	1.71487e-05	-1.47505	0.724173
ENSG00000201247	snoRNA	SNORD114-13	M6	0.518059	0.102587	0.848997	0.000946686	0.0469099	1
ENSG00000201263	snoRNA	SNORD114-6	M6	0.683708	0.0203537	0.910346	9.93742e-05	-1.98216	0.631034
ENSG00000201500	snoRNA	SNORD113	M6	0.773087	0.00526481	0.93675	2.14977e-05	-2.04005	0.444946
ENSG00000201672	snoRNA	SNORD113-4	M6	0.718232	0.0127903	0.923548	4.94812e-05	-1.62917	0.677523
ENSG00000201700	snoRNA	SNORD113-3	M6	0.687994	0.0192751	0.908567	0.000108277	-1.3678	0.916727
ENSG00000201710	snoRNA	SNORD113	M6	0.721215	0.0122504	0.938296	1.92762e-05	-1.69583	0.735918
ENSG00000201839	snoRNA	SNORD114-3	M6	0.702146	0.0160024	0.931975	2.96194e-05	-1.45939	0.850328
ENSG00000201950	snoRNA	SNORD113-9	M6	0.755172	0.00720584	0.912989	8.7197e-05	-1.93434	0.370981
ENSG00000202048	snoRNA	SNORD114-20	M6	0.5232	0.0986291	0.799133	0.00316733	-0.210684	1
ENSG00000202191	snoRNA	SNORD113-1	M6	0.860295	0.000678661	0.944536	1.20396e-05	-3.06086	0.0130082
ENSG00000204740	protein_coding	MALRD1	M6	0.342555	0.302434	0.531452	0.092487	-0.589154	1
ENSG00000204837	unprocessed_pseudogene	RP11-204M4.2	M6	0.468306	0.146286	0.705591	0.0152707	-1.43847	0.704916
ENSG00000204920	protein_coding	ZNF155	M6	0.43744	0.178471	0.772454	0.00532596	-0.0857408	1
ENSG00000205456	protein_coding	TP53TG3D	M6	0.847014	0.00100091	0.825776	0.00173938	-4.60528	0.00109935
ENSG00000211574	miRNA	MIR770	M6	0.799881	0.00311818	0.893047	0.000214242	-2.87382	0.0632049
ENSG00000212384	snoRNA	SNORD113-2	M6	0.874857	0.000422723	0.937377	2.0573e-05	-3.34183	0.00339105
ENSG00000212719	protein_coding	C17orf51	M6	0.841292	0.00117055	0.924128	4.78555e-05	-1.32652	0.0584428
ENSG00000213160	protein_coding	KLHL23	M6	0.854439	0.000809208	0.91785	6.7806e-05	-0.309759	1
ENSG00000214113	protein_coding	LYRM4	M6	0.734269	0.0100798	0.790938	0.00374388	-0.294437	1
ENSG00000214548	lincRNA	MEG3	M6	0.793206	0.00357715	0.937605	2.02455e-05	-2.70301	0.137392
ENSG00000214960	protein_coding	ISPD	M6	0.354668	0.284514	0.520074	0.101023	-0.130882	1
ENSG00000215237	unprocessed_pseudogene	RP11-54D18.2	M6	0.723508	0.0118468	0.827961	0.00164887	-0.697692	0.998632
ENSG00000223403	lincRNA	MEG9	M6	0.751185	0.00770071	0.931954	2.96593e-05	-1.84393	0.482596
ENSG00000223508	transcribed_processed_pseudogene	RPL23AP53	M6	0.466897	0.147669	0.729843	0.0107816	-0.243045	1
ENSG00000223572	protein_coding	CKMT1A	M6	0.716886	0.0130396	0.824509	0.00179355	-1.23601	0.384785
ENSG00000223658	protein_coding	C1GALT1C1L	M6	0.543632	0.0838897	0.683731	0.0203478	-1.92272	0.696749
ENSG00000224316	unprocessed_pseudogene	GTF2IP5	M6	0.700372	0.0163891	0.767077	0.00586663	-0.682687	0.979869
ENSG00000225746	lincRNA	SNHG23	M6	0.701541	0.0161336	0.921772	5.47229e-05	-1.42859	0.767689
ENSG00000225883	unprocessed_pseudogene	BMS1P11	M6	0.712236	0.0139274	0.872768	0.000453983	-1.11547	0.583697
ENSG00000226779	antisense	NAALADL2-AS2	M6	0.779524	0.00467199	0.909129	0.000105402	-2.13647	0.209697
ENSG00000227603	antisense	RP11-165J3.6	M6	0.47173	0.142959	0.558329	0.0742442	-0.333807	1
ENSG00000229689	transcribed_unprocessed_pseudogene	AC009237.8	M6	0.508511	0.110211	0.781349	0.00451333	-1.36147	0.941481
ENSG00000231121	lincRNA	RP1-34H18.1	M6	0.406927	0.214208	0.433422	0.182952	-0.466109	1
ENSG00000231552	processed_pseudogene	IGBP1P3	M6	0.41784	0.200976	0.762065	0.00640589	-0.155015	1
ENSG00000232018	lincRNA	AL132709.8	M6	0.696173	0.0173306	0.897166	0.000180643	-1.43394	0.760508
ENSG00000233396	lincRNA	RP11-458D21.1	M6	0.307649	0.357394	0.574613	0.0644569	-0.150099	1
ENSG00000237238	unprocessed_pseudogene	BMS1P10	M6	0.450025	0.164869	0.833977	0.00141777	-0.318312	1
ENSG00000237636	unprocessed_pseudogene	ANKRD26P3	M6	0.623184	0.0405241	0.760258	0.00660901	-3.34917	0.259235
ENSG00000237975	antisense	FLG-AS1	M6	0.604816	0.0486888	0.873069	0.00044938	-1.16202	1
ENSG00000241058	protein_coding	NSUN6	M6	0.648442	0.03092	0.8742	0.000432378	-0.234628	1
ENSG00000243015	misc_RNA	RN7SL737P	M6	0.702036	0.0160262	0.882682	0.000319856	-0.513866	0.930331
ENSG00000247765	lincRNA	RP11-32B5.7	M6	0.814922	0.0022453	0.906956	0.000116849	-3.286	0.0731257
ENSG00000251949	snoRNA	SNORD112	M6	0.808864	0.00257138	0.936522	2.18417e-05	-2.58489	0.10204
ENSG00000252755	snRNA	RNU6-703P	M6	0.647407	0.0312788	0.722218	0.0120727	-1.27663	0.577427
ENSG00000253633	lincRNA	KB-1980E6.3	M6	0.56125	0.0724197	0.903686	0.000135839	-0.544603	1
ENSG00000253853	lincRNA	GS1-57L11.1	M6	0.625765	0.0394587	0.660199	0.0270482	-2.28453	0.61991
ENSG00000255529	protein_coding	POLR2M	M6	0.50525	0.112896	0.649484	0.030562	-0.0181734	1
ENSG00000258399	lincRNA	MEG8	M6	0.680854	0.0210955	0.900745	0.000154852	-1.32859	0.866563
ENSG00000258590	transcribed_unprocessed_pseudogene	NBEAP1	M6	0.936695	2.158e-05	0.904427	0.000131343	-2.93984	2.39913e-06
ENSG00000258684	unprocessed_pseudogene	BMS1P16	M6	0.666911	0.0249984	0.910127	0.000100441	-1.00674	0.848434
ENSG00000258732	unprocessed_pseudogene	RP11-603B24.1	M6	0.594049	0.0539661	0.86638	0.000560537	-1.30147	0.949809
ENSG00000258780	unprocessed_pseudogene	BMS1P15	M6	0.70311	0.0157952	0.920772	5.78589e-05	-1.11415	0.604661
ENSG00000259344		RP11-566K19.6	M6	0.754781	0.00725332	0.904498	0.000130919	-1.11713	0.434124
ENSG00000259964	antisense	THSD4-AS1	M6	0.473968	0.14081	0.677555	0.0219768	-0.41262	1
ENSG00000259994	sense_overlapping	RP11-305E6.4	M6	0.865643	0.000573961	0.882388	0.000323344	-1.01947	0.199421
ENSG00000260743	lincRNA	RP11-255C15.3	M6	0.68413	0.0202457	0.880494	0.000346461	-0.66428	0.893595
ENSG00000260766	sense_overlapping	RP11-226L15.5	M6	0.791201	0.00372432	0.896298	0.000187364	-0.646705	0.696337
ENSG00000260918	sense_overlapping	RP11-731J8.2	M6	0.804216	0.00284451	0.940787	1.6072e-05	-2.24562	0.139401
ENSG00000261377	transcribed_unprocessed_pseudogene	PDCD6IPP2	M6	0.381379	0.247149	0.630467	0.0375677	-0.442075	1
ENSG00000261824	lincRNA	LINC00662	M6	-0.0766542	0.822751	0.122369	0.720022	0.352705	1
ENSG00000263400	antisense	TMEM220-AS1	M6	0.368473	0.264832	0.56565	0.0697285	-0.296068	1
ENSG00000266017	miRNA	MIR4477B	M6	0.730179	0.010727	0.875765	0.000409655	-1.45795	0.418573
ENSG00000267152	lincRNA	CTD-2528L19.6	M6	0.848332	0.000964615	0.937619	2.02256e-05	-0.654462	0.641287
ENSG00000267381		CTD-2086O20.3	M6	0.668962	0.0243946	0.768689	0.00570049	-0.383715	1
ENSG00000269044	sense_intronic	CTC-429P9.3	M6	0.756577	0.00703716	0.780608	0.00457723	-0.378677	1
ENSG00000269067	protein_coding	ZNF728	M6	0.749726	0.00788781	0.942174	1.44749e-05	-1.66511	0.883594
ENSG00000269984	antisense	RP11-362K14.5	M6	0.910034	0.000100895	0.87898	0.00036582	-1.65851	0.0294689
ENSG00000271417	lincRNA	SNHG24	M6	0.702037	0.0160262	0.897099	0.000181156	-1.48661	0.702992
ENSG00000271452	sense_intronic	RP11-342K6.2	M6	0.70264	0.015896	0.702964	0.0158266	-0.687776	0.715354
ENSG00000271659	antisense	RP11-435O5.4	M6	0.329301	0.322727	0.675801	0.0224557	-0.199525	1
ENSG00000272163	antisense	GS1-72M22.1	M6	0.542272	0.0848226	0.665781	0.0253354	-0.508153	1
ENSG00000272344	snoRNA	SNORD114-21	M6	0.655898	0.0284223	0.906176	0.000121182	-1.18408	1
ENSG00000272462	lincRNA	U91328.19	M6	0.314504	0.346218	0.630064	0.0377273	-0.301205	1
ENSG00000272474	snoRNA	SNORD113-5	M6	0.71777	0.0128754	0.969566	8.38493e-07	-1.6073	0.702248
ENSG00000272511		RP11-180N14.1	M6	0.860651	0.000671276	0.781468	0.00450308	-2.13847	0.00276478
ENSG00000272515	lincRNA	RP11-29P20.1	M6	0.642861	0.0328878	0.893003	0.000214633	-1.16829	0.70505
ENSG00000005801	protein_coding	ZNF195	M7	0.746935	0.00825494	0.930451	3.26525e-05	-0.31319	1
ENSG00000049247	protein_coding	UTS2	M7	0.784238	0.00427028	0.878531	0.000371717	-3.3267	0.0223809
ENSG00000049883	protein_coding	PTCD2	M7	0.638517	0.0344785	0.735898	0.00983011	-0.209158	1
ENSG00000053770	protein_coding	AP5M1	M7	0.669243	0.0243125	0.73964	0.00927356	-0.152406	1
ENSG00000055483	protein_coding	USP36	M7	0.690055	0.0187712	0.922957	5.11794e-05	-0.313536	1
ENSG00000066422	protein_coding	ZBTB11	M7	0.630969	0.0373698	0.878292	0.00037489	-0.169318	1
ENSG00000072401	protein_coding	UBE2D1	M7	0.769847	0.00558326	0.904842	0.000128876	-0.304726	1
ENSG00000076554	protein_coding	TPD52	M7	0.815709	0.0022053	0.927189	3.9938e-05	-0.928387	0.176489
ENSG00000076770	protein_coding	MBNL3	M7	0.589066	0.0565355	0.784604	0.00424014	-0.857204	0.538678
ENSG00000081014	protein_coding	AP4E1	M7	0.742317	0.00888975	0.892791	0.000216481	-0.291034	1
ENSG00000082269	protein_coding	FAM135A	M7	0.652474	0.0295511	0.831447	0.00151178	-0.288965	1
ENSG00000083635	protein_coding	NUFIP1	M7	0.709077	0.0145549	0.880713	0.000343722	-0.306754	1
ENSG00000084733	protein_coding	RAB10	M7	0.647565	0.0312237	0.67855	0.0217083	-0.11812	1
ENSG00000089022	protein_coding	MAPKAPK5	M7	0.692972	0.0180741	0.903524	0.000136835	-0.21047	1
ENSG00000089169	protein_coding	RPH3A	M7	0.688081	0.0192536	0.836251	0.00133707	-1.51797	0.703157
ENSG00000091039	protein_coding	OSBPL8	M7	0.808797	0.00257519	0.858344	0.000720247	-0.345319	0.969674
ENSG00000100697	protein_coding	DICER1	M7	0.728749	0.0109602	0.911825	9.24098e-05	-0.226557	1
ENSG00000101557	protein_coding	USP14	M7	0.830615	0.00154368	0.935975	2.26823e-05	-0.567406	0.576311
ENSG00000102189	protein_coding	EEA1	M7	0.594723	0.0536248	0.905	0.000127948	-0.281665	1
ENSG00000102241	protein_coding	HTATSF1	M7	0.394015	0.230513	0.765865	0.00599382	-0.186767	1
ENSG00000102531	protein_coding	FNDC3A	M7	0.830401	0.00155199	0.889201	0.000249728	-0.210058	1
ENSG00000102780	protein_coding	DGKH	M7	0.858853	0.000709208	0.938985	1.83438e-05	-0.921854	0.122809
ENSG00000103342	protein_coding	GSPT1	M7	0.702908	0.0158386	0.93528	2.3787e-05	-0.279535	1
ENSG00000103494	protein_coding	RPGRIP1L	M7	0.735635	0.00987002	0.920426	5.89722e-05	-0.187773	1
ENSG00000105793	protein_coding	GTPBP10	M7	0.658457	0.0275989	0.812497	0.00237188	-0.212441	1
ENSG00000106236	protein_coding	NPTX2	M7	0.709944	0.0143807	0.894354	0.000203112	-1.49486	0.139401
ENSG00000106692	protein_coding	FKTN	M7	0.576998	0.0631012	0.834457	0.00140046	-0.159777	1
ENSG00000108255	protein_coding	CRYBA1	M7	0.701014	0.0162485	0.936753	2.14928e-05	-1.26604	0.371551
ENSG00000109133	protein_coding	TMEM33	M7	0.738421	0.00945227	0.870637	0.000487652	-0.418411	0.855773
ENSG00000110048	protein_coding	OSBP	M7	0.835798	0.00135288	0.908234	0.000110006	-0.272316	1
ENSG00000111371	protein_coding	SLC38A1	M7	0.75872	0.00678552	0.890164	0.000240451	-0.412598	0.847689
ENSG00000112146	protein_coding	FBXO9	M7	0.634986	0.0358108	0.918996	6.37581e-05	-0.0538309	1
ENSG00000112701	protein_coding	SENP6	M7	0.600322	0.0508461	0.873122	0.000448577	-0.145302	1
ENSG00000112996	protein_coding	MRPS30	M7	0.793147	0.00358145	0.91071	9.7623e-05	-0.481201	0.756517
ENSG00000113649	protein_coding	TCERG1	M7	0.718784	0.0126892	0.928596	3.66578e-05	-0.316323	1
ENSG00000114757	protein_coding	PEX5L	M7	0.702107	0.016011	0.938173	1.94461e-05	-0.913748	0.501117
ENSG00000115827	protein_coding	DCAF17	M7	0.798618	0.00320148	0.940048	1.69763e-05	-0.337073	1
ENSG00000116574	protein_coding	RHOU	M7	0.634445	0.0360182	0.871768	0.000469564	-1.1136	0.462325
ENSG00000117152	protein_coding	RGS4	M7	0.855479	0.000784736	0.955613	4.48967e-06	-2.24871	0.00024187
ENSG00000117262	protein_coding	GPR89A	M7	0.342153	0.303039	0.593617	0.0541853	-0.0496484	1
ENSG00000117620	protein_coding	SLC35A3	M7	0.69084	0.0185817	0.848013	0.000973306	-0.251734	1
ENSG00000118242	protein_coding	MREG	M7	0.806976	0.00267989	0.852237	0.000862892	-0.526491	0.890666
ENSG00000118420	protein_coding	UBE3D	M7	0.764482	0.00614148	0.930043	3.35015e-05	-0.518782	0.829551
ENSG00000118939	protein_coding	UCHL3	M7	0.717493	0.0129268	0.8196	0.0020154	-0.515011	0.951744
ENSG00000119042	protein_coding	SATB2	M7	0.692442	0.0181993	0.842632	0.001129	-1.21475	0.200981
ENSG00000119707	protein_coding	RBM25	M7	0.441247	0.174286	0.805452	0.00276991	-0.0837834	1
ENSG00000119927	protein_coding	GPAM	M7	0.706845	0.0150103	0.957012	3.89538e-06	-0.299697	1
ENSG00000121210	protein_coding	KIAA0922	M7	0.612026	0.0453601	0.857467	0.000739534	-0.227323	1
ENSG00000122484	protein_coding	RPAP2	M7	0.769755	0.0055925	0.919854	6.08528e-05	-0.564378	0.578511
ENSG00000124198	protein_coding	ARFGEF2	M7	0.675782	0.0224611	0.903696	0.000135777	-0.15255	1
ENSG00000125484	protein_coding	GTF3C4	M7	0.631992	0.0369684	0.802664	0.00294035	-0.155558	1
ENSG00000128590	protein_coding	DNAJB9	M7	0.635584	0.0355828	0.854316	0.000812133	-0.30478	1
ENSG00000129292	protein_coding	PHF20L1	M7	0.583394	0.0595603	0.828429	0.00162992	-0.0868554	1
ENSG00000130477	protein_coding	UNC13A	M7	0.713482	0.0136854	0.823485	0.00183824	-0.797096	0.439166
ENSG00000131368	protein_coding	MRPS25	M7	0.554919	0.076412	0.777799	0.00482574	-0.162313	1
ENSG00000132388	protein_coding	UBE2G1	M7	0.883933	0.000305364	0.850607	0.000904323	-0.242944	1
ENSG00000132952	protein_coding	USPL1	M7	0.794969	0.00345135	0.902364	0.000144149	-0.255549	1
ENSG00000134759	protein_coding	ELP2	M7	0.738088	0.00950146	0.930128	3.33242e-05	-0.148942	1
ENSG00000135517	protein_coding	MIP	M7	0.551671	0.0785166	0.803363	0.00289693	-0.852797	0.904749
ENSG00000136261	protein_coding	BZW2	M7	0.654655	0.0288285	0.830081	0.00156442	-0.256296	1
ENSG00000137513	protein_coding	NARS2	M7	0.667832	0.0247259	0.844219	0.00108129	-0.188004	1
ENSG00000139044	protein_coding	B4GALNT3	M7	0.708366	0.0146988	0.881416	0.000335055	-0.992428	0.467592
ENSG00000139514	protein_coding	SLC7A1	M7	0.663269	0.0260965	0.82393	0.0018187	-0.608819	0.676339
ENSG00000139697	protein_coding	SBNO1	M7	0.635706	0.0355363	0.880572	0.000345482	-0.146074	1
ENSG00000142396	protein_coding	ERVK3-1	M7	0.762719	0.00633349	0.895543	0.000193368	-0.572186	0.724173
ENSG00000144410	protein_coding	CPO	M7	0.592104	0.0549592	0.784691	0.00423302	-1.02149	0.689698
ENSG00000144597	protein_coding	EAF1	M7	0.550093	0.0795528	0.813865	0.00229985	-0.145664	1
ENSG00000144724	protein_coding	PTPRG	M7	0.669312	0.0242924	0.885988	0.00028265	-0.598388	0.579226
ENSG00000145332	protein_coding	KLHL8	M7	0.836518	0.00132786	0.88547	0.000288253	-0.302168	1
ENSG00000145414	protein_coding	NAF1	M7	0.70158	0.0161252	0.829451	0.00158916	-0.435926	0.99498
ENSG00000145725	protein_coding	PPIP5K2	M7	0.573769	0.0649418	0.830739	0.0015389	-0.332283	1
ENSG00000145882	protein_coding	PCYOX1L	M7	0.567314	0.0687291	0.770909	0.00547738	-0.259206	1
ENSG00000145920	protein_coding	CPLX2	M7	0.711941	0.0139851	0.839229	0.00123668	-1.15087	0.270631
ENSG00000145990	protein_coding	GFOD1	M7	0.754998	0.00722701	0.87599	0.000406456	-0.798148	0.447701
ENSG00000146587	protein_coding	RBAK	M7	0.688121	0.0192438	0.926848	4.07673e-05	-0.234237	1
ENSG00000147174	protein_coding	ACRC	M7	0.54461	0.0832234	0.871793	0.000469173	-0.292776	1
ENSG00000147488	protein_coding	ST18	M7	0.738158	0.00949119	0.91795	6.74467e-05	-1.32388	0.0422647
ENSG00000148200	protein_coding	NR6A1	M7	0.378248	0.251375	0.709136	0.0145431	-0.4474	1
ENSG00000151806	protein_coding	GUF1	M7	0.645235	0.0320406	0.873509	0.000442703	-0.238747	1
ENSG00000151835	protein_coding	SACS	M7	0.825637	0.00174527	0.965466	1.47196e-06	-0.59941	0.442865
ENSG00000151846	protein_coding	PABPC3	M7	0.784799	0.00422422	0.820249	0.00198497	-0.502891	0.848536
ENSG00000151917	protein_coding	BEND6	M7	0.654277	0.0289528	0.837749	0.00128584	-0.65823	0.815368
ENSG00000152413	protein_coding	HOMER1	M7	0.669678	0.0241862	0.768917	0.00567722	-0.429814	0.962421
ENSG00000154359	protein_coding	LONRF1	M7	0.640755	0.0336524	0.797808	0.00325574	-0.276186	1
ENSG00000154743	protein_coding	TSEN2	M7	0.600024	0.0509914	0.925343	4.45802e-05	-0.210653	1
ENSG00000155755	protein_coding	TMEM237	M7	0.497773	0.119211	0.830533	0.00154687	-0.095213	1
ENSG00000156103	protein_coding	MMP16	M7	0.804155	0.00284828	0.91421	8.19697e-05	-0.378421	0.925583
ENSG00000159023	protein_coding	EPB41	M7	0.74728	0.00820891	0.902694	0.000142039	-0.904074	0.191216
ENSG00000159110	protein_coding	IFNAR2	M7	0.692976	0.0180732	0.908996	0.000106077	-0.424297	1
ENSG00000159871	protein_coding	LYPD5	M7	0.68128	0.0209836	0.633592	0.0363466	-1.14473	0.690604
ENSG00000162402	protein_coding	USP24	M7	0.848797	0.00095205	0.973904	4.22344e-07	-0.261067	1
ENSG00000162664	protein_coding	ZNF326	M7	0.759169	0.00673364	0.884157	0.000302828	-0.41361	0.885419
ENSG00000163395	protein_coding	IGFN1	M7	0.791685	0.0036884	0.931345	3.08453e-05	-2.62988	0.0209361
ENSG00000164151	protein_coding	ICE1	M7	0.600896	0.050567	0.840038	0.00121041	-0.149539	1
ENSG00000164209	protein_coding	SLC25A46	M7	0.751899	0.00761026	0.908097	0.000110724	-0.298726	1
ENSG00000164929	protein_coding	BAALC	M7	0.454231	0.160472	0.829018	0.00160634	-0.530151	0.974431
ENSG00000165416	protein_coding	SUGT1	M7	0.911817	9.24462e-05	0.869476	0.000506782	-0.313224	1
ENSG00000165935	protein_coding	SMCO2	M7	0.764511	0.00613833	0.808713	0.00257996	-1.18317	0.498654
ENSG00000166261	protein_coding	ZNF202	M7	0.754689	0.00726453	0.90648	0.000119479	-0.326591	1
ENSG00000166426	protein_coding	CRABP1	M7	0.473956	0.140821	0.776555	0.00493895	-0.655567	1
ENSG00000169981	protein_coding	ZNF35	M7	0.724164	0.011733	0.883614	0.00030901	-0.166241	1
ENSG00000170417	protein_coding	TMEM182	M7	0.802363	0.0029592	0.853349	0.000835457	-0.252719	1
ENSG00000170448	protein_coding	NFXL1	M7	0.785568	0.00416165	0.895945	0.000190156	-0.397111	0.989247
ENSG00000173157	protein_coding	ADAMTS20	M7	0.632599	0.0367316	0.872881	0.000452256	-1.27209	0.436671
ENSG00000173598	protein_coding	NUDT4	M7	0.529782	0.0937088	0.690406	0.0186862	-0.0835383	1
ENSG00000173674	protein_coding	EIF1AX	M7	0.75205	0.00759124	0.954781	4.87522e-06	-0.292451	1
ENSG00000174197	protein_coding	MGA	M7	0.303258	0.364651	0.687824	0.0193171	-0.0517658	1
ENSG00000174206	protein_coding	C12orf66	M7	0.624911	0.039809	0.92895	3.58657e-05	-0.491942	0.981354
ENSG00000175322	protein_coding	ZNF519	M7	0.598127	0.0519236	0.807583	0.00264465	-0.258423	1
ENSG00000176160	protein_coding	HSF5	M7	0.50466	0.113386	0.834346	0.00140443	-0.538269	1
ENSG00000177034	protein_coding	MTX3	M7	0.643861	0.0325289	0.767826	0.00578899	-0.168216	1
ENSG00000177076	protein_coding	ACER2	M7	0.563618	0.0709627	0.830466	0.00154945	-0.293018	1
ENSG00000177485	protein_coding	ZBTB33	M7	0.84382	0.00109315	0.97396	4.18372e-07	-0.292505	1
ENSG00000177551	protein_coding	NHLH2	M7	0.735136	0.00994629	0.841915	0.0011511	-1.78304	0.0290148
ENSG00000177788	lincRNA	RP5-1061H20.4	M7	0.490793	0.125307	0.828891	0.00161141	-0.309714	1
ENSG00000180008	protein_coding	SOCS4	M7	0.834817	0.00138757	0.95927	3.06539e-06	-0.403436	0.862755
ENSG00000180233	protein_coding	ZNRF2	M7	0.605939	0.0481596	0.906524	0.000119232	-0.430341	0.987027
ENSG00000180747	transcribed_unprocessed_pseudogene	SMG1P3	M7	0.603864	0.0491406	0.783014	0.00437201	-0.507828	0.94732
ENSG00000180771		AP001264.4	M7	0.637394	0.0348987	0.791754	0.00368331	-0.304621	1
ENSG00000181704	protein_coding	YIPF6	M7	0.665764	0.0253406	0.7626	0.00634666	-0.0742876	1
ENSG00000181915	protein_coding	ADO	M7	0.683413	0.0204295	0.897332	0.000179377	-0.200728	1
ENSG00000185433	lincRNA	LINC00158	M7	0.729759	0.0107951	0.892533	0.000218752	-1.78143	0.0892371
ENSG00000185664	protein_coding	PMEL	M7	0.459483	0.155083	0.782368	0.00442642	-1.25541	0.455953
ENSG00000185728	protein_coding	YTHDF3	M7	0.779779	0.0046496	0.580543	0.0611216	-0.311577	1
ENSG00000185875	protein_coding	THNSL1	M7	0.464683	0.149859	0.827318	0.00167509	-0.268749	1
ENSG00000186017	protein_coding	ZNF566	M7	0.790534	0.00377419	0.871861	0.000468098	-0.322258	1
ENSG00000186230	protein_coding	ZNF749	M7	0.745332	0.00847139	0.94429	1.22773e-05	-0.247173	1
ENSG00000186416	protein_coding	NKRF	M7	0.836628	0.00132406	0.850744	0.000900784	-0.433419	0.924428
ENSG00000186615	antisense	KTN1-AS1	M7	0.449356	0.165576	0.816426	0.00216935	-0.24366	1
ENSG00000186687	protein_coding	LYRM7	M7	0.596782	0.0525909	0.726737	0.0112947	-0.314568	1
ENSG00000187801	protein_coding	ZFP69B	M7	0.713497	0.0136825	0.868751	0.000518994	-0.456917	0.936165
ENSG00000188761	protein_coding	BCL2L15	M7	0.6683	0.0245881	0.883128	0.000314636	-0.728602	0.749965
ENSG00000189180	protein_coding	ZNF33A	M7	0.643615	0.032617	0.87932	0.000361403	-0.327866	1
ENSG00000196236	protein_coding	XPNPEP3	M7	0.65643	0.0282499	0.856869	0.000752924	-0.234617	1
ENSG00000197536	protein_coding	C5orf56	M7	0.396284	0.227597	0.608764	0.0468461	-0.530327	1
ENSG00000197653	protein_coding	DNAH10	M7	0.8358	0.0013528	0.879546	0.000358483	-1.60414	0.0361333
ENSG00000202184	snRNA	RNU6-1283P	M7	0.506615	0.111766	0.746289	0.00834172	-0.837167	0.860783
ENSG00000204790	unprocessed_pseudogene	BX255923.2	M7	0.486937	0.128759	0.765452	0.00603763	-0.391316	1
ENSG00000211829	TR_C_gene	TRDC	M7	0.689279	0.0189598	0.94698	9.86495e-06	-2.30479	0.134688
ENSG00000214903	processed_pseudogene	RPS15AP3	M7	0.77939	0.00468379	0.88651	0.000277087	-1.35964	0.283796
ENSG00000219665	processed_transcript	CTD-2006C1.2	M7	0.847878	0.000977024	0.912002	9.16026e-05	-0.591495	0.655535
ENSG00000221818	protein_coding	EBF2	M7	0.769852	0.00558279	0.881489	0.00033416	-2.30316	0.0152739
ENSG00000224622	unprocessed_pseudogene	OR9R1P	M7	0.803269	0.00290273	0.921198	5.65058e-05	-2.44355	0.0528148
ENSG00000224635	lincRNA	RP4-564F22.5	M7	0.60492	0.0486394	0.743676	0.00869938	-0.742906	0.792566
ENSG00000226007	lincRNA	RP11-211N8.2	M7	0.725258	0.0115452	0.786247	0.00410703	-1.03793	0.564646
ENSG00000226688	antisense	ENTPD1-AS1	M7	0.793724	0.00353987	0.855594	0.000782065	-0.726435	0.512352
ENSG00000227115	lincRNA	RP11-267C16.1	M7	0.720227	0.0124274	0.905502	0.000125024	-1.05299	0.450188
ENSG00000229962	lincRNA	AP000221.1	M7	0.55925	0.0736656	0.732562	0.0103463	-0.712013	1
ENSG00000230251	processed_pseudogene	PHBP4	M7	0.725862	0.0114425	0.875383	0.000415106	-0.786222	0.8027
ENSG00000230325	antisense	RP11-385F5.4	M7	0.578326	0.0623548	0.744763	0.00854929	-0.78582	0.832957
ENSG00000230863	processed_pseudogene	RP4-595K12.2	M7	0.355733	0.282967	0.733034	0.0102722	-0.198113	1
ENSG00000231842	lincRNA	RP11-527F13.1	M7	0.525781	0.0966798	0.792265	0.00364569	-0.973613	0.651134
ENSG00000232528	unitary_pseudogene	RP4-673D20.3	M7	0.229452	0.49733	0.528108	0.0949446	-0.231005	1
ENSG00000232732	processed_transcript	AC073043.1	M7	0.582292	0.0601604	0.825883	0.00173487	-0.861085	0.737166
ENSG00000234420	transcribed_processed_pseudogene	ZNF37BP	M7	0.564196	0.0706106	0.799991	0.00311103	-0.133286	1
ENSG00000234841	processed_pseudogene	RP11-119H12.4	M7	0.944651	1.19296e-05	0.914881	7.92044e-05	-1.33615	0.0343396
ENSG00000236333	processed_transcript	TRHDE-AS1	M7	0.66362	0.0259892	0.910636	9.79803e-05	-0.989585	0.432605
ENSG00000236796	unprocessed_pseudogene	RP11-462B18.3	M7	0.389814	0.23597	0.748303	0.00807349	-0.493601	1
ENSG00000242163	processed_pseudogene	RP11-299L17.1	M7	0.663207	0.0261155	0.840722	0.00118855	-0.838064	0.779237
ENSG00000243444	protein_coding	PALM2	M7	0.740581	0.00913726	0.868524	0.000522881	-1.37513	0.153708
ENSG00000248309	antisense	MEF2C-AS1	M7	0.64377	0.0325615	0.887098	0.00027092	-1.05377	0.632305
ENSG00000248610	processed_pseudogene	HSPA8P4	M7	0.701066	0.0162372	0.895692	0.000192169	-2.04004	0.183011
ENSG00000249459	protein_coding	ZNF286B	M7	0.827132	0.00168279	0.849661	0.000929048	-0.664255	0.524371
ENSG00000249921	processed_pseudogene	CTC-329H14.1	M7	0.584395	0.0590189	0.759466	0.00669942	-0.561201	1
ENSG00000252498	snRNA	RNU6-1016P	M7	0.61944	0.0421051	0.800331	0.00308894	-0.304325	1
ENSG00000254982		HMGB1P24	M7	0.72373	0.0118081	0.866044	0.000566626	-0.816025	0.623594
ENSG00000255028	antisense	RP11-708B6.2	M7	0.623753	0.0402875	0.91926	6.28548e-05	-1.84633	0.190593
ENSG00000255693	lincRNA	RP11-766N7.3	M7	0.75359	0.00739932	0.864703	0.000591412	-1.71973	0.163138
ENSG00000258616	lincRNA	RP11-369C8.1	M7	0.695695	0.0174403	0.824601	0.00178956	-2.3023	0.324514
ENSG00000259176	sense_overlapping	RP11-69H14.6	M7	0.61986	0.0419254	0.826104	0.00172555	-3.6461	0.0266325
ENSG00000259287	antisense	RP11-3D4.2	M7	0.481845	0.133409	0.754071	0.00734011	-0.762572	0.874754
ENSG00000260949	sense_overlapping	KB-1836B5.1	M7	0.770787	0.0054895	0.862041	0.000643024	-0.930933	0.526349
ENSG00000260966	sense_overlapping	RP11-690D19.3	M7	0.766259	0.00595226	0.914322	8.15033e-05	-0.97727	0.218499
ENSG00000261088		RP11-61A14.3	M7	0.76517	0.00606767	0.824697	0.00178545	-0.680679	0.693874
ENSG00000261428	antisense	RP11-16P6.1	M7	0.778202	0.00478953	0.930005	3.35827e-05	-0.638832	0.68177
ENSG00000261533	sense_overlapping	RP11-15N24.4	M7	0.628169	0.0384837	0.912521	8.92633e-05	-0.594369	0.914176
ENSG00000262488	processed_pseudogene	RP11-876N24.1	M7	0.694673	0.0176761	0.765167	0.00606804	-1.06991	0.571139
ENSG00000267160	antisense	RP11-1072C15.4	M7	0.875521	0.000413128	0.924965	4.55791e-05	-0.679757	0.606844
ENSG00000269924	sense_intronic	RP11-697N18.4	M7	0.612835	0.0449969	0.882845	0.000317948	-0.893043	0.689698
ENSG00000271870	antisense	RP11-97C16.1	M7	0.67813	0.0218212	0.80761	0.00264308	-0.564763	0.929073
ENSG00000272093		CTC-365E16.1	M7	0.839654	0.00122283	0.927217	3.98728e-05	-0.570143	0.833728
ENSG00000272102	lincRNA	RP3-355L5.5	M7	0.781629	0.00448929	0.899752	0.000161704	-0.873566	0.482815
ENSG00000272308	lincRNA	RP11-231G3.1	M7	0.696062	0.017356	0.793319	0.00356902	-0.319605	1
ENSG00000272335	lincRNA	RP11-53O19.3	M7	0.810142	0.00249984	0.887229	0.000269566	-0.766521	0.396178
ENSG00000272518	sense_intronic	RP11-26J3.3	M7	0.642554	0.0329986	0.905861	0.000122968	-0.491016	1
ENSG00000272520		CTD-2044J15.2	M7	0.760811	0.0065463	0.914106	8.24079e-05	-0.622654	0.656126
ENSG00000272610	sense_intronic	MAGI1-IT1	M7	0.634971	0.0358167	0.839264	0.00123554	-0.914849	0.724173
ENSG00000272807	antisense	RP11-260M2.1	M7	0.741198	0.00904866	0.909007	0.000106021	-0.386561	1
ENSG00000273290		CTC-297N7.8	M7	0.680854	0.0210955	0.96247	2.13109e-06	-0.392789	1
ENSG00000273402	antisense	RP5-855D21.2	M7	0.583102	0.0597193	0.773184	0.00525548	-0.615604	0.945025
ENSG00000006695	protein_coding	COX10	M8	0.741824	0.00895946	0.59513	0.0534194	-0.226562	1
ENSG00000020256	protein_coding	ZFP64	M8	0.537697	0.0880098	0.711461	0.0140794	-0.0676715	1
ENSG00000036565	protein_coding	SLC18A1	M8	0.761176	0.00650527	0.817501	0.00211626	-1.87506	0.0240648
ENSG00000057663	protein_coding	ATG5	M8	0.498306	0.118754	0.803649	0.00287928	-0.0852038	1
ENSG00000068654	protein_coding	POLR1A	M8	0.34005	0.306214	0.660853	0.0268435	-0.168154	1
ENSG00000068878	protein_coding	PSME4	M8	0.58254	0.0600252	0.879026	0.00036522	-0.181319	1
ENSG00000071537	protein_coding	SEL1L	M8	0.394113	0.230386	0.654252	0.0289613	-0.0419294	1
ENSG00000075407	protein_coding	ZNF37A	M8	0.61435	0.0443216	0.715107	0.0133743	-0.286536	1
ENSG00000102069	protein_coding	UBE2NL	M8	0.63805	0.0346528	0.838938	0.00124624	-0.638896	1
ENSG00000103194	protein_coding	USP10	M8	0.716067	0.0131928	0.888012	0.000261552	-0.173506	1
ENSG00000104331	protein_coding	IMPAD1	M8	0.572744	0.0655332	0.885078	0.000292548	-0.103938	1
ENSG00000104660	protein_coding	LEPROTL1	M8	0.347234	0.295441	0.753329	0.00743164	-0.0542263	1
ENSG00000112308	protein_coding	C6orf62	M8	0.857117	0.000747349	0.937341	2.06254e-05	-0.355718	0.962134
ENSG00000113360	protein_coding	DROSHA	M8	0.672963	0.0232464	0.810529	0.00247845	-0.0843407	1
ENSG00000116690	protein_coding	PRG4	M8	0.499405	0.117813	0.768889	0.00568006	-1.62308	0.448105
ENSG00000119537	protein_coding	KDSR	M8	0.821036	0.00194848	0.874914	0.000421885	-0.265596	1
ENSG00000119685	protein_coding	TTLL5	M8	0.68159	0.0209026	0.822244	0.00189351	-0.0763274	1
ENSG00000120063	protein_coding	GNA13	M8	0.510066	0.108944	0.664402	0.0257513	-0.15578	1
ENSG00000121892	protein_coding	PDS5A	M8	0.586608	0.0578331	0.853327	0.000835985	-0.0815672	1
ENSG00000122696	protein_coding	SLC25A51	M8	0.48431	0.131145	0.682748	0.0206012	-0.0804517	1
ENSG00000123094	protein_coding	RASSF8	M8	0.672652	0.0233343	0.856836	0.000753668	-0.533364	0.731054
ENSG00000123104	protein_coding	ITPR2	M8	0.719645	0.0125325	0.716612	0.0130908	-0.918566	0.333704
ENSG00000124783	protein_coding	SSR1	M8	0.625631	0.0395135	0.913822	8.36055e-05	-0.294065	1
ENSG00000125459	protein_coding	MSTO1	M8	0.68551	0.019895	0.941514	1.52191e-05	-0.399436	1
ENSG00000127080	protein_coding	IPPK	M8	0.544787	0.0831032	0.729545	0.01083	-0.0422515	1
ENSG00000129128	protein_coding	SPCS3	M8	0.365755	0.268644	0.781737	0.00448013	-0.0353124	1
ENSG00000129204	protein_coding	USP6	M8	0.759273	0.00672159	0.859861	0.000687756	-0.843737	0.683239
ENSG00000132570	protein_coding	PCBD2	M8	-0.0568447	0.868151	0.378309	0.251292	0.0775934	1
ENSG00000134318	protein_coding	ROCK2	M8	0.669896	0.024123	0.855173	0.000791885	-0.30217	1
ENSG00000135387	protein_coding	CAPRIN1	M8	0.708676	0.014636	0.792366	0.00363825	-0.107561	1
ENSG00000135678	protein_coding	CPM	M8	0.794733	0.00346801	0.917157	7.03459e-05	-2.39695	0.0172275
ENSG00000135913	protein_coding	USP37	M8	0.691755	0.0183627	0.862987	0.000624304	-0.17194	1
ENSG00000138434	protein_coding	SSFA2	M8	0.498724	0.118395	0.649987	0.0303903	-0.337654	1
ENSG00000139133	protein_coding	ALG10	M8	0.848755	0.000953197	0.767997	0.00577132	-0.325185	1
ENSG00000139233	protein_coding	LLPH	M8	0.60175	0.0501537	0.823885	0.0018207	-0.368923	1
ENSG00000139289	protein_coding	PHLDA1	M8	0.618181	0.0426458	0.776005	0.0049896	-0.533491	0.848093
ENSG00000141076	protein_coding	UTP4	M8	0.633634	0.0363306	0.854592	0.000805579	-0.329073	1
ENSG00000141956	protein_coding	PRDM15	M8	0.272215	0.418052	0.515843	0.104325	-0.0517649	1
ENSG00000142207	protein_coding	URB1	M8	0.505485	0.112701	0.804408	0.00283283	-0.222542	1
ENSG00000142961	protein_coding	MOB3C	M8	0.414038	0.20553	0.661635	0.0266	-0.216214	1
ENSG00000143970	protein_coding	ASXL2	M8	0.592048	0.0549881	0.920219	5.96497e-05	-0.214634	1
ENSG00000144792	protein_coding	ZNF660	M8	0.57663	0.0633093	0.53636	0.088956	-0.14676	1
ENSG00000145545	protein_coding	SRD5A1	M8	0.883612	0.000309043	0.861057	0.000662924	-0.389104	1
ENSG00000146433	protein_coding	TMEM181	M8	0.807687	0.00263864	0.936248	2.22593e-05	-0.345262	1
ENSG00000149218	protein_coding	ENDOD1	M8	0.649038	0.0307151	0.694679	0.0176748	-0.865133	0.511867
ENSG00000151136	protein_coding	BTBD11	M8	0.600736	0.050645	0.502846	0.114902	-0.730127	0.737166
ENSG00000153989	protein_coding	NUS1	M8	0.873361	0.000444947	0.912646	8.87091e-05	-0.558815	0.673199
ENSG00000158220	protein_coding	ESYT3	M8	0.721774	0.0121511	0.863576	0.000612853	-1.03922	0.501958
ENSG00000159658	protein_coding	EFCAB14	M8	0.678921	0.0216088	0.784711	0.00423143	-0.153925	1
ENSG00000160710	protein_coding	ADAR	M8	0.506523	0.111842	0.849169	0.0009421	-0.0852314	1
ENSG00000162695	protein_coding	SLC30A7	M8	0.694095	0.0178106	0.871998	0.000465945	-0.424384	0.908605
ENSG00000162775	protein_coding	RBM15	M8	0.547596	0.0812106	0.799018	0.00317492	-0.128321	1
ENSG00000163389	protein_coding	POGLUT1	M8	0.769885	0.00557942	0.823098	0.00185534	-0.322087	1
ENSG00000163565	protein_coding	IFI16	M8	0.615002	0.0440336	0.848953	0.000947874	-0.947121	0.834392
ENSG00000165417	protein_coding	GTF2A1	M8	0.718326	0.012773	0.872341	0.000460597	-0.164537	1
ENSG00000165997	protein_coding	ARL5B	M8	0.709662	0.0144372	0.746628	0.00829606	-0.168714	1
ENSG00000168175	protein_coding	MAPK1IP1L	M8	0.550793	0.0790922	0.886255	0.00027979	-0.159115	1
ENSG00000168906	protein_coding	MAT2A	M8	0.511717	0.107611	0.851754	0.000875017	-0.223323	1
ENSG00000170011	protein_coding	MYRIP	M8	0.420491	0.197838	0.681081	0.0210358	-0.78867	0.829367
ENSG00000171208	protein_coding	NETO2	M8	0.66573	0.0253508	0.798284	0.00322376	-0.445464	0.895137
ENSG00000172594	protein_coding	SMPDL3A	M8	0.734892	0.00998374	0.821862	0.00191078	-0.562562	0.834392
ENSG00000173517	protein_coding	PEAK1	M8	0.620234	0.0417659	0.659012	0.0274228	-0.304862	1
ENSG00000179241	protein_coding	LDLRAD3	M8	0.678648	0.021682	0.884986	0.000293558	-0.299866	1
ENSG00000180673	processed_pseudogene	EXOC5P1	M8	0.6688	0.0244419	0.813526	0.00231755	-0.190303	1
ENSG00000181104	protein_coding	F2R	M8	0.810718	0.00246809	0.906713	0.000118185	-0.380295	0.943144
ENSG00000181788	protein_coding	SIAH2	M8	0.647608	0.0312089	0.831119	0.00152429	-0.359856	1
ENSG00000182963	protein_coding	GJC1	M8	0.457422	0.157183	0.7661	0.00596896	-0.163029	1
ENSG00000185829	protein_coding	ARL17A	M8	0.502194	0.11545	0.72006	0.0124574	-0.47448	1
ENSG00000196138		AC005831.1	M8	0.654355	0.0289271	0.8358	0.00135282	-1.76701	0.256
ENSG00000196227	protein_coding	FAM217B	M8	0.721172	0.012258	0.748829	0.00800445	-0.376542	1
ENSG00000196353	protein_coding	CPNE4	M8	0.553909	0.0770625	0.84458	0.00107063	-0.749346	0.694917
ENSG00000196937	protein_coding	FAM3C	M8	0.679362	0.0214909	0.870298	0.00049319	-0.186952	1
ENSG00000197296	protein_coding	FITM2	M8	0.685368	0.0199309	0.826146	0.0017238	-0.298636	1
ENSG00000198252	protein_coding	STYX	M8	0.599052	0.0514676	0.788181	0.0039543	-0.164503	1
ENSG00000198612	protein_coding	COPS8	M8	0.602872	0.0496143	0.767264	0.00584712	-0.052897	1
ENSG00000198824	protein_coding	CHAMP1	M8	0.671496	0.0236628	0.910446	9.88903e-05	-0.279955	1
ENSG00000198964	protein_coding	SGMS1	M8	0.731561	0.0105051	0.948729	8.50466e-06	-0.108797	1
ENSG00000205572	protein_coding	SERF1B	M8	0.782167	0.00444352	0.875655	0.000411212	-0.800325	0.551378
ENSG00000205765	protein_coding	C5orf51	M8	0.621638	0.0411717	0.854235	0.000814072	-0.13396	1
ENSG00000213071	transcribed_unprocessed_pseudogene	LPAL2	M8	0.582617	0.059983	0.805323	0.00277763	-0.605675	0.984255
ENSG00000213588	protein_coding	ZBTB9	M8	0.622948	0.0406226	0.954778	4.87692e-06	-0.276476	1
ENSG00000214047	processed_pseudogene	RPS11P7	M8	0.373293	0.258146	0.690236	0.0187273	-0.254414	1
ENSG00000219565	transcribed_processed_pseudogene	ZNF259P1	M8	0.451823	0.16298	0.719713	0.0125201	-0.247887	1
ENSG00000219891	transcribed_unprocessed_pseudogene	ZSCAN12P1	M8	0.724033	0.0117557	0.814321	0.00227619	-0.382556	1
ENSG00000221823	protein_coding	PPP3R1	M8	0.819869	0.00200272	0.871217	0.000478312	-0.437331	0.90712
ENSG00000224707	sense_intronic	E2F3-IT1	M8	0.725927	0.0114314	0.879413	0.000360207	-0.64258	0.872166
ENSG00000228782	transcribed_unprocessed_pseudogene	CTD-2026D20.3	M8	0.715216	0.0133536	0.795794	0.00339362	-0.472655	0.984255
ENSG00000228819	processed_pseudogene	RP1-305B16.3	M8	0.661428	0.0266643	0.858621	0.000714214	-0.723181	0.901038
ENSG00000229556		RP11-363G2.4	M8	0.452493	0.16228	0.647324	0.0313075	-0.744684	0.953618
ENSG00000230364	processed_pseudogene	RPL4P3	M8	0.574829	0.0643334	0.898899	0.000167779	-0.464397	1
ENSG00000230665	processed_pseudogene	PRKRIRP1	M8	0.55168	0.0785109	0.864913	0.00058748	-0.420436	1
ENSG00000230797	protein_coding	YY2	M8	0.650795	0.030116	0.851911	0.000871042	-0.363094	1
ENSG00000231442	processed_pseudogene	LARP1BP1	M8	0.420839	0.197429	0.836302	0.00133531	-0.462751	1
ENSG00000231665	processed_pseudogene	OGFOD1P1	M8	0.819364	0.00202658	0.918313	6.61496e-05	-1.31539	0.301945
ENSG00000232623	antisense	AP000266.7	M8	0.839444	0.00122967	0.909201	0.000105039	-1.05136	0.477393
ENSG00000233874	processed_pseudogene	RP1-136J15.5	M8	0.513076	0.106521	0.668471	0.0245382	-0.532966	1
ENSG00000234788	processed_pseudogene	HSPA8P3	M8	0.835339	0.00136902	0.741331	0.00902975	-0.919949	0.581593
ENSG00000237505	antisense	PKN2-AS1	M8	0.454814	0.159867	0.53794	0.0878388	-0.31545	1
ENSG00000237701	processed_pseudogene	ATP5JP1	M8	0.379189	0.250101	0.669949	0.0241076	-0.332301	1
ENSG00000242338	transcribed_unprocessed_pseudogene	BMS1P4	M8	0.786477	0.00408868	0.774806	0.00510138	-0.505132	0.945027
ENSG00000242349	antisense	NPPA-AS1	M8	0.104151	0.760557	0.533442	0.0910447	-0.0778439	1
ENSG00000242479	processed_pseudogene	RP11-383G6.4	M8	0.63599	0.0354286	0.878502	0.000372101	-0.592384	0.959596
ENSG00000242705	processed_pseudogene	ICE2P2	M8	0.721307	0.012234	0.857181	0.000745922	-1.75614	0.101189
ENSG00000246145	lincRNA	RRS1-AS1	M8	0.615802	0.0436811	0.790194	0.00379985	-0.754931	0.887837
ENSG00000248795	processed_pseudogene	RP11-173E2.1	M8	0.311617	0.350902	0.714457	0.0134981	-0.384285	1
ENSG00000250568	processed_pseudogene	RP11-333E13.2	M8	0.718138	0.0128077	0.744376	0.0086024	-0.455826	1
ENSG00000253213	processed_pseudogene	RP11-546B8.3	M8	0.815078	0.00223733	0.859306	0.000699512	-0.914605	0.597966
ENSG00000255561	protein_coding	FDXACB1	M8	0.539426	0.0867959	0.807017	0.00267749	-0.323007	1
ENSG00000256185	3prime_overlapping_ncrna	RP11-612B6.2	M8	0.670598	0.0239204	0.814596	0.00226201	-0.879791	0.682115
ENSG00000257611	processed_pseudogene	RP11-185N2.1	M8	0.692106	0.018279	0.871293	0.000477106	-1.1703	0.514286
ENSG00000259404	transcribed_unprocessed_pseudogene	EFTUD1P1	M8	0.587341	0.0574443	0.850275	0.000912947	-0.528313	0.984255
ENSG00000259408	antisense	RP11-3D4.3	M8	0.572266	0.0658106	0.794726	0.00346848	-0.590943	0.931958
ENSG00000261083	lincRNA	RP11-93I21.3	M8	0.690229	0.0187291	0.837639	0.00128956	-0.849472	0.754209
ENSG00000261643	sense_overlapping	RP11-529E10.6	M8	0.646948	0.0314384	0.896163	0.000188425	-0.385202	1
ENSG00000264215	lincRNA	RP11-283C24.1	M8	0.526252	0.0963272	0.801052	0.00304242	-0.356646	1
ENSG00000265417	processed_pseudogene	RP11-288C17.1	M8	0.638305	0.0345575	0.705808	0.0152254	-0.586217	0.981496
ENSG00000266156	miRNA	AC010329.1	M8	0.498005	0.119012	0.611049	0.0458019	-0.658697	0.929146
ENSG00000269793	antisense	ZIM2-AS1	M8	0.771278	0.00544096	0.708592	0.014653	-2.40119	0.0121177
ENSG00000270641	lincRNA	TSIX	M8	0.707378	0.0149006	0.917225	7.00926e-05	-2.32103	0.0956698
ENSG00000270696	antisense	RP11-342K6.1	M8	0.812926	0.00234912	0.753726	0.00738261	-0.554154	0.728819
ENSG00000271625	processed_pseudogene	PSMA6P4	M8	0.518924	0.101914	0.830638	0.0015428	-0.413555	1
ENSG00000272489	sense_intronic	RP11-182L21.5	M8	0.69102	0.0185383	0.693071	0.0180507	-0.916632	0.679914
ENSG00000272656	antisense	RP11-219D15.3	M8	0.851415	0.000883606	0.863791	0.000608724	-1.19309	0.381999
ENSG00000272936	antisense	RP11-700J17.2	M8	0.72809	0.0110691	0.744497	0.00858584	-1.04816	0.364229
ENSG00000273056	lincRNA	RP11-77E14.2	M8	0.720175	0.0124367	0.877116	0.000390777	-1.45273	0.303508
ENSG00000273190		RP11-255C15.4	M8	0.739373	0.00931249	0.883643	0.000308676	-0.632058	0.911942
ENSG00000004848	protein_coding	ARX	M9	-0.685026	0.0200177	0.89384	0.000207434	5.54228	0.000172388
ENSG00000066455	protein_coding	GOLGA5	M9	-0.463036	0.151501	0.732302	0.0103874	0.197015	1
ENSG00000096696	protein_coding	DSP	M9	-0.553187	0.0775296	0.857802	0.000732135	2.7786	0.0943427
ENSG00000096872	protein_coding	IFT74	M9	-0.653599	0.0291769	0.819075	0.0020403	0.668653	0.545102
ENSG00000099250	protein_coding	NRP1	M9	-0.459494	0.155071	0.850397	0.000909761	1.2593	0.351948
ENSG00000104450	protein_coding	SPAG1	M9	-0.572321	0.0657785	0.877149	0.000390321	0.784647	0.553167
ENSG00000107623	protein_coding	GDF10	M9	-0.569336	0.0675272	0.847218	0.000995232	1.95331	0.327769
ENSG00000114861	protein_coding	FOXP1	M9	-0.873113	0.000448703	0.851242	0.00088799	1.47209	0.00302346
ENSG00000116016	protein_coding	EPAS1	M9	-0.334932	0.314018	0.73985	0.00924299	1.53619	0.431999
ENSG00000116774	protein_coding	OLFML3	M9	-0.735035	0.0099618	0.907929	0.00011161	3.17649	0.00123944
ENSG00000119888	protein_coding	EPCAM	M9	-0.725834	0.0114472	0.883286	0.000312801	1.78058	0.0296873
ENSG00000120156	protein_coding	TEK	M9	-0.562961	0.0713648	0.885413	0.000288866	4.32581	0.00375317
ENSG00000123243	protein_coding	ITIH5	M9	-0.702974	0.0158245	0.853809	0.000824302	3.00391	0.00326065
ENSG00000133124	protein_coding	IRS4	M9	-0.811509	0.00242495	0.975272	3.32117e-07	3.92468	0.0238104
ENSG00000134762	protein_coding	DSC3	M9	-0.512303	0.10714	0.860864	0.000666892	3.74486	0.0072891
ENSG00000136770	protein_coding	DNAJC1	M9	-0.784171	0.0042758	0.863682	0.000610807	1.5242	0.0090705
ENSG00000137573	protein_coding	SULF1	M9	-0.78813	0.00395829	0.901462	0.000150036	5.28481	0.000271709
ENSG00000138758	protein_coding	SEPT11	M9	-0.465619	0.148931	0.341648	0.303799	0.757423	0.499223
ENSG00000143816	protein_coding	WNT9A	M9	-0.629612	0.037907	0.844775	0.00106491	1.78767	0.0686775
ENSG00000145248	protein_coding	SLC10A4	M9	-0.681606	0.0208984	0.928128	3.7725e-05	1.65562	0.0718029
ENSG00000147400	protein_coding	CETN2	M9	-0.711461	0.0140795	0.885204	0.000291161	0.499389	0.742914
ENSG00000158270	protein_coding	COLEC12	M9	-0.80459	0.00282179	0.928895	3.59873e-05	2.61926	0.00651363
ENSG00000163453	protein_coding	IGFBP7	M9	-0.6588	0.02749	0.861267	0.000658639	3.65755	0.0131561
ENSG00000164142	protein_coding	FAM160A1	M9	-0.502991	0.11478	0.815266	0.00222776	1.49611	0.597966
ENSG00000168140	protein_coding	VASN	M9	-0.871364	0.00047597	0.920192	5.97357e-05	1.86186	0.0130742
ENSG00000169908	protein_coding	TM4SF1	M9	-0.620126	0.0418123	0.920542	5.85962e-05	2.06836	0.547778
ENSG00000170421	protein_coding	KRT8	M9	-0.811829	0.00240766	0.960223	2.75951e-06	4.5838	0.00310889
ENSG00000170775	protein_coding	GPR37	M9	-0.867416	0.000542097	0.915308	7.74798e-05	1.64103	0.00863323
ENSG00000178502	protein_coding	KLHL11	M9	-0.554643	0.0765897	0.797795	0.00325659	0.210033	1
ENSG00000184809	antisense	B3GALT5-AS1	M9	-0.718145	0.0128063	0.918557	6.52856e-05	1.26223	0.283703
ENSG00000186471	protein_coding	AKAP14	M9	-0.724838	0.0116171	0.856558	0.000759971	1.97811	0.0501981
ENSG00000187240	protein_coding	DYNC2H1	M9	-0.568901	0.0677845	0.821798	0.00191365	0.472054	0.804793
ENSG00000189108	protein_coding	IL1RAPL2	M9	-0.566931	0.0689583	0.819924	0.00200014	2.07431	0.18553
ENSG00000197565	protein_coding	COL4A6	M9	-0.752086	0.00758679	0.946535	1.02368e-05	2.75314	0.0153205
ENSG00000198682	protein_coding	PAPSS2	M9	-0.751261	0.00769105	0.86654	0.000557663	2.32631	0.0209717
ENSG00000234171	antisense	RNASEH1-AS1	M9	-0.695925	0.0173875	0.839791	0.0012184	0.710558	0.56552
ENSG00000248008	antisense	NRAV	M9	-0.729823	0.0107847	0.802225	0.00296789	1.01601	0.270689
ENSG00000248228	sense_intronic	SLIT2-IT1	M9	-0.374339	0.256708	0.799314	0.00315539	0.92263	0.775005
ENSG00000261409	sense_overlapping	RP6-24A23.7	M9	-0.801116	0.0030383	0.969664	8.26502e-07	3.45201	0.0192969
ENSG00000005469	protein_coding	CROT	M10	-0.620247	0.0417605	0.882696	0.000319691	0.665821	0.661895
ENSG00000026103	protein_coding	FAS	M10	-0.294584	0.379204	0.62029	0.0417422	0.544934	1
ENSG00000072954	protein_coding	TMEM38A	M10	-0.561804	0.0720768	0.686937	0.0195371	0.865838	0.68424
ENSG00000082146	protein_coding	STRADB	M10	-0.377014	0.253052	0.710961	0.0141782	0.253789	1
ENSG00000102230	protein_coding	PCYT1B	M10	-0.801771	0.0029966	0.904306	0.00013207	1.26237	0.0430428
ENSG00000105617	protein_coding	LENG1	M10	-0.716721	0.0130702	0.694625	0.0176873	0.793835	0.485983
ENSG00000106524	protein_coding	ANKMY2	M10	-0.00715648	0.983339	0.543366	0.084072	0.0929086	1
ENSG00000106714	protein_coding	CNTNAP3	M10	-0.392729	0.232176	0.72596	0.0114258	0.363512	1
ENSG00000107829	protein_coding	FBXW4	M10	-0.704216	0.0155598	0.844827	0.0010634	1.17217	0.249212
ENSG00000112062	protein_coding	MAPK14	M10	0.183603	0.588925	-0.00770599	0.98206	0.0292279	1
ENSG00000112562	protein_coding	SMOC2	M10	-0.564842	0.0702178	0.642616	0.032976	0.701413	0.804435
ENSG00000113721	protein_coding	PDGFRB	M10	-0.809907	0.00251289	0.831935	0.00149328	2.10361	0.00426254
ENSG00000113739	protein_coding	STC2	M10	-0.393636	0.231002	0.58712	0.0575613	0.526538	1
ENSG00000116785	protein_coding	CFHR3	M10	-0.381606	0.246844	0.533184	0.0912305	0.820612	0.975423
ENSG00000119986	protein_coding	AVPI1	M10	-0.584943	0.0587237	0.725175	0.0115594	0.565694	0.962424
ENSG00000128285	protein_coding	MCHR1	M10	-0.651235	0.0299673	0.655597	0.0285206	1.6497	0.120759
ENSG00000129151	protein_coding	BBOX1	M10	-0.607381	0.047486	0.839422	0.0012304	2.02532	0.121659
ENSG00000129596	protein_coding	CDO1	M10	-0.630244	0.0376561	0.705806	0.0152258	0.703551	0.521875
ENSG00000130772	protein_coding	MED18	M10	-0.606872	0.0477228	0.917319	6.97445e-05	0.301601	1
ENSG00000134363	protein_coding	FST	M10	-0.697798	0.0169619	0.74644	0.00832134	1.42058	0.199421
ENSG00000134574	protein_coding	DDB2	M10	-0.6308	0.0374362	0.768958	0.00567309	1.04571	0.502227
ENSG00000136842	protein_coding	TMOD1	M10	-0.384778	0.242608	0.682794	0.0205892	1.04471	0.624425
ENSG00000142794	protein_coding	NBPF3	M10	-0.560999	0.0725753	0.614975	0.0440455	0.891623	0.493848
ENSG00000145147	protein_coding	SLIT2	M10	-0.519087	0.101788	0.827191	0.00168034	1.18609	0.181595
ENSG00000152760	protein_coding	TCTEX1D1	M10	-0.132094	0.698637	0.652683	0.0294813	0.204928	1
ENSG00000153956	protein_coding	CACNA2D1	M10	-0.464473	0.150068	0.782561	0.00441016	0.742435	0.78456
ENSG00000156172	protein_coding	C8orf37	M10	-0.371863	0.26012	0.732823	0.0103053	0.291373	1
ENSG00000157856	protein_coding	DRC1	M10	-0.625641	0.0395094	0.913938	8.31153e-05	1.30606	0.380127
ENSG00000158882	protein_coding	TOMM40L	M10	-0.546986	0.0816194	0.629051	0.0381305	0.3562	1
ENSG00000160179	protein_coding	ABCG1	M10	-0.217725	0.520145	0.654184	0.0289834	0.201375	1
ENSG00000162384	protein_coding	C1orf123	M10	-0.631325	0.0372297	0.768465	0.00572335	0.25208	1
ENSG00000162643	protein_coding	WDR63	M10	-0.527611	0.0953137	0.790938	0.00374391	1.08464	0.43158
ENSG00000163689	protein_coding	C3orf67	M10	-0.574663	0.0644284	0.60321	0.0494525	0.66207	0.817044
ENSG00000163877	protein_coding	SNIP1	M10	-0.607758	0.0473111	0.722666	0.0119938	0.225462	1
ENSG00000164983	protein_coding	TMEM65	M10	-0.261347	0.437592	0.582926	0.0598145	0.20555	1
ENSG00000165084	protein_coding	C8orf34	M10	-0.260162	0.439749	0.517431	0.103078	1.96856	0.218711
ENSG00000166295	protein_coding	ANAPC16	M10	-0.605202	0.0485065	0.656204	0.0283232	0.409093	0.964888
ENSG00000166326	protein_coding	TRIM44	M10	0.200618	0.554198	-0.0978509	0.774709	0.026773	1
ENSG00000169379	protein_coding	ARL13B	M10	-0.696183	0.0173285	0.73624	0.00977822	0.34017	1
ENSG00000169891	protein_coding	REPS2	M10	-0.552027	0.0782843	0.769976	0.00557035	0.697452	0.898836
ENSG00000170315	protein_coding	UBB	M10	-0.649705	0.0304866	0.511364	0.107895	1.07874	0.149944
ENSG00000170961	protein_coding	HAS2	M10	-0.399763	0.223168	0.595715	0.053125	1.07995	0.862165
ENSG00000171798	protein_coding	KNDC1	M10	-0.550676	0.0791688	0.714993	0.0133958	1.60023	0.241671
ENSG00000173821	protein_coding	RNF213	M10	0.0589255	0.863363	0.168422	0.620581	0.0928327	1
ENSG00000176623	protein_coding	RMDN1	M10	-0.478828	0.136214	0.678164	0.0218122	0.215335	1
ENSG00000176971	protein_coding	FIBIN	M10	-0.432687	0.18378	0.784416	0.00425564	1.71717	0.404484
ENSG00000177406	antisense	RP11-218M22.1	M10	-0.549984	0.0796244	0.790454	0.00378025	1.07748	0.683348
ENSG00000182165	lincRNA	TP53TG1	M10	-0.870586	0.000488485	0.887681	0.000264914	1.30687	0.040231
ENSG00000183690	protein_coding	EFHC2	M10	-0.596146	0.0529088	0.864023	0.000604287	1.19283	0.392961
ENSG00000185070	protein_coding	FLRT2	M10	-0.694416	0.0177359	0.777576	0.00484595	1.29349	0.197842
ENSG00000185909	protein_coding	KLHDC8B	M10	-0.671252	0.0237326	0.669897	0.0241226	0.993323	0.216896
ENSG00000186310	protein_coding	NAP1L3	M10	-0.675107	0.0226473	0.885965	0.000282895	0.663804	0.497099
ENSG00000187123	protein_coding	LYPD6	M10	-0.657871	0.0277861	0.818927	0.00204736	0.744982	0.514826
ENSG00000197177	protein_coding	ADGRA1	M10	-0.419757	0.198704	0.77989	0.00463991	0.814573	0.862394
ENSG00000197180	lincRNA	CH17-340M24.3	M10	-0.762295	0.00638035	0.859068	0.000704584	1.18406	0.20772
ENSG00000198081	protein_coding	ZBTB14	M10	-0.582141	0.0602433	0.696532	0.0172486	0.189279	1
ENSG00000204388	protein_coding	HSPA1B	M10	-0.484841	0.130661	0.663752	0.0259488	0.61703	0.913197
ENSG00000204389	protein_coding	HSPA1A	M10	-0.526187	0.0963758	0.714395	0.0135099	0.678663	0.738729
ENSG00000215217	protein_coding	C5orf49	M10	-0.564644	0.0703378	0.849304	0.000938511	1.03479	0.596132
ENSG00000224243	lincRNA	LINC00403	M10	-0.66102	0.0267914	0.792882	0.00360064	1.58408	0.276676
ENSG00000226031	antisense	FGF13-AS1	M10	-0.784504	0.00424837	0.885651	0.00028628	1.93828	0.0278008
ENSG00000231663	antisense	RP5-827C21.4	M10	-0.661029	0.0267886	0.699469	0.0165884	0.944005	0.619869
ENSG00000234456	processed_transcript	MAGI2-AS3	M10	-0.663573	0.0260035	0.807399	0.00265527	0.871578	0.256122
ENSG00000242247	protein_coding	ARFGAP3	M10	-0.59242	0.0547971	0.804306	0.00283904	0.330368	1
ENSG00000242474	lincRNA	AC093627.9	M10	-0.493947	0.122529	0.726207	0.011384	0.431215	1
ENSG00000248334	transcribed_unprocessed_pseudogene	WHAMMP2	M10	-0.74001	0.0092198	0.842647	0.00112857	0.963685	0.354025
ENSG00000248714	lincRNA	RP11-1079K10.3	M10	0.0162033	0.962287	0.526974	0.0957879	0.0674261	1
ENSG00000256164	antisense	CCND2-AS1	M10	-0.526349	0.0962542	0.763511	0.00624669	0.60865	1
ENSG00000257390	protein_coding	RP11-762I7.5	M10	-0.552763	0.077805	0.666402	0.0251496	0.590193	1
ENSG00000257698	lincRNA	RP11-620J15.3	M10	-0.554877	0.0764395	0.670168	0.0240444	0.543699	0.816516
ENSG00000258486		RN7SL1	M10	-0.606713	0.0477973	0.617451	0.0429618	0.948274	0.310872
ENSG00000260807	lincRNA	RP11-161M6.2	M10	-0.0653078	0.848704	0.598403	0.051787	0.238883	1
ENSG00000270141	lincRNA	TERC	M10	-0.503665	0.114215	0.563287	0.0711653	1.85099	0.369519
ENSG00000271746	antisense	RP1-202O8.3	M10	-0.501986	0.115626	0.529077	0.0942281	0.828558	0.830749
ENSG00000272572	antisense	RP11-179B2.2	M10	-0.440839	0.174732	0.699625	0.0165538	0.514357	1
ENSG00000273061	lincRNA	CDC37L1-AS1	M10	-0.318208	0.340256	0.481752	0.133495	0.299445	1
ENSG00000005243	protein_coding	COPZ2	M11	-0.765337	0.00604984	0.849871	0.000923508	1.59051	0.160853
ENSG00000005471	protein_coding	ABCB4	M11	-0.500779	0.116645	0.747412	0.00819139	1.17343	0.472685
ENSG00000076716	protein_coding	GPC4	M11	-0.707713	0.014832	0.925896	4.31499e-05	1.84719	0.00361896
ENSG00000080503	protein_coding	SMARCA2	M11	-0.704462	0.0155078	0.709281	0.0145137	0.561138	0.649803
ENSG00000083444	protein_coding	PLOD1	M11	-0.642775	0.0329188	0.854916	0.000797909	0.969198	0.282849
ENSG00000084093	protein_coding	REST	M11	-0.644805	0.0321927	0.896634	0.000184744	0.440751	0.8227
ENSG00000100867	protein_coding	DHRS2	M11	-0.627898	0.0385927	0.733539	0.0101932	1.22185	0.447701
ENSG00000101825	protein_coding	MXRA5	M11	-0.562594	0.0715902	0.834344	0.00140452	1.74213	0.0594942
ENSG00000103365	protein_coding	GGA2	M11	-0.508077	0.110566	0.780558	0.00458161	0.326946	1
ENSG00000104375	protein_coding	STK3	M11	-0.649349	0.0306083	0.913298	8.58517e-05	0.650274	0.606844
ENSG00000105137	protein_coding	SYDE1	M11	-0.612946	0.0449471	0.763481	0.00625002	0.965435	0.457148
ENSG00000106049	protein_coding	HIBADH	M11	-0.53616	0.0890984	0.695015	0.017597	0.385541	1
ENSG00000107036	protein_coding	RIC1	M11	-0.427008	0.190249	0.888533	0.000256318	0.52428	0.812585
ENSG00000109756	protein_coding	RAPGEF2	M11	-0.546426	0.0819955	0.908734	0.000107415	0.714007	0.422079
ENSG00000112902	protein_coding	SEMA5A	M11	-0.560811	0.0726921	0.873703	0.000439787	1.17061	0.192058
ENSG00000113273	protein_coding	ARSB	M11	-0.667881	0.0247115	0.858969	0.000706719	0.461571	0.864514
ENSG00000114988	protein_coding	LMAN2L	M11	-0.619939	0.0418919	0.799295	0.00315665	0.498564	0.844828
ENSG00000115392	protein_coding	FANCL	M11	-0.673846	0.0229983	0.836407	0.00133167	0.521386	0.775885
ENSG00000117385	protein_coding	P3H1	M11	-0.654542	0.0288658	0.914003	8.28393e-05	0.50007	0.811815
ENSG00000120318	protein_coding	ARAP3	M11	-0.531126	0.0927246	0.690789	0.0185939	1.24175	0.316379
ENSG00000120690	protein_coding	ELF1	M11	-0.437336	0.178586	0.843782	0.00109426	0.325633	1
ENSG00000126016	protein_coding	AMOT	M11	-0.686609	0.0196189	0.865041	0.000585084	1.18476	0.0740379
ENSG00000128829	protein_coding	EIF2AK4	M11	-0.63835	0.0345409	0.917414	6.93962e-05	0.480077	0.76068
ENSG00000133121	protein_coding	STARD13	M11	-0.591841	0.0550943	0.856243	0.000767131	2.10861	0.018341
ENSG00000137834	protein_coding	SMAD6	M11	-0.680876	0.0210898	0.885894	0.000283654	1.53625	0.0878948
ENSG00000138029	protein_coding	HADHB	M11	-0.75596	0.00711086	0.90321	0.00013879	0.427447	0.904749
ENSG00000139433	protein_coding	GLTP	M11	-0.700549	0.0163503	0.856323	0.000765318	0.508444	0.815643
ENSG00000139641	protein_coding	ESYT1	M11	-0.588857	0.0566451	0.876811	0.00039498	0.751822	0.488205
ENSG00000140848	protein_coding	CPNE2	M11	-0.725599	0.0114871	0.819533	0.00201856	1.36069	0.0740379
ENSG00000142627	protein_coding	EPHA2	M11	-0.726144	0.0113948	0.948146	8.94059e-06	1.65648	0.0178372
ENSG00000143341	protein_coding	HMCN1	M11	-0.346443	0.296616	0.692315	0.0182294	1.22469	0.489441
ENSG00000143641	protein_coding	GALNT2	M11	-0.618787	0.042385	0.865501	0.000576569	0.84953	0.327012
ENSG00000147065	protein_coding	MSN	M11	-0.695503	0.0174844	0.870779	0.000485365	0.978302	0.150701
ENSG00000150347	protein_coding	ARID5B	M11	-0.625965	0.0393767	0.790374	0.00378624	0.835987	0.344679
ENSG00000155366	protein_coding	RHOC	M11	-0.677053	0.0221131	0.87984	0.000354718	1.66846	0.0466667
ENSG00000156689	protein_coding	GLYATL2	M11	-0.536631	0.0887634	0.747149	0.00822635	0.415169	1
ENSG00000158195	protein_coding	WASF2	M11	-0.743263	0.00875694	0.977338	2.24957e-07	1.04539	0.152982
ENSG00000161638	protein_coding	ITGA5	M11	-0.67411	0.0229247	0.890339	0.000238797	1.25037	0.137392
ENSG00000163110	protein_coding	PDLIM5	M11	-0.624527	0.0399672	0.710065	0.0143565	0.790136	0.334917
ENSG00000164904	protein_coding	ALDH7A1	M11	-0.57735	0.0629027	0.605955	0.0481521	0.390249	0.979755
ENSG00000165424	protein_coding	ZCCHC24	M11	-0.671855	0.0235604	0.886951	0.00027245	1.14352	0.201802
ENSG00000165476	protein_coding	REEP3	M11	-0.490271	0.125771	0.718436	0.0127528	0.321478	1
[truncated: 1,169 more rows]

## Sheet: 135 DIV - GS.ASD - kME (MM)
Ensembl Gene ID	Gene Type	Gene Name	Moduled135	GS.ASD	PGS.ASD	kME (MM)	PkME (MM)	logFC	logFC FDR
ENSG00000014914	protein_coding	MTMR11	M1	-0.757288	0.00695298	0.91699	7.09679e-05	-0.982415	0.465336
ENSG00000043143	protein_coding	JADE2	M1	-0.722094	0.0120945	0.886843	0.000273586	-1.61876	0.111567
ENSG00000049245	protein_coding	VAMP3	M1	-0.700217	0.0164231	0.939336	1.78837e-05	-0.727351	0.583441
ENSG00000049246	protein_coding	PER3	M1	-0.716763	0.0130625	0.931218	3.10969e-05	-0.720495	0.629957
ENSG00000054983	protein_coding	GALC	M1	-0.859044	0.0007051	0.952323	6.16449e-06	-2.66058	0.000136122
ENSG00000063438	protein_coding	AHRR	M1	-0.839315	0.00123387	0.873329	0.000445426	-1.74265	0.0264015
ENSG00000064012	protein_coding	CASP8	M1	-0.85098	0.000894715	0.944639	1.19414e-05	-1.50759	0.0618569
ENSG00000064886	protein_coding	CHI3L2	M1	-0.565586	0.0697676	0.782799	0.00439007	-1.34467	0.745975
ENSG00000065485	protein_coding	PDIA5	M1	-0.711368	0.0140979	0.772053	0.0053649	-0.731247	0.615357
ENSG00000072210	protein_coding	ALDH3A2	M1	-0.819433	0.00202331	0.930189	3.31968e-05	-1.06108	0.148228
ENSG00000076555	protein_coding	ACACB	M1	-0.791403	0.00370929	0.892461	0.00021939	-0.994838	0.376722
ENSG00000077327	protein_coding	SPAG6	M1	-0.908918	0.000106475	0.890574	0.000236585	-4.98104	1.81637e-08
ENSG00000081189	protein_coding	MEF2C	M1	-0.746492	0.00831433	0.819057	0.00204114	-1.23171	0.138938
ENSG00000082641	protein_coding	NFE2L1	M1	-0.861158	0.000660868	0.881474	0.000334347	-0.595158	0.613931
ENSG00000085063	protein_coding	CD59	M1	-0.817214	0.00213035	0.947016	9.83494e-06	-1.77469	0.00671387
ENSG00000092841	protein_coding	MYL6	M1	-0.666872	0.0250099	0.832426	0.00147486	-0.41554	0.943987
ENSG00000092871	protein_coding	RFFL	M1	-0.824268	0.001804	0.865795	0.000571162	-1.21638	0.123135
ENSG00000100307	protein_coding	CBX7	M1	-0.714399	0.0135091	0.868299	0.000526736	-1.38149	0.289571
ENSG00000100647	protein_coding	SUSD6	M1	-0.648724	0.0308229	0.827214	0.00167941	-0.447766	0.9757
ENSG00000101000	protein_coding	PROCR	M1	-0.855071	0.000794269	0.840196	0.00120535	-2.60266	0.00155519
ENSG00000101577	protein_coding	LPIN2	M1	-0.731226	0.0105586	0.894982	0.000197921	-0.545728	0.774774
ENSG00000101608	protein_coding	MYL12A	M1	-0.749729	0.00788735	0.841944	0.00115019	-0.655212	0.640389
ENSG00000101986	protein_coding	ABCD1	M1	-0.804006	0.00285734	0.924108	4.79102e-05	-1.19525	0.284218
ENSG00000102996	protein_coding	MMP15	M1	-0.850876	0.000897379	0.812962	0.00234719	-0.885824	0.375319
ENSG00000106351	protein_coding	AGFG2	M1	-0.732152	0.0104111	0.9096	0.000103037	-0.744971	0.68297
ENSG00000106608	protein_coding	URGCP	M1	-0.748821	0.00800558	0.837066	0.00130903	-0.232351	1
ENSG00000111261	protein_coding	MANSC1	M1	-0.904991	0.000128001	0.818434	0.002071	-1.10374	0.186634
ENSG00000112851	protein_coding	ERBB2IP	M1	-0.691393	0.018449	0.777637	0.0048404	-0.518445	0.799101
ENSG00000112902	protein_coding	SEMA5A	M1	-0.778569	0.0047567	0.938116	1.95252e-05	-1.91626	0.0215395
ENSG00000113163	protein_coding	COL4A3BP	M1	-0.666045	0.0252563	0.846635	0.00101155	-1.12083	0.188111
ENSG00000113916	protein_coding	BCL6	M1	-0.844502	0.00107294	0.929906	3.3791e-05	-1.5328	0.0366606
ENSG00000119943	protein_coding	PYROXD2	M1	-0.59626	0.0528518	0.818501	0.00206777	-0.823403	0.721595
ENSG00000121064	protein_coding	SCPEP1	M1	-0.739583	0.00928186	0.90821	0.000110132	-1.10187	0.280063
ENSG00000125304	protein_coding	TM9SF2	M1	-0.864935	0.000587059	0.939455	1.77286e-05	-0.385774	0.932202
ENSG00000125434	protein_coding	SLC25A35	M1	-0.623796	0.0402698	0.871054	0.000480932	-0.731866	0.841067
ENSG00000127603	protein_coding	MACF1	M1	-0.751411	0.00767194	0.876082	0.000405158	-0.492257	0.760052
ENSG00000130340	protein_coding	SNX9	M1	-0.611676	0.045518	0.870375	0.000491928	-0.437449	0.960931
ENSG00000130402	protein_coding	ACTN4	M1	-0.549068	0.0802303	0.754229	0.00732074	-0.407434	0.991072
ENSG00000131378	protein_coding	RFTN1	M1	-0.702482	0.01593	0.820602	0.00196854	-1.35656	0.212204
ENSG00000133961	protein_coding	NUMB	M1	-0.891297	0.00022988	0.952075	6.30797e-06	-0.615788	0.678153
ENSG00000135862	protein_coding	LAMC1	M1	-0.648489	0.0309038	0.820572	0.00196992	-0.624843	0.705341
ENSG00000138613	protein_coding	APH1B	M1	-0.646649	0.031543	0.737624	0.00957037	-1.11101	0.38241
ENSG00000138758	protein_coding	SEPT11	M1	-0.567373	0.0686937	0.651447	0.0298957	-0.390222	0.977654
ENSG00000139178	protein_coding	C1RL	M1	-0.892465	0.000219351	0.799888	0.00311777	-2.80123	0.000110269
ENSG00000139626	protein_coding	ITGB7	M1	-0.719485	0.0125614	0.872708	0.000454912	-1.94992	0.123135
ENSG00000140545	protein_coding	MFGE8	M1	-0.614579	0.0442205	0.813565	0.0023155	-0.937364	0.616656
ENSG00000141376	protein_coding	BCAS3	M1	-0.817501	0.00211629	0.937565	2.03032e-05	-0.581965	0.783375
ENSG00000141380	protein_coding	SS18	M1	-0.738596	0.00942644	0.823367	0.00184342	-0.375497	0.970819
ENSG00000142408	protein_coding	CACNG8	M1	-0.732152	0.0104112	0.865723	0.000572489	-1.3661	0.265998
ENSG00000143318	protein_coding	CASQ1	M1	-0.823234	0.00184932	0.801772	0.00299649	-2.35385	0.00698618
ENSG00000143337	protein_coding	TOR1AIP1	M1	-0.77753	0.00485008	0.837975	0.00127825	-0.615447	0.641809
ENSG00000143418	protein_coding	CERS2	M1	-0.808473	0.00259356	0.930803	3.19301e-05	-0.581151	0.702535
ENSG00000143514	protein_coding	TP53BP2	M1	-0.669295	0.0242975	0.75195	0.00760383	-0.52025	0.824036
ENSG00000143622	protein_coding	RIT1	M1	-0.810958	0.00245496	0.922699	5.19366e-05	-0.847707	0.330263
ENSG00000143797	protein_coding	MBOAT2	M1	-0.717297	0.012963	0.693489	0.0179524	-0.491899	0.800823
ENSG00000144455	protein_coding	SUMF1	M1	-0.71873	0.012699	0.855221	0.000790756	-0.688952	0.687612
ENSG00000144481	protein_coding	TRPM8	M1	-0.617601	0.0428966	0.741191	0.00904964	-2.15479	0.117285
ENSG00000145248	protein_coding	SLC10A4	M1	-0.693774	0.0178857	0.762205	0.00639034	-2.09111	0.0921521
ENSG00000145623	protein_coding	OSMR	M1	-0.644644	0.0322498	0.802187	0.00297028	-1.88724	0.214392
ENSG00000145730	protein_coding	PAM	M1	-0.77422	0.00515662	0.852339	0.000860347	-1.03681	0.120285
ENSG00000146411	protein_coding	SLC2A12	M1	-0.856695	0.000756863	0.85523	0.000790543	-1.89157	0.00224481
ENSG00000147119	protein_coding	CHST7	M1	-0.728219	0.0110478	0.930766	3.20061e-05	-1.31122	0.212838
ENSG00000148057	protein_coding	IDNK	M1	-0.643149	0.0327841	0.795087	0.00344304	-0.559407	0.931639
ENSG00000150938	protein_coding	CRIM1	M1	-0.654816	0.0287757	0.738128	0.00949556	-0.899698	0.352212
ENSG00000151135	protein_coding	TMEM263	M1	-0.60085	0.0505894	0.801739	0.00299863	-0.248065	1
ENSG00000151414	protein_coding	NEK7	M1	-0.607001	0.0476628	0.737746	0.00955232	-0.566854	0.810511
ENSG00000152583	protein_coding	SPARCL1	M1	-0.74695	0.00825301	0.884415	0.000299917	-1.70368	0.021626
ENSG00000154229	protein_coding	PRKCA	M1	-0.672785	0.0232969	0.837247	0.00130287	-0.759019	0.554882
ENSG00000156642	protein_coding	NPTN	M1	-0.879027	0.000365204	0.946968	9.87501e-06	-0.46548	0.840945
ENSG00000158604	protein_coding	TMED4	M1	-0.9127	8.84668e-05	0.853115	0.000841168	-0.391916	0.947209
ENSG00000162542	protein_coding	TMCO4	M1	-0.683382	0.0204375	0.800972	0.00304757	-1.46016	0.380939
ENSG00000162909	protein_coding	CAPN2	M1	-0.699765	0.0165229	0.895309	0.000195256	-0.457189	0.892548
ENSG00000164010	protein_coding	ERMAP	M1	-0.753614	0.00739632	0.941863	1.48221e-05	-0.858683	0.532046
ENSG00000164951	protein_coding	PDP1	M1	-0.84757	0.000985495	0.858931	0.00070753	-1.88257	0.000449385
ENSG00000165240	protein_coding	ATP7A	M1	-0.737374	0.0096078	0.69924	0.0166393	-0.633976	0.67205
ENSG00000166682	protein_coding	TMPRSS5	M1	-0.901693	0.000148512	0.95637	4.15984e-06	-1.89729	0.00698618
ENSG00000166963	protein_coding	MAP1A	M1	-0.834243	0.00140815	0.9182	6.6549e-05	-0.873052	0.224215
ENSG00000168216	protein_coding	LMBRD1	M1	-0.778357	0.00477567	0.921425	5.57967e-05	-0.968306	0.256558
ENSG00000168610	protein_coding	STAT3	M1	-0.797908	0.00324901	0.916561	7.25868e-05	-0.907402	0.284218
ENSG00000169902	protein_coding	TPST1	M1	-0.709546	0.0144605	0.855115	0.000793235	-0.873237	0.436156
ENSG00000170558	protein_coding	CDH2	M1	-0.70435	0.0155314	0.744515	0.00858331	-0.580347	0.681383
ENSG00000170776	protein_coding	AKAP13	M1	-0.831506	0.00150955	0.89773	0.00017638	-0.75138	0.379824
ENSG00000171603	protein_coding	CLSTN1	M1	-0.738755	0.00940303	0.863094	0.000622212	-0.509246	0.785195
ENSG00000173705	protein_coding	SUSD5	M1	-0.545043	0.0829297	0.793595	0.00354913	-0.967548	0.782004
ENSG00000175482	protein_coding	POLD4	M1	-0.882284	0.000324581	0.952696	5.95356e-06	-1.07368	0.4824
ENSG00000176485	protein_coding	PLA2G16	M1	-0.789938	0.00381928	0.91404	8.26835e-05	-1.31749	0.136539
ENSG00000177738	sense_overlapping	CTD-2201E18.3	M1	-0.656122	0.0283497	0.804229	0.00284376	-0.644715	0.830373
ENSG00000180628	protein_coding	PCGF5	M1	-0.699773	0.016521	0.880661	0.000344365	-0.785421	0.499388
ENSG00000182310	processed_transcript	SPACA6	M1	-0.803013	0.00291863	0.866129	0.000565087	-0.79805	0.669552
ENSG00000182718	protein_coding	ANXA2	M1	-0.525809	0.0966589	0.563248	0.0711892	-0.619706	0.952814
ENSG00000182985	protein_coding	CADM1	M1	-0.673033	0.0232267	0.815406	0.00222067	-1.0508	0.219915
ENSG00000185339	protein_coding	TCN2	M1	-0.761233	0.0064988	0.836461	0.00132982	-1.4312	0.118203
ENSG00000185585	protein_coding	OLFML2A	M1	-0.784986	0.00420895	0.820433	0.00197637	-1.47249	0.127726
ENSG00000186951	protein_coding	PPARA	M1	-0.824009	0.00181524	0.917778	6.80656e-05	-0.888973	0.388272
ENSG00000188477	sense_intronic	AC003003.5	M1	-0.823006	0.00185943	0.955816	4.39956e-06	-4.29167	0.000136122
ENSG00000197162	protein_coding	ZNF785	M1	-0.812676	0.00236237	0.904082	0.000133422	-3.35918	0.000456373
ENSG00000197261	protein_coding	C6orf141	M1	-0.728217	0.0110481	0.892823	0.000216204	-2.80864	0.00492487
ENSG00000198954	protein_coding	KIF1BP	M1	-0.723518	0.011845	0.860016	0.000684488	-0.341269	1
ENSG00000204390	protein_coding	HSPA1L	M1	-0.651712	0.0298064	0.823167	0.00185227	-1.4089	0.549776
ENSG00000204540	protein_coding	PSORS1C1	M1	-0.642978	0.0328458	0.855971	0.000773364	-1.91417	0.193687
ENSG00000206559	protein_coding	ZCWPW2	M1	-0.743917	0.0086659	0.825866	0.00173559	-0.766967	0.72146
ENSG00000213398	protein_coding	LCAT	M1	-0.673298	0.0231522	0.817033	0.00213927	-0.996533	0.650729
ENSG00000214401	antisense	KANSL1-AS1	M1	-0.733354	0.0102221	0.843305	0.00110858	-1.39775	0.242904
ENSG00000215421	protein_coding	ZNF407	M1	-0.654854	0.0287632	0.841843	0.00115333	-0.225108	1
ENSG00000221869	protein_coding	CEBPD	M1	-0.744543	0.00857945	0.893839	0.000207447	-1.20701	0.316532
ENSG00000224945	sense_intronic	RP11-82L18.2	M1	-0.608056	0.0471728	0.721721	0.0121605	-0.706199	0.832224
ENSG00000226765	processed_pseudogene	RPSAP33	M1	-0.63006	0.0377288	0.816593	0.00216105	-0.857568	0.841067
ENSG00000227382	processed_pseudogene	EIF4A2P2	M1	-0.521436	0.0999754	0.648418	0.0309284	-0.544665	1
ENSG00000227962	processed_pseudogene	RP11-382D8.3	M1	-0.656114	0.0283524	0.809201	0.00255237	-0.88314	0.839502
ENSG00000235565	processed_pseudogene	RP11-86H7.7	M1	-0.700562	0.0163473	0.852417	0.000858408	-2.0528	0.145761
ENSG00000236308	antisense	RP11-316M21.7	M1	-0.680445	0.0212035	0.813643	0.00231141	-0.659769	0.967512
ENSG00000237188	antisense	RP11-337C18.8	M1	-0.758138	0.0068532	0.838301	0.00126734	-1.20483	0.375319
ENSG00000237200	sense_intronic	ZBTB40-IT1	M1	-0.735795	0.00984568	0.872481	0.000458414	-0.767236	0.894392
ENSG00000240032	antisense	RP11-274H2.3	M1	-0.768462	0.00572362	0.86223	0.000639248	-0.851739	0.705341
ENSG00000240498	antisense	CDKN2B-AS1	M1	-0.792209	0.00364978	0.875955	0.000406956	-1.4305	0.193199
ENSG00000242068	processed_pseudogene	RP11-259P15.4	M1	-0.569401	0.0674888	0.743921	0.00866538	-0.677013	0.950258
ENSG00000246695	antisense	RASSF8-AS1	M1	-0.72425	0.0117183	0.920686	5.81323e-05	-0.656744	0.755127
ENSG00000255306	antisense	RP5-901A4.1	M1	-0.426374	0.190979	0.729756	0.0107957	-0.452586	1
ENSG00000257315	protein_coding	ZBED6	M1	-0.733897	0.0101374	0.866887	0.000551454	-0.456967	0.914917
ENSG00000259456	antisense	ADNP-AS1	M1	-0.645085	0.0320934	0.893363	0.000211513	-0.529362	1
ENSG00000259660	transcribed_unprocessed_pseudogene	DNM1P47	M1	-0.765103	0.00607481	0.965695	1.4291e-06	-1.86879	0.151133
ENSG00000259871	sense_intronic	CTA-363E6.1	M1	-0.859297	0.000699708	0.890372	0.000238483	-4.34737	0.000358054
ENSG00000262514	sense_intronic	RP11-96D1.9	M1	-0.668289	0.0245915	0.825345	0.00175767	-0.923012	0.798138
ENSG00000267414	lincRNA	RP11-456K23.1	M1	-0.864734	0.000590831	0.837873	0.00128167	-0.814019	0.590611
ENSG00000268743	sense_intronic	CTD-2538G9.5	M1	-0.597979	0.0519968	0.811463	0.00242748	-1.50809	0.413199
ENSG00000270055	sense_intronic	CTD-3092A11.2	M1	-0.408848	0.211843	0.659524	0.0272606	-1.03317	0.716211
ENSG00000270069	lincRNA	MIR222HG	M1	-0.772849	0.00528777	0.800807	0.00305815	-1.26998	0.262199
ENSG00000271811	lincRNA	RP1-79C4.4	M1	-0.473194	0.141551	0.732088	0.0104213	-0.715402	1
ENSG00000273193	protein_coding	PCDH13	M1	-0.420761	0.19752	0.701895	0.0160569	-0.548477	1
ENSG00000273382	antisense	RP5-1065J22.8	M1	-0.609259	0.0466185	0.789151	0.00387932	-0.468411	1
ENSG00000002834	protein_coding	LASP1	M2	-0.614951	0.0440558	0.813864	0.00229991	-0.461036	0.923357
ENSG00000006377	protein_coding	DLX6	M2	-0.470053	0.144582	0.811528	0.00242393	-5.60455	0.0190849
ENSG00000011677	protein_coding	GABRA3	M2	-0.707574	0.0148603	0.839122	0.00124021	-3.39967	0.0292164
ENSG00000023330	protein_coding	ALAS1	M2	-0.904397	0.000131522	0.789753	0.00383333	-0.429137	0.950307
ENSG00000035687	protein_coding	ADSS	M2	-0.693778	0.0178849	0.710759	0.0142183	-0.389841	0.977916
ENSG00000049323	protein_coding	LTBP1	M2	-0.562248	0.0718031	0.799672	0.00313188	-0.699646	0.628466
ENSG00000065243	protein_coding	PKN2	M2	-0.267973	0.425628	0.732661	0.0103308	-0.104093	1
ENSG00000091129	protein_coding	NRCAM	M2	-0.692031	0.0182969	0.900667	0.000155383	-1.17946	0.123135
ENSG00000095777	protein_coding	MYO3A	M2	-0.711251	0.014121	0.930151	3.32745e-05	-2.78943	0.0451047
ENSG00000100207	protein_coding	TCF20	M2	-0.867067	0.000548261	0.895307	0.000195267	-0.730127	0.42528
ENSG00000103647	protein_coding	CORO2B	M2	-0.828758	0.0016167	0.81678	0.00215178	-1.35092	0.047516
ENSG00000105516	protein_coding	DBP	M2	-0.794374	0.00349342	0.826024	0.00172891	-0.947943	0.40259
ENSG00000105880	protein_coding	DLX5	M2	-0.591201	0.0554245	0.91457	8.04764e-05	-5.55139	0.0123634
ENSG00000109113	protein_coding	RAB34	M2	-0.840883	0.00118344	0.885961	0.000282938	-0.935028	0.325136
ENSG00000113263	protein_coding	ITK	M2	-0.339816	0.306569	0.585271	0.0585473	-0.365844	1
ENSG00000115594	protein_coding	IL1R1	M2	-0.804127	0.00284994	0.916148	7.4173e-05	-2.83356	0.00226559
ENSG00000115604	protein_coding	IL18R1	M2	-0.51632	0.103949	0.825487	0.00175162	-3.07097	0.0685594
ENSG00000115844	protein_coding	DLX2	M2	-0.505995	0.112278	0.85351	0.000831536	-3.21024	0.190913
ENSG00000116016	protein_coding	EPAS1	M2	-0.829746	0.00157753	0.872816	0.000453251	-2.85104	0.000688412
ENSG00000116017	protein_coding	ARID3A	M2	-0.403215	0.218824	0.658448	0.027602	-0.389299	1
ENSG00000118407	protein_coding	FILIP1	M2	-0.721898	0.0121291	0.794644	0.00347433	-0.802726	0.622654
ENSG00000118777	protein_coding	ABCG2	M2	-0.451175	0.16366	0.697301	0.0170741	-0.916905	0.950258
ENSG00000121898	protein_coding	CPXM2	M2	-0.764546	0.00613463	0.81868	0.00205915	-3.10107	0.00200773
ENSG00000122420	protein_coding	PTGFR	M2	-0.658462	0.0275974	0.902449	0.000143604	-2.40177	0.061051
ENSG00000128052	protein_coding	KDR	M2	-0.759251	0.00672415	0.842705	0.00112678	-3.78684	0.00805879
ENSG00000128610	protein_coding	FEZF1	M2	-0.705707	0.0152463	0.861218	0.000659631	-3.34897	0.11766
ENSG00000131100	protein_coding	ATP6V1E1	M2	-0.785267	0.00418608	0.880492	0.000346482	-0.301575	1
ENSG00000133789	protein_coding	SWAP70	M2	-0.708384	0.0146951	0.903448	0.000137308	-0.71471	0.60324
ENSG00000134363	protein_coding	FST	M2	-0.608257	0.0470801	0.787	0.00404703	-1.36107	0.51714
ENSG00000136436	protein_coding	CALCOCO2	M2	-0.868005	0.000531806	0.669319	0.0242904	-0.440844	0.915766
ENSG00000137033	protein_coding	IL33	M2	-0.64144	0.0334023	0.847201	0.000995719	-3.29905	0.0169586
ENSG00000139318	protein_coding	DUSP6	M2	-0.418339	0.200383	0.797813	0.00325541	-0.856213	0.731591
ENSG00000143416	protein_coding	SELENBP1	M2	-0.857841	0.000731275	0.804103	0.00285141	-1.36353	0.104084
ENSG00000144355	protein_coding	DLX1	M2	-0.561928	0.0720003	0.883933	0.000305364	-3.78289	0.03986
ENSG00000145451	protein_coding	GLRA3	M2	-0.418769	0.199873	0.803519	0.00288728	-4.32225	0.0894923
ENSG00000145817	protein_coding	YIPF5	M2	-0.688638	0.0191166	0.864094	0.000602923	-0.181085	1
ENSG00000145824	protein_coding	CXCL14	M2	-0.614466	0.0442704	0.810739	0.00246693	-2.65676	0.132075
ENSG00000145864	protein_coding	GABRB2	M2	-0.828323	0.00163421	0.924483	4.68805e-05	-6.21123	4.14772e-05
ENSG00000147231	protein_coding	CXorf57	M2	-0.801929	0.0029866	0.925535	4.40805e-05	-3.28917	0.000358509
ENSG00000148704	protein_coding	VAX1	M2	-0.607957	0.0472188	0.887616	0.000265584	-6.26433	0.00050335
ENSG00000148737	protein_coding	TCF7L2	M2	-0.441773	0.173713	0.627147	0.038896	-0.375798	1
ENSG00000149541	protein_coding	B3GAT3	M2	-0.804979	0.00279826	0.86975	0.000502208	-0.324401	1
ENSG00000150394	protein_coding	CDH8	M2	-0.79963	0.00313464	0.927721	3.86738e-05	-2.72457	0.010983
ENSG00000152683	protein_coding	SLC30A6	M2	-0.620593	0.0416135	0.854881	0.00079875	-0.172639	1
ENSG00000159592	protein_coding	GPBP1L1	M2	-0.74935	0.00793661	0.893522	0.000210149	-0.21274	1
ENSG00000162236	protein_coding	STX5	M2	-0.742083	0.00892271	0.607986	0.0472052	-0.497255	0.916433
ENSG00000162616	protein_coding	DNAJB4	M2	-0.762708	0.0063347	0.927103	4.01466e-05	-0.523378	0.826272
ENSG00000163472	protein_coding	TMEM79	M2	-0.573308	0.0652072	0.88893	0.000252381	-0.328444	1
ENSG00000164291	protein_coding	ARSK	M2	-0.530422	0.0932391	0.610981	0.0458326	-0.28006	1
ENSG00000164669	transcribed_unprocessed_pseudogene	INTS4P1	M2	-0.744964	0.00852168	0.903321	0.000138093	-2.18256	0.136871
ENSG00000167562	protein_coding	ZNF701	M2	-0.822844	0.00186663	0.851913	0.000871005	-0.606571	0.772616
ENSG00000169410	protein_coding	PTPN9	M2	-0.504176	0.113789	0.777103	0.00488886	-0.339226	1
ENSG00000169871	protein_coding	TRIM56	M2	-0.806027	0.00273565	0.955302	4.63103e-06	-1.0596	0.284218
ENSG00000171914	protein_coding	TLN2	M2	-0.678573	0.0217021	0.820297	0.00198269	-0.469518	0.904217
ENSG00000182326	protein_coding	C1S	M2	-0.913851	8.34823e-05	0.815461	0.00221785	-2.36092	0.000136122
ENSG00000186350	protein_coding	RXRA	M2	-0.723216	0.0118976	0.830344	0.00155419	-0.896932	0.425251
ENSG00000188641	protein_coding	DPYD	M2	-0.859787	0.000689304	0.867763	0.000536024	-1.72527	0.00341313
ENSG00000196843	protein_coding	ARID5A	M2	-0.723424	0.0118614	0.769216	0.00564692	-0.426166	1
ENSG00000197937	protein_coding	ZNF347	M2	-0.540696	0.0859113	0.756747	0.00701692	-0.465811	0.990572
ENSG00000198108	protein_coding	CHSY3	M2	-0.672527	0.0233698	0.807001	0.00267843	-1.65985	0.224215
ENSG00000198909	protein_coding	MAP3K3	M2	-0.648352	0.0309513	0.895544	0.000193356	-0.446592	0.97949
ENSG00000206712	snRNA	RNU6-26P	M2	-0.546746	0.0817801	0.727953	0.0110918	-0.491393	1
ENSG00000208772	snoRNA	SNORD94	M2	-0.747163	0.00822456	0.866306	0.000561884	-0.482783	1
ENSG00000212389	snRNA	RNU6-1275P	M2	-0.713536	0.013675	0.813466	0.00232066	-0.949879	0.72048
ENSG00000224043	antisense	CCNT2-AS1	M2	-0.734433	0.0100545	0.700471	0.0163674	-0.473991	1
ENSG00000225649	processed_transcript	AC064875.2	M2	-0.764241	0.00616744	0.739563	0.00928479	-2.27025	0.0422325
ENSG00000226081	processed_pseudogene	USP12PX	M2	-0.799999	0.00311048	0.86633	0.000561449	-0.31534	1
ENSG00000230316	antisense	FEZF1-AS1	M2	-0.784589	0.00424144	0.884878	0.000294757	-3.959	0.00210958
ENSG00000231764	antisense	DLX6-AS1	M2	-0.509428	0.109463	0.842337	0.00113806	-5.14083	0.0345321
ENSG00000237868	processed_pseudogene	AC097533.1	M2	-0.861526	0.000653378	0.743712	0.00869429	-1.20486	0.399206
ENSG00000251003	processed_transcript	ZFPM2-AS1	M2	-0.601946	0.0500593	0.772512	0.00532037	-1.3894	0.498553
ENSG00000259417	lincRNA	LINC01314	M2	-0.671202	0.023747	0.884056	0.000303973	-3.01345	0.00670062
ENSG00000267312	processed_pseudogene	RP11-1094M14.7	M2	-0.754764	0.0072554	0.83172	0.00150141	-0.467956	0.988741
ENSG00000268364	antisense	SMC5-AS1	M2	-0.823533	0.00183613	0.838225	0.0012699	-0.573356	0.902618
ENSG00000270172	antisense	RP5-1024G6.8	M2	-0.776324	0.00496021	0.844779	0.00106481	-1.08321	0.152376
ENSG00000272145	antisense	NFYC-AS1	M2	-0.82487	0.00177797	0.91662	7.23639e-05	-0.737818	0.659654
ENSG00000272902	lincRNA	RP11-299H21.1	M2	-0.736819	0.00969091	0.829886	0.00157204	-1.19635	0.493211
ENSG00000010165	protein_coding	METTL13	M3	0.543442	0.08402	0.588804	0.0566728	0.362561	1
ENSG00000035141	protein_coding	FAM136A	M3	0.780406	0.00459485	0.827731	0.00165822	0.490257	0.879284
ENSG00000037757	protein_coding	MRI1	M3	0.837836	0.00128292	0.833684	0.00142844	1.84225	0.00621788
ENSG00000044574	protein_coding	HSPA5	M3	0.47535	0.139493	0.646107	0.0317332	0.710801	0.720702
ENSG00000048162	protein_coding	NOP16	M3	0.69568	0.0174436	0.932756	2.81528e-05	1.17398	0.336444
ENSG00000048828	protein_coding	FAM120A	M3	0.471231	0.14344	0.545077	0.0829069	0.362189	1
ENSG00000059573	protein_coding	ALDH18A1	M3	0.737275	0.00962246	0.947007	9.84278e-06	0.647096	0.657527
ENSG00000059691	protein_coding	GATB	M3	0.609751	0.0463931	0.717897	0.0128521	0.402898	1
ENSG00000062282	protein_coding	DGAT2	M3	0.733008	0.0102762	0.762949	0.00630822	1.71077	0.380682
ENSG00000063046	protein_coding	EIF4B	M3	0.848905	0.000949146	0.938488	1.90127e-05	0.690608	0.433614
ENSG00000063177	protein_coding	RPL18	M3	0.675586	0.0225151	0.967953	1.05536e-06	0.687993	0.613997
ENSG00000064703	protein_coding	DDX20	M3	0.758713	0.00678631	0.851768	0.000874653	0.325883	1
ENSG00000065057	protein_coding	NTHL1	M3	0.603688	0.0492241	0.747264	0.00821106	0.627501	0.910964
ENSG00000065060	protein_coding	UHRF1BP1	M3	0.819324	0.00202847	0.680609	0.0211601	0.520178	0.816233
ENSG00000066379	protein_coding	ZNRD1	M3	0.742471	0.00886798	0.767237	0.00584997	0.469046	0.990572
ENSG00000068438	protein_coding	FTSJ1	M3	0.657269	0.0279792	0.867885	0.000533896	0.479834	0.94072
ENSG00000069998	protein_coding	CECR5	M3	0.767128	0.00586133	0.887178	0.000270088	0.637428	0.779983
ENSG00000072041	protein_coding	SLC6A15	M3	0.786824	0.00406105	0.833895	0.00142075	2.67349	0.0114776
ENSG00000073536	protein_coding	NLE1	M3	0.706852	0.0150089	0.930714	3.21126e-05	0.565521	0.861416
ENSG00000078319	unprocessed_pseudogene	PMS2P1	M3	0.541973	0.0850285	0.757306	0.0069508	0.260737	1
ENSG00000083845	protein_coding	RPS5	M3	0.606786	0.0477634	0.872288	0.000461413	0.833137	0.518883
ENSG00000084623	protein_coding	EIF3I	M3	0.585197	0.0585872	0.757246	0.00695786	0.395348	1
ENSG00000085377	protein_coding	PREP	M3	0.829925	0.00157052	0.802884	0.00292662	0.770934	0.489312
ENSG00000089157	protein_coding	RPLP0	M3	0.797742	0.00326019	0.940696	1.61806e-05	1.0528	0.149171
ENSG00000090263	protein_coding	MRPS33	M3	0.445831	0.169328	0.761676	0.00644923	0.189104	1
ENSG00000092621	protein_coding	PHGDH	M3	0.640851	0.0336173	0.714732	0.0134456	0.832279	0.513479
ENSG00000099624	protein_coding	ATP5D	M3	0.510824	0.108331	0.808303	0.0026033	0.437373	1
ENSG00000099800	protein_coding	TIMM13	M3	0.631082	0.0373251	0.875724	0.000410238	0.70913	0.702535
ENSG00000099804	protein_coding	CDC34	M3	0.597789	0.0520904	0.807709	0.00263737	0.338952	1
ENSG00000100029	protein_coding	PES1	M3	0.70892	0.0145865	0.913009	8.71091e-05	0.648223	0.696776
ENSG00000100129	protein_coding	EIF3L	M3	0.776721	0.00492374	0.966734	1.24621e-06	0.575629	0.668549
ENSG00000100219	protein_coding	XBP1	M3	0.702027	0.0160283	0.924589	4.65927e-05	0.714865	0.605168
ENSG00000100300	protein_coding	TSPO	M3	0.363665	0.271597	0.663841	0.0259216	0.544813	1
ENSG00000100316	protein_coding	RPL3	M3	0.587319	0.0574556	0.782966	0.00437604	0.653689	0.690917
ENSG00000100418	protein_coding	DESI1	M3	0.666464	0.0251313	0.780483	0.00458808	0.788698	0.55013
ENSG00000100714	protein_coding	MTHFD1	M3	0.463631	0.150907	0.692273	0.0182393	0.407207	1
ENSG00000100804	protein_coding	PSMB5	M3	0.807941	0.00262399	0.854887	0.000798603	0.530305	0.808731
ENSG00000100814	protein_coding	CCNB1IP1	M3	0.758415	0.00682096	0.772554	0.00531624	0.664457	0.630849
ENSG00000101098	protein_coding	RIMS4	M3	0.726699	0.0113012	0.807013	0.00267773	1.55028	0.148497
ENSG00000101220	protein_coding	C20orf27	M3	0.854057	0.000818339	0.974467	3.83199e-07	1.09159	0.265998
ENSG00000101444	protein_coding	AHCY	M3	0.770025	0.00556544	0.87158	0.000472527	0.95447	0.325947
ENSG00000101911	protein_coding	PRPS2	M3	0.78468	0.00423396	0.843158	0.00111304	0.67135	0.685992
ENSG00000102178	protein_coding	UBL4A	M3	0.350228	0.291013	0.637344	0.0349174	0.203901	1
ENSG00000102743	protein_coding	SLC25A15	M3	0.928183	3.75995e-05	0.846341	0.00101985	0.906827	0.336248
ENSG00000102780	protein_coding	DGKH	M3	0.917007	7.0905e-05	0.746907	0.00825875	1.46315	0.00327509
ENSG00000103495	protein_coding	MAZ	M3	0.721731	0.0121587	0.908318	0.00010957	0.896852	0.452171
ENSG00000104408	protein_coding	EIF3E	M3	0.798094	0.00323648	0.924503	4.68261e-05	0.896425	0.24204
ENSG00000104524	protein_coding	PYCRL	M3	0.557042	0.0750576	0.765548	0.00602741	0.707998	0.858888
ENSG00000104529	protein_coding	EEF1D	M3	0.507289	0.111212	0.643689	0.0325906	0.473029	0.928271
ENSG00000104691	protein_coding	UBXN8	M3	0.661524	0.0266344	0.781391	0.0045097	0.571724	0.857512
ENSG00000104886	protein_coding	PLEKHJ1	M3	0.53073	0.0930137	0.835036	0.00137974	0.281882	1
ENSG00000104907	protein_coding	TRMT1	M3	0.761629	0.0064545	0.911606	9.34149e-05	0.575737	0.844642
ENSG00000105197	protein_coding	TIMM50	M3	0.729901	0.0107721	0.874476	0.000428297	0.858733	0.452171
ENSG00000105258	protein_coding	POLR2I	M3	0.732062	0.0104254	0.879405	0.00036031	0.515361	0.875916
ENSG00000105364	protein_coding	MRPL4	M3	0.563163	0.0712412	0.870668	0.000487154	0.456409	1
ENSG00000105372	protein_coding	RPS19	M3	0.713757	0.0136323	0.848744	0.000953489	0.83921	0.405294
ENSG00000105373	protein_coding	GLTSCR2	M3	0.598898	0.0515433	0.761531	0.0064654	0.727785	0.687784
ENSG00000105447	protein_coding	GRWD1	M3	0.58671	0.0577792	0.852574	0.00085449	0.650333	0.823315
ENSG00000105671	protein_coding	DDX49	M3	0.534991	0.0899321	0.909325	0.000104411	0.333026	1
ENSG00000106348	protein_coding	IMPDH1	M3	0.736949	0.00967142	0.868644	0.000520825	1.26045	0.27418
ENSG00000107951	protein_coding	MTPAP	M3	0.800107	0.00310349	0.743478	0.00872695	0.427374	0.915766
ENSG00000109475	protein_coding	RPL34	M3	0.840514	0.00119516	0.950717	7.13903e-06	0.841172	0.267506
ENSG00000109743	protein_coding	BST1	M3	0.671476	0.0236687	0.763686	0.00622763	0.916054	0.824296
ENSG00000109917	protein_coding	ZPR1	M3	0.702162	0.015999	0.84121	0.00117313	0.378559	1
ENSG00000110060	protein_coding	PUS3	M3	0.822194	0.00189575	0.940494	1.64256e-05	0.607503	0.747713
ENSG00000110107	protein_coding	PRPF19	M3	0.522868	0.0988814	0.872067	0.000464861	0.312566	1
ENSG00000110660	protein_coding	SLC35F2	M3	0.840097	0.00120853	0.886986	0.000272085	1.85169	0.0128067
ENSG00000110700	protein_coding	RPS13	M3	0.736641	0.00971775	0.805987	0.00273805	0.672553	0.588776
ENSG00000110931	protein_coding	CAMKK2	M3	0.786221	0.00410916	0.873694	0.000439923	1.00933	0.284218
ENSG00000111144	protein_coding	LTA4H	M3	0.787001	0.00404702	0.941891	1.47909e-05	0.626151	0.608078
ENSG00000111716	protein_coding	LDHB	M3	0.586842	0.0577088	0.76148	0.00647113	0.391577	0.978604
ENSG00000112306	protein_coding	RPS12	M3	0.748929	0.00799138	0.791675	0.00368912	0.774392	0.44038
ENSG00000112365	protein_coding	ZBTB24	M3	0.691579	0.0184047	0.876038	0.000405785	0.313843	1
ENSG00000112658	protein_coding	SRF	M3	0.362825	0.272789	0.616534	0.0433608	0.200548	1
ENSG00000113272	protein_coding	THG1L	M3	0.76	0.00663834	0.854566	0.000806177	0.66229	0.713594
ENSG00000113328	protein_coding	CCNG1	M3	0.482715	0.132607	0.533797	0.0907886	0.42738	0.969852
ENSG00000113734	protein_coding	BNIP1	M3	0.753362	0.00742747	0.750266	0.00781819	0.324894	1
ENSG00000116251	protein_coding	RPL22	M3	0.802198	0.00296962	0.903473	0.000137151	0.610259	0.609836
ENSG00000116353	protein_coding	MECR	M3	0.697765	0.0169693	0.858021	0.000727299	0.461064	0.993919
ENSG00000116830	protein_coding	TTF2	M3	0.67293	0.0232559	0.722042	0.0121037	0.5942	0.810211
ENSG00000117411	protein_coding	B4GALT2	M3	0.627682	0.0386797	0.824792	0.00178135	0.380415	1
ENSG00000117877	protein_coding	CD3EAP	M3	0.777453	0.00485708	0.884441	0.000299624	1.016	0.342578
ENSG00000118181	protein_coding	RPS25	M3	0.850394	0.000909844	0.949085	8.24628e-06	0.956589	0.162789
ENSG00000119812	protein_coding	FAM98A	M3	0.839812	0.00121771	0.808855	0.0025719	0.743551	0.506497
ENSG00000120158	protein_coding	RCL1	M3	0.795715	0.00339911	0.904504	0.000130882	0.658106	0.694509
ENSG00000122367	protein_coding	LDB3	M3	0.716215	0.013165	0.68578	0.0198271	2.86596	0.0699404
ENSG00000123009	processed_pseudogene	NME2P1	M3	0.653361	0.0292558	0.91739	6.94839e-05	0.784434	0.762572
ENSG00000123146	protein_coding	ADGRE5	M3	0.624974	0.0397831	0.865151	0.000583034	1.62306	0.362849
ENSG00000123600	protein_coding	METTL8	M3	0.931709	3.01326e-05	0.842529	0.00113217	0.607486	0.664291
ENSG00000125611	protein_coding	CHCHD5	M3	0.610313	0.0461365	0.874343	0.000430265	0.779841	0.806881
ENSG00000125691	protein_coding	RPL23	M3	0.743304	0.00875122	0.901735	0.000148239	0.672354	0.548169
ENSG00000125743	protein_coding	SNRPD2	M3	0.72506	0.011579	0.938218	1.93834e-05	0.70136	0.628334
ENSG00000125901	protein_coding	MRPS26	M3	0.574821	0.0643378	0.812328	0.00238092	0.341152	1
ENSG00000126749	protein_coding	EMG1	M3	0.610794	0.0459177	0.734572	0.0100331	0.342321	1
ENSG00000126814	protein_coding	TRMT5	M3	0.85228	0.000861823	0.868686	0.000520115	0.460304	0.903255
ENSG00000126934	protein_coding	MAP2K2	M3	0.547525	0.0812579	0.821219	0.00194011	0.351808	1
ENSG00000128011	protein_coding	LRFN1	M3	0.73066	0.0106494	0.815802	0.00220063	1.38167	0.315419
ENSG00000128228	protein_coding	SDF2L1	M3	0.535381	0.0896532	0.742755	0.00882806	1.34362	0.43827
ENSG00000129347	protein_coding	KRI1	M3	0.557876	0.0745294	0.725799	0.0114531	0.56177	0.914917
ENSG00000130159	protein_coding	ECSIT	M3	0.69719	0.0170992	0.877027	0.000391996	0.579031	0.850545
ENSG00000130204	protein_coding	TOMM40	M3	0.778831	0.00473339	0.858628	0.000714068	0.778858	0.549443
ENSG00000130255	protein_coding	RPL36	M3	0.718838	0.0126792	0.90667	0.000118424	0.794916	0.466979
ENSG00000130332	protein_coding	LSM7	M3	0.608765	0.0468455	0.746132	0.00836283	0.515633	0.947314
ENSG00000131469	protein_coding	RPL27	M3	0.862193	0.000639971	0.960135	2.78689e-06	1.02348	0.111567
ENSG00000132768	protein_coding	DPH2	M3	0.67688	0.0221602	0.939196	1.80662e-05	0.814555	0.617667
ENSG00000133315	protein_coding	MACROD1	M3	0.626898	0.0389971	0.781027	0.00454101	0.776012	0.7907
ENSG00000133316	protein_coding	WDR74	M3	0.713036	0.0137716	0.949878	7.69279e-06	0.662155	0.732667
ENSG00000133706	protein_coding	LARS	M3	0.694473	0.0177226	0.855049	0.00079479	0.413624	0.928421
ENSG00000134375	protein_coding	TIMM17A	M3	0.711492	0.0140734	0.800112	0.00310314	0.387613	1
ENSG00000134490	protein_coding	TMEM241	M3	0.707953	0.0147829	0.84877	0.00095278	0.624972	0.826272
ENSG00000135632	protein_coding	SMYD5	M3	0.697693	0.0169855	0.851542	0.00088037	0.376203	1
ENSG00000135763	protein_coding	URB2	M3	0.70794	0.0147855	0.916159	7.41305e-05	0.538349	0.865409
ENSG00000136045	protein_coding	PWP1	M3	0.693465	0.0179582	0.777464	0.00485603	0.287411	1
ENSG00000136261	protein_coding	BZW2	M3	0.770458	0.00552219	0.839677	0.00122208	1.40573	0.0996068
ENSG00000136718	protein_coding	IMP4	M3	0.654346	0.0289301	0.915456	7.68916e-05	0.544832	0.856403
ENSG00000136840	protein_coding	ST6GALNAC4	M3	0.536154	0.0891022	0.791527	0.00370003	0.506243	1
ENSG00000136997	protein_coding	MYC	M3	0.805075	0.00279251	0.917372	6.95504e-05	3.0592	0.061051
ENSG00000137124	protein_coding	ALDH1B1	M3	0.742655	0.00884203	0.899282	0.000165032	0.913589	0.467611
ENSG00000137513	protein_coding	NARS2	M3	0.804318	0.00283831	0.812009	0.00239797	0.693648	0.597906
ENSG00000137818	protein_coding	RPLP1	M3	0.75631	0.00706904	0.912826	8.79121e-05	0.996505	0.224215
ENSG00000137970	processed_pseudogene	RPL7P9	M3	0.756156	0.0070874	0.823672	0.00183001	0.774401	0.44763
ENSG00000138028	protein_coding	CGREF1	M3	0.747665	0.0081577	0.908502	0.000108611	1.9029	0.194284
ENSG00000139131	protein_coding	YARS2	M3	0.569087	0.067674	0.700986	0.0162545	0.261844	1
ENSG00000139146	protein_coding	FAM60A	M3	0.788425	0.00393535	0.772927	0.00528022	1.62605	0.0142879
ENSG00000140854	protein_coding	KATNB1	M3	0.66362	0.0259892	0.886975	0.000272205	0.469898	0.958806
ENSG00000140988	protein_coding	RPS2	M3	0.757053	0.00698065	0.950487	7.28719e-06	1.13443	0.193852
ENSG00000141140	protein_coding	MYO19	M3	0.595837	0.0530637	0.70575	0.0152374	0.414299	1
ENSG00000141425	protein_coding	RPRD1A	M3	0.873221	0.000447059	0.799731	0.00312797	0.567689	0.591563
ENSG00000141698	protein_coding	NT5C3B	M3	0.639103	0.0342609	0.659364	0.0273114	0.292635	1
ENSG00000142541	protein_coding	RPL13A	M3	0.735657	0.0098668	0.92502	4.54341e-05	1.08732	0.215419
ENSG00000142676	protein_coding	RPL11	M3	0.738206	0.009484	0.890146	0.00024062	0.741297	0.472957
ENSG00000142684	protein_coding	ZNF593	M3	0.490826	0.125278	0.808767	0.00257691	0.449686	1
ENSG00000142798	protein_coding	HSPG2	M3	0.606814	0.0477501	0.754938	0.00723422	1.09662	0.483022
ENSG00000142937	protein_coding	RPS8	M3	0.758959	0.00675784	0.915908	7.51067e-05	0.968128	0.235315
ENSG00000143321	protein_coding	HDGF	M3	0.400261	0.222538	0.635994	0.0354269	0.211322	1
ENSG00000143537	protein_coding	ADAM15	M3	0.430053	0.186763	0.638177	0.0346056	0.446708	1
ENSG00000143870	protein_coding	PDIA6	M3	0.477003	0.137928	0.635736	0.035525	0.370395	1
ENSG00000143947	protein_coding	RPS27A	M3	0.853833	0.000823709	0.906988	0.000116675	0.999392	0.144101
ENSG00000144120	protein_coding	TMEM177	M3	0.723388	0.0118675	0.737735	0.00955386	0.633632	0.844504
ENSG00000144199	protein_coding	FAHD2B	M3	0.507446	0.111083	0.797905	0.00324924	0.337257	1
ENSG00000145414	protein_coding	NAF1	M3	0.708834	0.0146039	0.64737	0.0312916	0.353461	1
ENSG00000145569	protein_coding	FAM105A	M3	0.718909	0.0126664	0.799976	0.00311198	2.41436	0.0396184
ENSG00000145592	protein_coding	RPL37	M3	0.854868	0.000799044	0.919594	6.17233e-05	0.730135	0.388908
ENSG00000145741	protein_coding	BTF3	M3	0.856631	0.000758314	0.965932	1.38562e-06	0.793591	0.31234
ENSG00000145912	protein_coding	NHP2	M3	0.819496	0.00202031	0.973002	4.91509e-07	0.75015	0.554767
ENSG00000147403	protein_coding	RPL10	M3	0.651822	0.0297696	0.896657	0.000184562	0.671065	0.683773
ENSG00000147604	protein_coding	RPL7	M3	0.715263	0.0133446	0.780147	0.00461736	0.682429	0.681361
ENSG00000147677	protein_coding	EIF3H	M3	0.799467	0.00314532	0.95676	3.9975e-06	0.541231	0.723449
ENSG00000148296	protein_coding	SURF6	M3	0.615339	0.0438849	0.892767	0.000216692	0.393242	1
ENSG00000148303	protein_coding	RPL7A	M3	0.785185	0.00419275	0.957696	3.62768e-06	0.916007	0.265998
ENSG00000149273	protein_coding	RPS3	M3	0.614507	0.0442522	0.920819	5.77071e-05	0.630126	0.70194
ENSG00000149328	protein_coding	GLB1L2	M3	0.779187	0.00470176	0.90692	0.000117049	1.55922	0.172261
ENSG00000149428	protein_coding	HYOU1	M3	0.483463	0.13192	0.588262	0.0569576	0.412342	0.990572
ENSG00000149806	protein_coding	FAU	M3	0.706563	0.0150686	0.924948	4.56265e-05	0.681122	0.719516
ENSG00000155906	protein_coding	RMND1	M3	0.776523	0.00494188	0.69046	0.0186732	0.528224	0.833008
ENSG00000156482	protein_coding	RPL30	M3	0.716267	0.0131554	0.858477	0.000717336	0.609579	0.656258
ENSG00000157828	protein_coding	RPS4Y2	M3	0.531402	0.0925231	0.769498	0.00561836	0.960644	1
ENSG00000158042	protein_coding	MRPL17	M3	0.566346	0.0693091	0.905959	0.000122407	0.357389	1
ENSG00000158480	protein_coding	SPATA2	M3	0.467886	0.146697	0.754664	0.00726764	0.207183	1
ENSG00000159131	protein_coding	GART	M3	0.650746	0.0301326	0.837841	0.00128277	0.467012	0.899037
ENSG00000159199	protein_coding	ATP5G1	M3	0.544643	0.0832014	0.847839	0.000978081	0.422121	1
ENSG00000160172	transcribed_unprocessed_pseudogene	FAM86C2P	M3	0.535861	0.0893112	0.614966	0.0440494	0.718051	0.845325
ENSG00000160752	protein_coding	FDPS	M3	0.492126	0.124128	0.702421	0.0159431	0.434948	0.990572
ENSG00000161016	protein_coding	RPL8	M3	0.679702	0.0214003	0.927212	3.98841e-05	0.806511	0.477049
ENSG00000161970	protein_coding	RPL26	M3	0.720946	0.0122984	0.899077	0.000166492	0.775785	0.503476
ENSG00000162244	protein_coding	RPL29	M3	0.563105	0.071277	0.809355	0.00254372	0.646094	0.780866
ENSG00000162433	protein_coding	AK4	M3	0.800909	0.00305161	0.850915	0.000896388	1.44527	0.061051
ENSG00000163170	protein_coding	BOLA3	M3	0.668287	0.0245921	0.757374	0.00694275	0.571801	0.862917
ENSG00000163584	protein_coding	RPL22L1	M3	0.731569	0.0105038	0.885031	0.000293064	1.48439	0.11378
ENSG00000163710	protein_coding	PCOLCE2	M3	0.758582	0.0068015	0.840542	0.00119427	1.28919	0.370226
ENSG00000164086	protein_coding	DUSP7	M3	0.8393	0.00123437	0.953322	5.61219e-06	0.992177	0.360357
ENSG00000164164	protein_coding	OTUD4	M3	0.857789	0.000732403	0.798903	0.00318252	0.509728	0.7986
ENSG00000164330	protein_coding	EBF1	M3	0.770078	0.00556014	0.705335	0.0153242	2.09885	0.0188914
ENSG00000164405	protein_coding	UQCRQ	M3	0.503157	0.114641	0.837742	0.00128608	0.182134	1
ENSG00000165283	protein_coding	STOML2	M3	0.598467	0.0517557	0.920376	5.91349e-05	0.431834	0.991081
ENSG00000165661	protein_coding	QSOX2	M3	0.751378	0.00767611	0.851924	0.000870717	0.592712	0.762448
ENSG00000165724	protein_coding	ZMYND19	M3	0.550034	0.0795919	0.845343	0.00104841	0.276412	1
ENSG00000166123	protein_coding	GPT2	M3	0.582063	0.0602861	0.626806	0.0390343	0.550508	0.849161
ENSG00000166337	protein_coding	TAF10	M3	0.279221	0.405684	0.557492	0.0747726	0.134927	1
ENSG00000166426	protein_coding	CRABP1	M3	0.684344	0.020191	0.675983	0.0224056	2.17148	0.153434
ENSG00000166441	protein_coding	RPL27A	M3	0.762106	0.0064014	0.875729	0.00041017	0.770822	0.436156
ENSG00000167112	protein_coding	TRUB2	M3	0.692737	0.0181295	0.885021	0.000293173	0.480814	0.945041
ENSG00000167526	protein_coding	RPL13	M3	0.583122	0.0597081	0.876652	0.000397178	0.696316	0.672043
ENSG00000167747	protein_coding	C19orf48	M3	0.552077	0.0782514	0.842061	0.00114658	0.671789	0.842277
ENSG00000168028	protein_coding	RPSA	M3	0.675544	0.0225266	0.775836	0.00500528	1.38257	0.408654
ENSG00000168061	protein_coding	SAC3D1	M3	0.684168	0.0202359	0.885868	0.000283939	0.594478	0.89658
ENSG00000168209	protein_coding	DDIT4	M3	0.800133	0.0031018	0.811732	0.00241291	1.40437	0.0562053
ENSG00000168924	protein_coding	LETM1	M3	0.696424	0.0172734	0.879952	0.000353299	0.582111	0.746058
ENSG00000169020	protein_coding	ATP5I	M3	0.739816	0.00924798	0.886193	0.000280455	0.485418	0.905958
ENSG00000169100	protein_coding	SLC25A6	M3	0.842483	0.00113357	0.868556	0.000522323	1.00383	0.194316
ENSG00000169567	protein_coding	HINT1	M3	0.627645	0.0386949	0.686837	0.0195622	0.559245	0.798138
ENSG00000170262	protein_coding	MRAP	M3	0.719162	0.0126201	0.768725	0.00569683	1.80514	0.196152
ENSG00000170473	protein_coding	PYM1	M3	0.590556	0.0557589	0.833567	0.00143271	0.254014	1
ENSG00000170854	protein_coding	MINA	M3	0.528767	0.094457	0.574341	0.0646129	0.32967	1
ENSG00000170889	protein_coding	RPS9	M3	0.609866	0.0463406	0.80052	0.00307667	0.644005	0.713594
ENSG00000171425	protein_coding	ZNF581	M3	0.593774	0.0541054	0.864691	0.000591625	0.580001	0.954478
ENSG00000171858	protein_coding	RPS21	M3	0.832864	0.00145857	0.897149	0.000180775	1.09316	0.144101
ENSG00000172809	protein_coding	RPL38	M3	0.721141	0.0122637	0.907974	0.000111375	0.720159	0.511605
ENSG00000173272	protein_coding	MZT2A	M3	0.5867	0.0577842	0.798474	0.00321106	0.590591	0.901905
ENSG00000173638	protein_coding	SLC19A1	M3	0.841513	0.00116361	0.849886	0.000923107	1.1375	0.282989
ENSG00000174109	protein_coding	C16orf91	M3	0.636338	0.0352968	0.798126	0.00323436	0.394698	1
ENSG00000174748	protein_coding	RPL15	M3	0.768244	0.00574603	0.943067	1.3513e-05	0.536762	0.713594
ENSG00000175061	processed_transcript	LRRC75A-AS1	M3	0.811728	0.0024131	0.882657	0.000320151	0.912901	0.221248
ENSG00000175602	protein_coding	CCDC85B	M3	0.567242	0.068772	0.787624	0.00399784	0.673688	0.916095
ENSG00000175756	protein_coding	AURKAIP1	M3	0.389463	0.236429	0.665219	0.0255042	0.258632	1
ENSG00000175886	processed_pseudogene	RPL7AP66	M3	0.646057	0.0317507	0.933748	2.63698e-05	0.694782	0.815515
ENSG00000177350	transcribed_processed_pseudogene	RPL13AP3	M3	0.635143	0.035751	0.908193	0.000110222	0.81115	0.816928
ENSG00000177954	protein_coding	RPS27	M3	0.74505	0.00850991	0.866396	0.000560259	0.531253	0.866682
ENSG00000177971	protein_coding	IMP3	M3	0.52968	0.0937842	0.801476	0.0030153	0.42358	1
ENSG00000178035	protein_coding	IMPDH2	M3	0.664537	0.0257103	0.891941	0.000224026	0.862433	0.428657
ENSG00000178105	protein_coding	DDX10	M3	0.64119	0.0334936	0.865312	0.000580051	0.641615	0.706706
ENSG00000178429	processed_pseudogene	RPS3AP5	M3	0.859804	0.00068895	0.932216	2.91596e-05	1.16542	0.136031
ENSG00000178464	processed_pseudogene	CTD-2192J16.15	M3	0.768362	0.00573385	0.961615	2.35571e-06	0.888263	0.447589
ENSG00000178921	protein_coding	PFAS	M3	0.669366	0.0242768	0.84611	0.00102639	0.800404	0.60699
ENSG00000178952	protein_coding	TUFM	M3	0.60473	0.0487296	0.792831	0.00360436	0.43691	0.950258
ENSG00000179131	processed_pseudogene	RP11-458F8.3	M3	0.562384	0.0717194	0.795964	0.00338182	0.612402	0.988293
ENSG00000179294	protein_coding	C17orf96	M3	0.733753	0.0101599	0.847937	0.000975385	1.39575	0.327708
ENSG00000180071	protein_coding	ANKRD18A	M3	0.800245	0.00309448	0.767264	0.00584715	2.81235	0.00671387
ENSG00000180211	processed_pseudogene	RP1-278E11.3	M3	0.577544	0.0627933	0.817711	0.00210599	0.563657	0.924953
ENSG00000180229	transcribed_unprocessed_pseudogene	HERC2P3	M3	0.662455	0.0263465	0.759138	0.00673715	1.68632	0.4482
ENSG00000180230	processed_pseudogene	NACAP2	M3	0.454972	0.159704	0.741177	0.00905172	0.549305	1
ENSG00000181524	processed_pseudogene	RPL24P4	M3	0.709989	0.0143717	0.977328	2.25387e-07	0.75817	0.57432
ENSG00000181788	protein_coding	SIAH2	M3	0.645562	0.0319248	0.878079	0.000377727	0.462186	0.961103
ENSG00000181790	protein_coding	ADGRB1	M3	0.569372	0.0675055	0.613543	0.0446806	1.73874	0.244422
ENSG00000182774	protein_coding	RPS17	M3	0.676022	0.0223949	0.846195	0.00102398	0.943816	0.593716
ENSG00000182810	protein_coding	DDX28	M3	0.772271	0.00534377	0.970517	7.27883e-07	0.610091	0.859018
ENSG00000182899	protein_coding	RPL35A	M3	0.840891	0.0011832	0.963335	1.92124e-06	0.835244	0.268122
ENSG00000183077	protein_coding	AFMID	M3	0.745014	0.00851481	0.897088	0.000181243	1.15892	0.307722
ENSG00000183207	protein_coding	RUVBL2	M3	0.651734	0.0297992	0.911167	9.54611e-05	0.473673	0.917611
ENSG00000183298	processed_pseudogene	RPSAP19	M3	0.697504	0.0170282	0.891645	0.0002267	1.0205	0.408654
ENSG00000183405	processed_pseudogene	RPS7P1	M3	0.781222	0.00452423	0.98109	1.00173e-07	1.00025	0.232784
ENSG00000183793	protein_coding	NPIPA5	M3	0.877839	0.00038094	0.78028	0.00460577	2.35951	0.0136864
ENSG00000184117	protein_coding	NIPSNAP1	M3	0.735313	0.00991926	0.75207	0.00758876	0.699634	0.556103
ENSG00000184164	protein_coding	CRELD2	M3	0.475301	0.13954	0.696263	0.01731	0.512911	0.967303
ENSG00000184178	protein_coding	SCFD2	M3	0.587172	0.0575338	0.893305	0.000212015	0.390178	1
ENSG00000184185	protein_coding	KCNJ12	M3	0.696993	0.0171437	0.794063	0.0035156	2.09639	0.14112
ENSG00000184428	protein_coding	TOP1MT	M3	0.63625	0.03533	0.819186	0.00203501	0.817242	0.687784
ENSG00000184779	protein_coding	RPS17	M3	0.748578	0.00803729	0.967147	1.17884e-06	1.08274	0.420381
ENSG00000184886	protein_coding	PIGW	M3	0.660754	0.0268742	0.570497	0.066843	0.5576	0.883198
ENSG00000184992	protein_coding	BRI3BP	M3	0.845053	0.00105681	0.736234	0.0097792	0.90082	0.316532
ENSG00000185238	protein_coding	PRMT3	M3	0.590979	0.0555395	0.594678	0.0536472	0.592436	0.806671
ENSG00000185641	processed_pseudogene	CTD-2287O16.1	M3	0.796968	0.00331278	0.920126	5.99522e-05	0.747837	0.440037
ENSG00000185760	protein_coding	KCNQ5	M3	0.696483	0.0172598	0.941365	1.53908e-05	1.51891	0.352212
ENSG00000185834	processed_pseudogene	RPL12P4	M3	0.860181	0.000681033	0.969517	8.44498e-07	1.39552	0.0389838
ENSG00000186468	protein_coding	RPS23	M3	0.819369	0.0020263	0.910216	0.000100006	0.628707	0.552198
ENSG00000186523	protein_coding	FAM86B1	M3	0.509414	0.109475	0.842947	0.00111941	0.969757	0.720409
ENSG00000186665	protein_coding	C17orf58	M3	0.750964	0.00772874	0.784089	0.00428254	0.349227	1
ENSG00000186687	protein_coding	LYRM7	M3	0.810846	0.00246105	0.852395	0.000858947	0.964645	0.211396
ENSG00000187762	processed_pseudogene	HSPE1P11	M3	0.459939	0.154619	0.651604	0.0298429	0.462916	1
ENSG00000188243	protein_coding	COMMD6	M3	0.725479	0.0115075	0.922268	5.32177e-05	0.439821	0.937272
ENSG00000188735	protein_coding	TMEM120B	M3	0.633652	0.0363235	0.715596	0.0132815	0.731149	0.690917
ENSG00000188807	protein_coding	TMEM201	M3	0.781691	0.00448398	0.901227	0.000151602	0.415111	1
ENSG00000188846	protein_coding	RPL14	M3	0.761968	0.00641663	0.962615	2.09468e-06	0.831749	0.355852
ENSG00000188873	processed_pseudogene	RPL10AP2	M3	0.65307	0.0293524	0.87099	0.00048195	0.683496	0.915766
ENSG00000189007	protein_coding	ADAT2	M3	0.807052	0.00267547	0.895967	0.000189981	1.07797	0.232784
ENSG00000189046	protein_coding	ALKBH2	M3	0.731156	0.0105698	0.891748	0.000225771	0.929535	0.446822
ENSG00000189343	processed_pseudogene	RPS2P46	M3	0.883634	0.000308789	0.936147	2.24156e-05	1.33659	0.0502139
ENSG00000196262	protein_coding	PPIA	M3	0.746931	0.00825555	0.84733	0.000992137	0.541676	0.741898
ENSG00000196296	protein_coding	ATP2A1	M3	0.656364	0.0282712	0.773484	0.00522673	1.01713	0.781137
ENSG00000196372	protein_coding	ASB13	M3	0.692071	0.0182873	0.873209	0.000447253	0.708812	0.761588
ENSG00000196449	protein_coding	YRDC	M3	0.776763	0.00491994	0.839688	0.00122172	0.694692	0.67668
ENSG00000196636	protein_coding	SDHAF3	M3	0.702905	0.0158392	0.746743	0.00828075	0.688681	0.708222
ENSG00000197258	processed_pseudogene	EIF4BP6	M3	0.828928	0.00160993	0.970256	7.57055e-07	0.822151	0.311857
ENSG00000197756	protein_coding	RPL37A	M3	0.545778	0.0824326	0.911169	9.5451e-05	0.450564	0.93871
ENSG00000197958	protein_coding	RPL12	M3	0.860461	0.000675218	0.96109	2.50204e-06	1.31048	0.0235909
ENSG00000198298	protein_coding	ZNF485	M3	0.781648	0.00448769	0.910831	9.70471e-05	0.822915	0.577837
ENSG00000198618	processed_pseudogene	PPIAP22	M3	0.705708	0.0152462	0.924804	4.60124e-05	0.542383	0.769835
ENSG00000198625	protein_coding	MDM4	M3	0.902959	0.000140363	0.799272	0.00315815	0.750955	0.289571
ENSG00000198755	protein_coding	RPL10A	M3	0.800791	0.00305917	0.933895	2.61127e-05	0.896673	0.261486
ENSG00000198918	protein_coding	RPL39	M3	0.57587	0.0637399	0.910498	9.86388e-05	0.4883	0.999787
ENSG00000198931	protein_coding	APRT	M3	0.511601	0.107704	0.72097	0.0122941	0.705541	0.824607
ENSG00000199390	snoRNA	SNORD114-7	M3	0.743612	0.00870828	0.876734	0.000396039	2.22872	0.437292
ENSG00000199575	snoRNA	SNORD114-1	M3	0.723579	0.0118344	0.884827	0.000295319	1.90237	0.608663
ENSG00000200279	snoRNA	SNORD114-10	M3	0.74653	0.00830923	0.900474	0.000156697	2.05321	0.429235
ENSG00000200823	snoRNA	SNORD114-2	M3	0.748079	0.008103	0.885245	0.000290708	2.05209	0.408654
ENSG00000201036	snoRNA	SNORD113	M3	0.751669	0.00763926	0.949444	7.99196e-06	2.16437	0.411938
ENSG00000201247	snoRNA	SNORD114-13	M3	0.740404	0.00916279	0.965156	1.53182e-06	2.17162	0.474259
ENSG00000201672	snoRNA	SNORD113-4	M3	0.73729	0.00962032	0.950497	7.28092e-06	2.19084	0.550907
ENSG00000201700	snoRNA	SNORD113-3	M3	0.727364	0.0111898	0.921431	5.57773e-05	1.86768	0.647568
ENSG00000201710	snoRNA	SNORD113	M3	0.753337	0.00743067	0.888463	0.00025702	2.50087	0.202857
ENSG00000201839	snoRNA	SNORD114-3	M3	0.77748	0.0048546	0.89729	0.000179702	2.45877	0.239406
ENSG00000201882	snoRNA	snoU2-30	M3	0.712075	0.0139589	0.91039	9.91625e-05	1.0523	0.711521
ENSG00000202048	snoRNA	SNORD114-20	M3	0.664767	0.0256406	0.880036	0.000352235	1.42779	0.960976
ENSG00000202191	snoRNA	SNORD113-1	M3	0.718563	0.0127296	0.858253	0.000722232	2.15976	0.464977
ENSG00000203761	unprocessed_pseudogene	MSTO2P	M3	0.300822	0.368709	0.66068	0.0268974	0.249218	1
ENSG00000204220	protein_coding	PFDN6	M3	0.457032	0.157583	0.70965	0.0144396	0.25753	1
ENSG00000204253	processed_pseudogene	HNRNPCP2	M3	0.612479	0.0451567	0.884546	0.000298452	0.387014	0.984283
ENSG00000204628	protein_coding	GNB2L1	M3	0.627473	0.0387641	0.89008	0.000241247	0.680177	0.624642
ENSG00000204652	processed_pseudogene	RPS26P8	M3	0.657018	0.0280599	0.866537	0.000557713	0.978871	0.708222
ENSG00000204837	unprocessed_pseudogene	RP11-204M4.2	M3	0.586555	0.0578616	0.774318	0.00514734	1.23011	0.788086
ENSG00000205100	transcribed_processed_pseudogene	HSP90AA4P	M3	0.352408	0.287812	0.642896	0.0328752	0.299879	1
ENSG00000205246	processed_pseudogene	RPSAP58	M3	0.618274	0.0426056	0.779916	0.00463762	0.748311	0.578152
ENSG00000205871	processed_pseudogene	RPS3AP47	M3	0.751765	0.00762721	0.889682	0.000245059	0.820069	0.664291
ENSG00000212384	snoRNA	SNORD113-2	M3	0.756948	0.00699318	0.881199	0.000337713	2.31858	0.349026
ENSG00000212664	processed_pseudogene	RP11-592N21.1	M3	0.747163	0.0082245	0.883862	0.000306174	0.93539	0.457896
ENSG00000212829	processed_pseudogene	RPS26P3	M3	0.673222	0.0231735	0.934062	2.58237e-05	1.00282	0.592422
ENSG00000213003	processed_pseudogene	BTF3P12	M3	0.487528	0.128226	0.744528	0.00858152	0.487579	1
ENSG00000213051	processed_pseudogene	RPL5P5	M3	0.80689	0.00268488	0.93721	2.08168e-05	0.847279	0.627067
ENSG00000213075	transcribed_processed_pseudogene	RPL31P11	M3	0.657708	0.0278384	0.874524	0.000427598	0.894236	0.742343
ENSG00000213087	processed_pseudogene	RP11-613F7.1	M3	0.621767	0.0411174	0.859137	0.000703126	0.683685	0.885637
ENSG00000213228	transcribed_processed_pseudogene	RPL12P38	M3	0.769076	0.00566113	0.960363	2.7167e-06	1.13771	0.411935
ENSG00000213235	processed_pseudogene	EEF1A1P16	M3	0.528243	0.094845	0.806093	0.00273177	0.64717	0.806527
ENSG00000213253	processed_pseudogene	RPL12P42	M3	0.77723	0.00487727	0.921562	5.5371e-05	1.06955	0.458231
ENSG00000213315	processed_pseudogene	CTD-3035D6.1	M3	0.675228	0.0226138	0.934536	2.50155e-05	0.877941	0.548169
ENSG00000213326	processed_pseudogene	RPS7P11	M3	0.789914	0.00382107	0.987615	1.50544e-08	0.860981	0.472148
ENSG00000213361	processed_pseudogene	RP4-778K6.1	M3	0.517295	0.103184	0.830325	0.00155492	0.511085	1
ENSG00000213363	processed_pseudogene	RPS3P6	M3	0.44911	0.165837	0.754915	0.00723708	0.479642	1
ENSG00000213448	processed_pseudogene	RPS23P2	M3	0.663167	0.0261278	0.784953	0.00421163	0.75913	0.843357
ENSG00000213500	processed_pseudogene	LAP3P2	M3	0.281822	0.401138	0.603079	0.0495149	0.55544	1
ENSG00000213539	processed_pseudogene	YBX1P6	M3	0.746658	0.00829214	0.860375	0.000677001	0.861752	0.519051
ENSG00000213598	processed_pseudogene	RP11-112J1.1	M3	0.870558	0.00048894	0.899432	0.000163965	0.88642	0.329453
ENSG00000213613	processed_pseudogene	RP11-380G5.3	M3	0.574887	0.0643003	0.81804	0.00209002	0.474478	0.987604
ENSG00000213621	processed_pseudogene	RPSAP54	M3	0.478494	0.136526	0.688592	0.0191278	0.548755	1
ENSG00000213684	processed_pseudogene	LDHBP2	M3	0.63644	0.035258	0.829201	0.00159905	0.393233	1
ENSG00000213741	protein_coding	RPS29	M3	0.374584	0.256372	0.78792	0.00397469	0.273422	1
ENSG00000213757	processed_pseudogene	CTC-451P13.1	M3	0.768064	0.00576451	0.853131	0.000840775	1.09809	0.347274
ENSG00000213867	processed_pseudogene	RP11-829H16.2	M3	0.672952	0.0232496	0.933522	2.67671e-05	1.15226	0.641862
ENSG00000213885	processed_pseudogene	RPL13AP7	M3	0.806221	0.00272419	0.972774	5.10267e-07	1.11344	0.284218
ENSG00000213939	processed_pseudogene	RP11-314A20.1	M3	0.63293	0.0366029	0.917019	7.08614e-05	0.663523	0.902618
ENSG00000213942	processed_pseudogene	RP1-102E24.1	M3	0.611691	0.0455115	0.870041	0.000497409	0.675931	0.820725
ENSG00000214026	protein_coding	MRPL23	M3	0.531083	0.0927557	0.799194	0.00316329	0.481926	0.988741
ENSG00000214113	protein_coding	LYRM4	M3	0.774984	0.0050847	0.912594	8.89389e-05	0.686405	0.635319
ENSG00000214199	processed_pseudogene	EEF1A1P12	M3	0.441622	0.173877	0.740391	0.00916458	0.602061	0.936138
ENSG00000214289	transcribed_processed_pseudogene	RPL39P5	M3	0.515134	0.104885	0.590261	0.0559116	0.549206	1
ENSG00000214362	processed_pseudogene	RP11-7D5.2	M3	0.720326	0.0124096	0.819037	0.00204207	1.24006	0.503782
ENSG00000214389	processed_pseudogene	RPS3AP26	M3	0.867342	0.00054339	0.948698	8.52716e-06	1.14816	0.0444117
ENSG00000214485	processed_pseudogene	RPL7P1	M3	0.747152	0.00822596	0.814022	0.00229167	0.795048	0.466403
ENSG00000214535	processed_pseudogene	RPS15AP1	M3	0.709001	0.0145703	0.907912	0.0001117	0.867559	0.555795
ENSG00000214548	lincRNA	MEG3	M3	0.667449	0.0248389	0.870572	0.000488711	1.61815	0.871685
ENSG00000214706	protein_coding	IFRD2	M3	0.671116	0.0237714	0.911652	9.32064e-05	0.772517	0.723729
ENSG00000214784	processed_pseudogene	AC010468.1	M3	0.706264	0.0151305	0.950559	7.24056e-06	0.869565	0.52477
ENSG00000214917	processed_pseudogene	RP11-53I6.1	M3	0.728678	0.0109721	0.875483	0.000413682	1.2039	0.314065
ENSG00000214975	processed_pseudogene	PPIAP29	M3	0.676362	0.0223018	0.880656	0.000344436	0.47369	0.983513
ENSG00000215086	processed_pseudogene	NPM1P24	M3	0.685653	0.0198592	0.901115	0.000152353	0.993892	0.462726
ENSG00000215349	processed_pseudogene	MRPL3P1	M3	0.723325	0.0118787	0.937236	2.07787e-05	0.651947	0.832918
ENSG00000217130	processed_pseudogene	RP3-375P9.2	M3	0.639844	0.033987	0.802923	0.00292423	0.635903	0.906447
ENSG00000217716	processed_pseudogene	RPS10P3	M3	0.613297	0.0447904	0.701912	0.0160532	0.726654	0.824881
ENSG00000218069	processed_pseudogene	RSL24D1P1	M3	0.596205	0.0528795	0.819382	0.0020257	0.618669	0.906003
ENSG00000218175	processed_pseudogene	AC016739.2	M3	0.657061	0.0280461	0.841295	0.00117043	0.995081	0.406849
ENSG00000218426	processed_pseudogene	RP11-475C16.1	M3	0.593599	0.0541949	0.900216	0.000158475	0.739753	0.683167
ENSG00000218582	processed_pseudogene	GAPDHP63	M3	0.54918	0.0801565	0.764364	0.0061542	0.689476	0.854662
ENSG00000219023	processed_pseudogene	RP3-340B19.2	M3	0.663914	0.0258995	0.787118	0.00403775	0.84376	0.617595
ENSG00000219451	processed_pseudogene	AC005251.3	M3	0.691997	0.018305	0.928308	3.73113e-05	0.776548	0.743234
ENSG00000219470	processed_pseudogene	RP3-337H4.6	M3	0.658367	0.0276278	0.889033	0.000251372	0.775739	0.839613
ENSG00000219747	processed_pseudogene	RP1-292B18.1	M3	0.609666	0.046432	0.843004	0.00111768	0.625856	0.916433
ENSG00000219863	processed_pseudogene	RPL31P28	M3	0.692974	0.0180735	0.865828	0.000570556	1.15484	0.621297
ENSG00000219932	processed_pseudogene	RPL12P8	M3	0.782164	0.00444373	0.911572	9.35722e-05	1.09528	0.388657
ENSG00000219986	processed_pseudogene	BTF3P7	M3	0.558111	0.0743813	0.828449	0.00162913	1.01717	0.720409
ENSG00000220472	processed_pseudogene	RP11-69L16.5	M3	0.601815	0.0501225	0.920933	5.73425e-05	0.637354	0.80694
ENSG00000220583	processed_pseudogene	RPL35P2	M3	0.642387	0.0330587	0.926227	4.23081e-05	0.765665	0.807821
ENSG00000220848	processed_pseudogene	RPS18P9	M3	0.800548	0.0030749	0.847866	0.000977332	0.827442	0.617619
ENSG00000221983	protein_coding	UBA52	M3	0.661766	0.0265595	0.955864	4.37842e-06	0.516864	0.811588
ENSG00000223403	lincRNA	MEG9	M3	0.698439	0.0168179	0.908048	0.000110984	2.07965	0.546691
ENSG00000223803	processed_pseudogene	RPS20P14	M3	0.643872	0.0325251	0.809001	0.00256366	0.501264	0.97641
ENSG00000224546	processed_pseudogene	EIF4BP3	M3	0.817045	0.00213868	0.92399	4.82368e-05	0.783703	0.474868
ENSG00000224631	transcribed_processed_pseudogene	RP11-51O6.1	M3	0.816296	0.00217583	0.983672	5.1925e-08	1.01999	0.152376
ENSG00000225031	processed_pseudogene	EIF4BP7	M3	0.850401	0.00090966	0.960174	2.77483e-06	0.673349	0.564485
ENSG00000225051	transcribed_processed_pseudogene	HMGB3P22	M3	0.709866	0.0143963	0.707508	0.014874	1.01071	0.728615
ENSG00000225200	processed_pseudogene	AB019441.29	M3	0.699514	0.0165784	0.912652	8.86801e-05	0.871534	0.524646
ENSG00000225271	processed_pseudogene	RP11-66N5.2	M3	0.605178	0.0485177	0.808784	0.00257594	0.689771	0.972179
ENSG00000225345	transcribed_unprocessed_pseudogene	SNX18P3	M3	0.760413	0.00659139	0.65963	0.0272272	2.19174	0.202675
ENSG00000225377	antisense	NRSN2-AS1	M3	0.829193	0.00159939	0.864527	0.000594713	0.770642	0.670796
ENSG00000225402	processed_pseudogene	AC010878.3	M3	0.607499	0.0474311	0.699579	0.0165639	0.507882	1
ENSG00000225416	processed_pseudogene	AC104843.3	M3	0.655368	0.0285951	0.833798	0.00142428	0.947497	0.714782
ENSG00000225471	transcribed_processed_pseudogene	RP11-262D11.2	M3	0.442352	0.173083	0.638355	0.034539	0.556193	1
ENSG00000225616	processed_pseudogene	RP4-604A21.1	M3	0.689367	0.0189383	0.951452	6.67888e-06	0.908583	0.588825
ENSG00000225746	lincRNA	SNHG23	M3	0.725407	0.0115199	0.89575	0.000191703	2.23471	0.560727
ENSG00000226084	processed_pseudogene	RP4-706A16.3	M3	0.794382	0.00349285	0.947819	9.19313e-06	1.03877	0.175249
ENSG00000226086	processed_pseudogene	EIF3LP3	M3	0.588489	0.0568382	0.787983	0.00396976	0.501915	0.997166
ENSG00000226221	processed_pseudogene	RPL26P19	M3	0.735416	0.00990348	0.938751	1.86569e-05	0.89891	0.360357
ENSG00000226360	processed_pseudogene	RPL10AP6	M3	0.798745	0.00319302	0.951655	6.55613e-06	0.906472	0.393891
ENSG00000226396	processed_pseudogene	RP5-1056L3.3	M3	0.255591	0.448112	0.534248	0.0904642	0.292445	1
ENSG00000226439	processed_pseudogene	RP11-621K7.1	M3	0.356288	0.282163	0.709783	0.0144128	0.366028	1
ENSG00000226457	processed_pseudogene	RP11-430L17.1	M3	0.727116	0.0112312	0.919691	6.13985e-05	0.768727	0.774366
ENSG00000226493	processed_pseudogene	RP11-524O24.2	M3	0.651223	0.029971	0.821	0.00195017	0.655449	0.891303
ENSG00000226525	processed_pseudogene	RPS7P10	M3	0.751578	0.00765087	0.97336	4.63114e-07	0.881964	0.489312
ENSG00000226723	processed_pseudogene	RP11-142L4.3	M3	0.842731	0.00112601	0.905154	0.000127044	0.839095	0.462103
ENSG00000227034	processed_pseudogene	RP11-234N17.1	M3	0.655926	0.0284133	0.665165	0.0255207	0.717207	0.869648
ENSG00000227063	processed_pseudogene	RPL41P1	M3	0.7768	0.00491651	0.947341	9.57132e-06	0.673752	0.77011
ENSG00000227081	processed_pseudogene	RP11-543P15.1	M3	0.807978	0.00262187	0.928025	3.79635e-05	0.78141	0.364508
ENSG00000227097	processed_pseudogene	RPS28P7	M3	0.781845	0.00447087	0.91802	6.71947e-05	1.10786	0.22298
ENSG00000227311	processed_pseudogene	RP1-228H13.1	M3	0.606366	0.0479596	0.767548	0.00581765	1.22889	0.50914
ENSG00000227615	processed_pseudogene	RP11-864N7.2	M3	0.651322	0.0299376	0.853016	0.000843593	0.672696	0.666587
ENSG00000227939	processed_pseudogene	RPL3P2	M3	0.67332	0.0231461	0.815613	0.00221018	0.644861	0.854662
ENSG00000228205	processed_pseudogene	RP11-778D9.4	M3	0.498649	0.118459	0.818594	0.00206326	0.742692	0.859658
ENSG00000228501	processed_pseudogene	RPL15P18	M3	0.789768	0.00383215	0.852174	0.00086447	1.03216	0.510782
ENSG00000228847	processed_pseudogene	ATP5G2P4	M3	0.640031	0.0339183	0.926279	4.21789e-05	0.706206	0.90245
ENSG00000228929	processed_pseudogene	RPS13P2	M3	0.770407	0.00552728	0.839242	0.00123627	0.67958	0.694339
ENSG00000229117	protein_coding	RPL41	M3	0.593389	0.0543018	0.760383	0.00659481	0.498514	0.906678
ENSG00000229417	processed_pseudogene	NPM1P25	M3	0.918069	6.7017e-05	0.882685	0.00031983	1.19435	0.228776
ENSG00000229659	processed_pseudogene	RP11-345K20.2	M3	0.584506	0.058959	0.850866	0.000897626	0.509567	0.990572
ENSG00000229814	processed_pseudogene	RPL35AP21	M3	0.606751	0.0477796	0.844433	0.00107495	0.825152	0.75422
ENSG00000230291	processed_pseudogene	RP11-244J10.1	M3	0.753523	0.00740758	0.94746	9.47571e-06	1.02575	0.452171
ENSG00000230508	processed_pseudogene	RPL19P21	M3	0.455813	0.158836	0.728521	0.0109979	0.452061	1
ENSG00000230673	processed_pseudogene	PABPC1P3	M3	0.682012	0.0207922	0.883837	0.000306458	0.699578	0.813759
ENSG00000230721	processed_pseudogene	RP4-612B15.2	M3	0.778195	0.0047902	0.841934	0.0011505	1.0172	0.499187
ENSG00000230750	processed_pseudogene	SDAD1P2	M3	0.715178	0.0133608	0.869213	0.00051119	0.698578	0.810511
ENSG00000230829	processed_pseudogene	CTD-2186M15.1	M3	0.715421	0.0133148	0.940034	1.69932e-05	0.891051	0.695283
ENSG00000230850	lincRNA	RP11-782C8.1	M3	0.617582	0.0429051	0.872913	0.000451756	2.07361	0.307781
ENSG00000230897	processed_pseudogene	RPS18P12	M3	0.663548	0.026011	0.872911	0.000451787	1.15468	0.378204
ENSG00000230953	processed_pseudogene	RP4-631H13.6	M3	0.607441	0.0474583	0.747724	0.0081499	0.543922	0.971523
ENSG00000231006	processed_pseudogene	RPL7P32	M3	0.648048	0.0310564	0.740595	0.00913519	0.66879	0.89352
ENSG00000231120	processed_pseudogene	BTF3P10	M3	0.536638	0.088759	0.81947	0.00202156	0.501144	1
ENSG00000231167	processed_pseudogene	YBX1P2	M3	0.818115	0.00208636	0.85075	0.00090062	1.24134	0.0442082
ENSG00000231169	processed_pseudogene	EEF1B2P1	M3	0.719232	0.0126074	0.837943	0.00127933	1.07472	0.63232
ENSG00000231369	processed_pseudogene	RP1-40G4P.1	M3	0.541372	0.0854432	0.816466	0.00216734	0.639795	1
ENSG00000231409	processed_pseudogene	RP11-83J16.1	M3	0.73835	0.00946277	0.909794	0.000102073	1.3459	0.25007
ENSG00000231414	processed_pseudogene	AC016700.6	M3	0.803764	0.00287221	0.964277	1.71122e-06	1.30463	0.327708
ENSG00000231500	protein_coding	RPS18	M3	0.705936	0.0151986	0.916554	7.26133e-05	0.990268	0.307722
ENSG00000231684	processed_pseudogene	EIF1P3	M3	0.567815	0.0684298	0.729392	0.0108549	0.810294	0.903255
ENSG00000231744	processed_pseudogene	RP11-164H5.1	M3	0.336325	0.311883	0.596525	0.0527195	0.219835	1
ENSG00000231767	processed_pseudogene	RP11-92K2.2	M3	0.845121	0.00105484	0.970258	7.56842e-07	0.826853	0.413199
ENSG00000232018	lincRNA	AL132709.8	M3	0.759834	0.0066573	0.919764	6.11545e-05	2.44172	0.408383
ENSG00000232134	processed_pseudogene	RPS15AP12	M3	0.546125	0.0821982	0.725939	0.0114294	1.03838	0.570389
ENSG00000232176	processed_pseudogene	RP11-146N23.1	M3	0.496697	0.120138	0.652482	0.0295484	0.666184	0.934656
ENSG00000232346	processed_pseudogene	SC22CB-1E7.1	M3	0.702301	0.015969	0.915503	7.67023e-05	1.00584	0.472148
ENSG00000232713	processed_pseudogene	AC010733.5	M3	0.609078	0.0467014	0.67768	0.0219429	0.454268	1
ENSG00000232858	processed_pseudogene	RPL34P27	M3	0.766118	0.00596715	0.890184	0.000240266	0.866232	0.498963
ENSG00000232888	processed_pseudogene	RPS11P5	M3	0.705327	0.0153259	0.921344	5.60493e-05	0.618611	0.714782
ENSG00000232951	processed_pseudogene	IPO7P1	M3	0.647943	0.0310925	0.761895	0.00642484	0.53685	0.937956
ENSG00000232956	lincRNA	SNHG15	M3	0.67331	0.0231487	0.869531	0.000505864	1.4685	0.378253
ENSG00000233057	processed_pseudogene	EEF1A1P14	M3	0.538062	0.0877528	0.762735	0.00633173	0.628087	0.950258
ENSG00000233287	processed_pseudogene	AC009362.2	M3	0.861087	0.000662308	0.908969	0.000106215	1.01757	0.389448
ENSG00000233426	processed_pseudogene	EIF3FP3	M3	0.507537	0.111008	0.874238	0.000431814	0.411917	1
ENSG00000233476	processed_pseudogene	EEF1A1P6	M3	0.488976	0.126926	0.764287	0.00616252	0.41805	0.977916
ENSG00000233558	processed_pseudogene	RP3-486I3.4	M3	0.70172	0.0160948	0.869294	0.000509822	0.921706	0.578152
ENSG00000233594	processed_pseudogene	BTF3P5	M3	0.236197	0.484408	0.621573	0.041199	0.292749	1
ENSG00000233597	processed_pseudogene	RP11-343B5.1	M3	0.545915	0.0823399	0.880075	0.000351741	0.499235	1
ENSG00000233668	processed_pseudogene	RP11-571F15.3	M3	0.650417	0.0302442	0.846077	0.00102736	0.879747	0.71751
ENSG00000233707	processed_pseudogene	RPL22P11	M3	0.442754	0.172647	0.748333	0.00806948	0.406438	1
ENSG00000233837	processed_pseudogene	EIF3LP2	M3	0.573777	0.0649369	0.863645	0.000611521	0.549198	0.94878
ENSG00000233844	sense_intronic	KCNQ5-IT1	M3	0.913399	8.54139e-05	0.845507	0.00104367	3.3359	0.000136122
ENSG00000233913	processed_pseudogene	CTC-575D19.1	M3	0.618035	0.0427089	0.907628	0.000113211	0.698957	0.832224
ENSG00000234004	processed_pseudogene	RP11-543B16.1	M3	0.663926	0.0258957	0.842998	0.00111787	0.889782	0.736345
ENSG00000234093	processed_pseudogene	RPS15AP11	M3	0.600195	0.0509079	0.77536	0.00504954	1.10932	0.432257
ENSG00000234118	processed_pseudogene	RPL13AP6	M3	0.606121	0.0480741	0.771341	0.00543471	1.13728	0.694339
ENSG00000234125	processed_pseudogene	EEF1GP8	M3	0.639534	0.0341015	0.837719	0.00128687	0.694622	0.905052
ENSG00000234488	processed_pseudogene	AC096664.1	M3	0.753811	0.00737212	0.880761	0.000343121	1.03772	0.48357
ENSG00000234498	processed_pseudogene	RPL13AP20	M3	0.70397	0.0156119	0.883203	0.000313767	0.88566	0.594171
ENSG00000234589	processed_pseudogene	RP11-253E3.1	M3	0.684571	0.0201331	0.956478	4.11431e-06	0.958465	0.608078
ENSG00000234741	processed_transcript	GAS5	M3	0.752324	0.00755681	0.79258	0.00362265	0.655506	0.656258
ENSG00000234742	processed_pseudogene	AC144530.1	M3	0.769721	0.00559598	0.778508	0.00476214	1.11778	0.435644
ENSG00000234743	processed_pseudogene	EIF5AP4	M3	0.709102	0.0145498	0.900996	0.00015315	0.848583	0.767283
ENSG00000234782	processed_pseudogene	TPT1P9	M3	0.689465	0.0189143	0.776494	0.00494454	0.522461	0.899311
ENSG00000234785	processed_pseudogene	EEF1GP5	M3	0.583854	0.059311	0.743891	0.00866949	0.771959	0.84571
ENSG00000234797	processed_pseudogene	RPS3AP6	M3	0.868774	0.00051861	0.910369	9.92636e-05	0.985517	0.124359
ENSG00000234882	processed_pseudogene	EIF3EP1	M3	0.756906	0.00699816	0.889749	0.000244416	0.88624	0.432622
ENSG00000234985	processed_pseudogene	RP11-3L10.3	M3	0.527016	0.0957568	0.738973	0.00937099	0.547304	1
ENSG00000235001	processed_pseudogene	EIF4A1P2	M3	0.621676	0.041156	0.860078	0.000683204	0.694539	0.746272
ENSG00000235137	processed_pseudogene	HSP90AB6P	M3	0.532541	0.0916957	0.673653	0.0230526	0.817874	0.915881
ENSG00000235174	processed_pseudogene	RPL39P3	M3	0.738989	0.00936861	0.936275	2.22182e-05	0.9421	0.28419
ENSG00000235175	processed_pseudogene	RPL26P37	M3	0.364724	0.270099	0.681644	0.0208884	0.262587	1
ENSG00000235508	processed_pseudogene	RPS2P7	M3	0.778167	0.00479263	0.919064	6.35268e-05	1.29209	0.335438
ENSG00000235677	processed_pseudogene	NPM1P26	M3	0.69098	0.0185481	0.847339	0.000991865	0.966204	0.607568
ENSG00000235776	processed_pseudogene	AC000089.3	M3	0.407328	0.213714	0.839262	0.0012356	0.393848	1
ENSG00000236058	processed_pseudogene	RP11-215A21.2	M3	0.81611	0.00218516	0.906112	0.000121541	1.26381	0.128786
ENSG00000236312	processed_pseudogene	RPL34P34	M3	0.768134	0.00575723	0.925449	4.43038e-05	0.961422	0.466403
ENSG00000236330	processed_pseudogene	RPL5P9	M3	0.910501	9.86271e-05	0.864044	0.000603887	1.11953	0.205704
ENSG00000236439	processed_pseudogene	RP11-175B9.3	M3	0.520112	0.100994	0.868324	0.00052631	0.525586	0.980611
ENSG00000236552	processed_pseudogene	RPL13AP5	M3	0.63478	0.0358899	0.869549	0.000505555	0.780887	0.655277
ENSG00000236603	processed_pseudogene	RANP1	M3	0.705728	0.015242	0.945791	1.08809e-05	0.635281	0.804732
ENSG00000236792	processed_pseudogene	RP11-142L4.2	M3	0.56963	0.0673536	0.910081	0.000100664	0.623211	0.961938
ENSG00000236992	processed_pseudogene	RPL12P12	M3	0.794118	0.00351163	0.895322	0.000195152	1.18777	0.258538
ENSG00000237506	processed_pseudogene	RPSAP15	M3	0.792975	0.0035939	0.962773	2.05578e-06	0.894582	0.497974
ENSG00000237646	sense_intronic	HLCS-IT1	M3	0.703405	0.0157323	0.793287	0.00357128	0.676363	0.954478
ENSG00000237668	processed_pseudogene	RPS15AP38	M3	0.501516	0.116022	0.765406	0.0060425	0.878578	0.676315
ENSG00000237730	processed_pseudogene	RP11-459A10.1	M3	0.39556	0.228525	0.75543	0.00717467	0.717605	0.969852
ENSG00000237745	processed_pseudogene	AC009963.5	M3	0.325787	0.328227	0.754707	0.0072624	0.427561	1
ENSG00000237749	processed_pseudogene	RP3-423B22.5	M3	0.706626	0.0150556	0.883597	0.000309206	0.904607	0.591563
ENSG00000237828	processed_pseudogene	PA2G4P1	M3	0.591332	0.0553569	0.883649	0.000308616	0.625905	0.909865
ENSG00000237991	processed_pseudogene	RPL35P1	M3	0.688806	0.0190753	0.784829	0.00422176	0.77607	0.807821
ENSG00000238638	lincRNA	AL353626.1	M3	0.753005	0.00747183	0.691854	0.018339	1.75547	0.31837
ENSG00000239246	processed_pseudogene	RP11-464D20.2	M3	0.581673	0.0604997	0.794808	0.00346272	0.877904	0.759121
ENSG00000239264	protein_coding	TXNDC5	M3	0.650604	0.0301807	0.807688	0.00263857	0.746532	0.867808
ENSG00000239344	processed_pseudogene	RP11-771F20.1	M3	0.39524	0.228936	0.778474	0.00476522	0.29729	1
ENSG00000239470	processed_pseudogene	RP11-16F15.2	M3	0.535456	0.0895999	0.611108	0.0457751	0.470655	1
ENSG00000239672	protein_coding	NME1	M3	0.706839	0.0150115	0.727826	0.0111129	0.777458	0.648303
ENSG00000240087	processed_pseudogene	RPSAP12	M3	0.44724	0.167822	0.719465	0.0125651	0.770315	0.950258
ENSG00000240342	processed_pseudogene	RPS2P5	M3	0.76664	0.00591229	0.958015	3.50774e-06	1.18421	0.172261
ENSG00000240376	processed_pseudogene	RP11-36C20.1	M3	0.772584	0.00531338	0.945119	1.14905e-05	0.952256	0.353509
ENSG00000240395	processed_pseudogene	RPL5P23	M3	0.669357	0.0242793	0.93767	2.01522e-05	0.773877	0.723729
ENSG00000240471	processed_pseudogene	PHBP8	M3	0.689923	0.018803	0.856091	0.000770608	0.834009	0.80194
ENSG00000240509	processed_pseudogene	RPL34P18	M3	0.646083	0.0317414	0.925639	4.38102e-05	0.727956	0.740896
ENSG00000240567	lincRNA	RP11-3P17.4	M3	0.789396	0.00386053	0.860859	0.000666998	1.60735	0.134037
ENSG00000240616	processed_pseudogene	RPS6P25	M3	0.482851	0.132482	0.674375	0.0228507	0.598222	0.937127
ENSG00000240652	processed_pseudogene	RP11-832N8.1	M3	0.741947	0.0089421	0.972678	5.18337e-07	1.05661	0.346585
ENSG00000240914	processed_pseudogene	RPL15P2	M3	0.755571	0.00715768	0.922128	5.36412e-05	0.748737	0.683773
ENSG00000240972	protein_coding	MIF	M3	0.599823	0.0510897	0.890584	0.000236489	0.890142	0.68066
ENSG00000241061	processed_pseudogene	RPL5P1	M3	0.600461	0.0507785	0.882913	0.000317148	0.696582	0.79692
ENSG00000241081	processed_pseudogene	RP11-488C13.1	M3	0.772381	0.00533305	0.950231	7.45569e-06	0.677419	0.628642
ENSG00000241255	processed_pseudogene	RP1-89D4.1	M3	0.81854	0.00206587	0.731734	0.0104776	0.877444	0.483022
ENSG00000241352	processed_pseudogene	RP11-392P7.1	M3	0.628385	0.0383969	0.880157	0.000350694	0.805317	0.799956
ENSG00000241431	transcribed_processed_pseudogene	RPL37P6	M3	0.594197	0.0538911	0.785611	0.00415819	0.565413	0.952264
ENSG00000241494	processed_pseudogene	RP11-796G6.1	M3	0.687285	0.0194505	0.914135	8.22868e-05	0.811502	0.602078
ENSG00000241511	processed_pseudogene	RPS15AP24	M3	0.699796	0.016516	0.834941	0.00138313	0.859045	0.633455
ENSG00000241556	processed_pseudogene	RP11-490G8.1	M3	0.56137	0.0723452	0.786381	0.00409632	0.583351	0.922835
ENSG00000241612	processed_pseudogene	RP13-585F24.1	M3	0.808572	0.00258793	0.837088	0.00130827	0.85883	0.694509
ENSG00000241680	processed_pseudogene	RPL31P49	M3	0.801973	0.00298377	0.959749	2.90879e-06	0.892005	0.545441
ENSG00000241741	processed_pseudogene	RPL7AP30	M3	0.584104	0.059176	0.875222	0.000417437	0.646704	0.859283
ENSG00000241746	processed_pseudogene	RP11-941H19.1	M3	0.666496	0.0251217	0.91007	0.000100716	0.896112	0.697811
ENSG00000241932	processed_pseudogene	RP11-14K2.1	M3	0.593706	0.0541403	0.760907	0.0065355	1.11328	0.6042
ENSG00000241945	protein_coding	PWP2	M3	0.723493	0.0118494	0.871381	0.000475693	0.772164	0.578372
ENSG00000242060	processed_pseudogene	RPS3AP49	M3	0.668989	0.0243865	0.814749	0.00225413	0.987499	0.59716
ENSG00000242071	processed_pseudogene	RPL7AP6	M3	0.693182	0.0180245	0.958816	3.2203e-06	0.771888	0.551856
ENSG00000242208	processed_pseudogene	RPL5P29	M3	0.785813	0.00414192	0.759375	0.00670984	1.05553	0.437656
ENSG00000242299	processed_pseudogene	RP11-234A1.1	M3	0.645716	0.0318704	0.919657	6.15129e-05	0.909632	0.521662
ENSG00000242358	processed_pseudogene	RPS21P4	M3	0.748288	0.00807545	0.922082	5.37793e-05	1.14505	0.485336
ENSG00000242372	protein_coding	EIF6	M3	0.519221	0.101683	0.878958	0.000366103	0.338725	1
ENSG00000242445	processed_pseudogene	RPL7AP11	M3	0.555922	0.0757699	0.911356	9.45775e-05	0.736748	0.859912
ENSG00000242660	processed_pseudogene	RP11-1094M14.1	M3	0.768203	0.00575018	0.891064	0.000232022	1.00087	0.489312
ENSG00000242814	processed_pseudogene	RP11-436H11.1	M3	0.634229	0.0361011	0.770044	0.0055635	1.01341	0.813992
ENSG00000242882	processed_pseudogene	RPL5P11	M3	0.856749	0.000755633	0.880519	0.000346144	1.33235	0.329453
ENSG00000242970	processed_pseudogene	AC068522.4	M3	0.517751	0.102827	0.778275	0.004783	0.573972	1
ENSG00000243181	processed_pseudogene	RP11-734J24.1	M3	0.767928	0.00577847	0.873285	0.000446094	0.676968	0.885942
ENSG00000243199	processed_pseudogene	RP11-408P14.1	M3	0.815412	0.00222034	0.927962	3.81093e-05	0.96256	0.216313
ENSG00000243517	processed_pseudogene	RP11-627K11.1	M3	0.611801	0.0454616	0.830857	0.00153436	0.834996	0.798348
ENSG00000243669	processed_pseudogene	RPL34P23	M3	0.882278	0.000324646	0.890568	0.000236641	1.62049	0.15248
ENSG00000243680	processed_pseudogene	RPL37P23	M3	0.75927	0.00672197	0.894537	0.000201585	0.905981	0.433614
ENSG00000243746	processed_pseudogene	EEF1A1P10	M3	0.549792	0.0797512	0.681855	0.0208333	0.621486	0.966962
ENSG00000243802	processed_pseudogene	RP11-390K5.1	M3	0.583435	0.0595382	0.849488	0.000933616	0.841552	0.816233
ENSG00000243829	processed_pseudogene	CTB-33G10.1	M3	0.472695	0.142029	0.794819	0.00346191	0.588692	0.958525
ENSG00000244153	processed_pseudogene	WWP1P1	M3	0.230838	0.494662	0.52522	0.0971016	0.292922	1
ENSG00000244192	processed_pseudogene	RP11-114H7.1	M3	0.491279	0.124877	0.82687	0.00169358	0.596882	0.970029
ENSG00000244229	processed_pseudogene	RPL26P35	M3	0.626607	0.0391154	0.784574	0.00424262	0.75724	0.876399
ENSG00000244313	processed_pseudogene	RP11-425L10.1	M3	0.646656	0.0315406	0.91333	8.5711e-05	0.658427	0.666587
ENSG00000244363	processed_pseudogene	RPL7P23	M3	0.606829	0.0477431	0.682262	0.0207273	0.657437	0.861376
ENSG00000244535	processed_pseudogene	RP1-181J22.1	M3	0.635571	0.0355877	0.852947	0.000845291	0.691185	0.884956
ENSG00000244705	processed_pseudogene	RP11-133K1.1	M3	0.618433	0.0425371	0.85023	0.0009141	0.977617	0.658546
ENSG00000244716	processed_pseudogene	RP11-20O24.4	M3	0.78838	0.00393886	0.960087	2.80164e-06	1.041	0.254124
ENSG00000245205	processed_pseudogene	EEF1A1P4	M3	0.488022	0.127781	0.740519	0.00914612	0.488038	0.993919
ENSG00000245812	lincRNA	RP11-175K6.1	M3	0.780592	0.00457864	0.77507	0.00507663	1.88063	0.148228
ENSG00000245910	processed_transcript	SNHG6	M3	0.689505	0.0189046	0.87345	0.000443598	0.360578	1
ENSG00000247077	protein_coding	PGAM5	M3	0.811231	0.00244002	0.92077	5.78635e-05	1.55725	0.0429146
ENSG00000248191	processed_pseudogene	PES1P1	M3	0.721955	0.0121192	0.905854	0.000123009	1.07446	0.675014
ENSG00000249264	processed_pseudogene	EEF1A1P9	M3	0.362099	0.273822	0.691866	0.0183362	0.359711	1
ENSG00000249921	processed_pseudogene	CTC-329H14.1	M3	0.610616	0.0459984	0.69735	0.017063	0.622198	0.951516
ENSG00000250321	processed_pseudogene	RP11-478C6.4	M3	0.680671	0.0211438	0.900063	0.000159535	0.980021	0.639947
ENSG00000250346	processed_pseudogene	EEF1GP2	M3	0.601355	0.0503445	0.80998	0.00250881	0.638817	0.917611
ENSG00000250366	lincRNA	TUNAR	M3	0.837167	0.00130557	0.843778	0.0010944	2.31673	0.00671387
ENSG00000250428	processed_pseudogene	RP11-1082L8.1	M3	0.618946	0.0423168	0.666194	0.0252119	0.712742	0.969852
ENSG00000250568	processed_pseudogene	RP11-333E13.2	M3	0.75827	0.00683782	0.927182	3.99567e-05	0.783391	0.728615
ENSG00000250746	processed_pseudogene	RP11-39C10.1	M3	0.490878	0.125232	0.676179	0.0223519	0.505226	1
ENSG00000251102	processed_pseudogene	CTBP2P4	M3	0.425276	0.192248	0.66311	0.0261452	0.319409	1
ENSG00000251667	processed_pseudogene	BRCC3P1	M3	0.833747	0.00142615	0.817128	0.00213457	1.01835	0.474259
ENSG00000251949	snoRNA	SNORD112	M3	0.687348	0.0194349	0.835925	0.00134845	1.72561	0.741964
ENSG00000252213	snoRNA	SNORA74	M3	0.734635	0.0100233	0.778405	0.00477132	2.32897	0.28419
ENSG00000253144	processed_pseudogene	RP11-281O15.7	M3	0.457801	0.156796	0.679489	0.0214571	0.299539	1
ENSG00000253683	processed_pseudogene	CTB-79E8.3	M3	0.697525	0.0170234	0.910646	9.79303e-05	0.478435	0.94072
ENSG00000255213	processed_pseudogene	NPM1P35	M3	0.636862	0.0350989	0.883905	0.000305684	0.809752	0.915766
ENSG00000255909	processed_pseudogene	PDCD5P1	M3	0.828947	0.00160919	0.820697	0.00196413	0.844828	0.566043
ENSG00000255964	processed_pseudogene	RP11-69M1.3	M3	0.744814	0.00854227	0.947692	9.29217e-06	1.03979	0.662667
ENSG00000256073	lincRNA	URB1-AS1	M3	0.564734	0.0702832	0.735148	0.00994442	0.896242	0.841067
ENSG00000256968	processed_pseudogene	SNRPEP2	M3	0.827131	0.00168279	0.799532	0.00314104	0.897793	0.429826
ENSG00000257199	processed_pseudogene	RP11-669B18.1	M3	0.719952	0.0124769	0.825293	0.00175986	1.17887	0.494521
ENSG00000257956	processed_pseudogene	NOP56P3	M3	0.60236	0.0498596	0.651135	0.0300009	0.800481	0.899311
ENSG00000258399	lincRNA	MEG8	M3	0.713485	0.0136848	0.894709	0.00020016	2.04228	0.642118
ENSG00000258732	unprocessed_pseudogene	RP11-603B24.1	M3	0.492358	0.123923	0.646665	0.0315372	1.10378	1
ENSG00000258758	processed_pseudogene	RP11-613G13.1	M3	0.477288	0.13766	0.562728	0.0715083	0.359322	1
ENSG00000259096	processed_pseudogene	FAM35CP	M3	0.891797	0.00022533	0.853044	0.000842914	0.886532	0.549776
ENSG00000260196	antisense	RP1-239B22.5	M3	0.777139	0.00488563	0.813149	0.00233732	1.43371	0.15448
ENSG00000260260	lincRNA	SNHG19	M3	0.742531	0.00885953	0.822978	0.00186069	1.1354	0.355059
ENSG00000260326	processed_pseudogene	PHBP21	M3	0.721627	0.0121771	0.93766	2.01665e-05	0.81698	0.830886
ENSG00000261088	lincRNA	RP11-61A14.3	M3	0.814906	0.00224614	0.862108	0.000641669	1.284	0.191101
ENSG00000261373	antisense	VPS9D1-AS1	M3	0.649782	0.0304602	0.814663	0.00225858	2.065	0.313908
ENSG00000261557	processed_pseudogene	EEF1A1P38	M3	0.744049	0.00864761	0.882015	0.000327802	0.916502	0.420381
ENSG00000261762	antisense	RP11-650L12.2	M3	0.756711	0.00702125	0.870193	0.000494898	1.65964	0.282989
ENSG00000263535	processed_pseudogene	AK4P1	M3	0.722498	0.0120234	0.808628	0.00258477	1.00497	0.475371
ENSG00000263873	sense_intronic	RP11-334E6.12	M3	0.513436	0.106234	0.694261	0.0177719	1.09977	0.759121
ENSG00000264281	processed_pseudogene	CTD-2031P19.4	M3	0.496195	0.120572	0.837949	0.00127914	0.57156	0.991072
ENSG00000265038	processed_pseudogene	PMM2P1	M3	0.429119	0.187828	0.691946	0.0183171	0.863835	0.993919
ENSG00000265778	antisense	RP11-17M16.2	M3	0.774446	0.00513531	0.578856	0.0620581	1.50901	0.316532
ENSG00000265936	processed_pseudogene	RP11-563H6.1	M3	0.803537	0.0028862	0.713491	0.0136836	1.35958	0.312115
ENSG00000266066	processed_pseudogene	POLRMTP1	M3	0.353848	0.285708	0.654883	0.0287539	0.432119	1
ENSG00000266402	lincRNA	SNHG25	M3	0.272007	0.418421	0.586771	0.0577464	0.318961	1
ENSG00000267742	processed_pseudogene	FAM60CP	M3	0.73925	0.00933048	0.80371	0.0028755	1.47635	0.181588
ENSG00000268032	processed_pseudogene	CTB-52I2.4	M3	0.730949	0.0106029	0.915357	7.72852e-05	0.474919	0.970029
ENSG00000268310	protein_coding	AC087645.1	M3	0.690192	0.018738	0.818381	0.00207351	1.89754	0.268655
ENSG00000268412	processed_pseudogene	TRMT112P6	M3	0.565538	0.0697967	0.851715	0.00087599	0.490526	1
ENSG00000269637	processed_pseudogene	RPL12P41	M3	0.768489	0.00572085	0.913187	8.63335e-05	1.16585	0.578886
ENSG00000269893	lincRNA	SNHG8	M3	0.720513	0.012376	0.963603	1.85955e-06	1.02236	0.402565
ENSG00000269926	antisense	RP11-442H21.2	M3	0.647428	0.0312712	0.685498	0.0198982	1.19158	0.556289
ENSG00000270006	antisense	RP11-178L8.7	M3	0.493615	0.12282	0.56803	0.0683016	0.390187	1
ENSG00000270102	lincRNA	RP11-498E2.8	M3	0.75858	0.00680178	0.704666	0.0154648	1.06508	0.658374
ENSG00000271417	lincRNA	SNHG24	M3	0.724821	0.01162	0.887615	0.000265589	2.08047	0.495113
ENSG00000272344	snoRNA	SNORD114-21	M3	0.797181	0.00329826	0.879398	0.000360393	2.64615	0.227952
ENSG00000272960	lincRNA	RP11-339B21.15	M3	0.812276	0.0023837	0.821014	0.00194948	1.32703	0.258268
ENSG00000011295	protein_coding	TTC19	M4	0.6962	0.0173245	0.950029	7.59084e-06	0.558778	0.705341
ENSG00000023572	protein_coding	GLRX2	M4	0.390306	0.235326	0.697727	0.0169777	0.237894	1
ENSG00000023734	protein_coding	STRAP	M4	0.739538	0.00928832	0.842532	0.00113206	0.388831	0.960529
ENSG00000043093	protein_coding	DCUN1D1	M4	0.417816	0.201005	0.683353	0.020445	0.100505	1
ENSG00000052723	protein_coding	SIKE1	M4	0.753086	0.00746177	0.924556	4.66815e-05	0.225961	1
ENSG00000075089	protein_coding	ACTR6	M4	0.750431	0.00779692	0.777912	0.00481559	0.270557	1
ENSG00000087299	protein_coding	L2HGDH	M4	0.78182	0.00447299	0.678777	0.0216475	0.587015	0.825921
ENSG00000090920	protein_coding	FCGBP	M4	0.631789	0.037048	0.707289	0.0149189	2.28813	0.194406
ENSG00000095066	protein_coding	HOOK2	M4	0.428896	0.188083	0.675355	0.0225786	0.311531	1
ENSG00000095574	protein_coding	IKZF5	M4	0.728202	0.0110505	0.730351	0.0106993	0.340061	1
ENSG00000102387	protein_coding	TAF7L	M4	0.724619	0.0116546	0.759376	0.00670983	0.957059	0.691692
ENSG00000104228	protein_coding	TRIM35	M4	0.682253	0.0207295	0.737912	0.00952763	0.201662	1
ENSG00000111906	protein_coding	HDDC2	M4	0.807423	0.00265388	0.910964	9.64148e-05	0.800142	0.379694
ENSG00000112234	protein_coding	FBXL4	M4	0.691	0.0185432	0.929852	3.39056e-05	0.378343	1
ENSG00000115541	protein_coding	HSPE1	M4	0.701419	0.0161601	0.721015	0.0122862	0.550353	0.913516
ENSG00000116157	protein_coding	GPX7	M4	0.61457	0.0442242	0.918763	6.45659e-05	1.71012	0.254689
ENSG00000117620	protein_coding	SLC35A3	M4	0.820657	0.001966	0.854338	0.000811601	0.573971	0.696776
ENSG00000119121	protein_coding	TRPM6	M4	0.565152	0.0700297	0.811963	0.00240047	3.44302	0.0908877
ENSG00000119396	protein_coding	RAB14	M4	0.586666	0.0578021	0.736845	0.00968697	0.209165	1
ENSG00000121864	protein_coding	ZNF639	M4	0.791011	0.0037385	0.812659	0.00236329	0.286451	1
ENSG00000123178	protein_coding	SPRYD7	M4	0.468597	0.146001	0.817222	0.00212997	0.344864	1
ENSG00000123179	protein_coding	EBPL	M4	0.830671	0.00154151	0.892827	0.000216163	1.01461	0.254539
ENSG00000123297	protein_coding	TSFM	M4	0.848979	0.000947169	0.688236	0.0192153	0.392144	1
ENSG00000131368	protein_coding	MRPS25	M4	0.663786	0.0259385	0.807629	0.002642	0.528208	0.844908
ENSG00000133641	protein_coding	C12orf29	M4	0.767818	0.00578981	0.780697	0.00456953	0.461258	0.93444
ENSG00000136810	protein_coding	TXN	M4	0.746524	0.00831008	0.915952	7.49342e-05	0.58082	0.731591
ENSG00000137822	protein_coding	TUBGCP4	M4	0.558444	0.0741714	0.783865	0.0043011	0.400649	1
ENSG00000151376	protein_coding	ME3	M4	0.313494	0.347853	0.717063	0.0130066	1.09742	0.830373
ENSG00000152049	protein_coding	KCNE4	M4	0.734776	0.0100016	0.76404	0.00618925	2.34533	0.0674017
ENSG00000152242	protein_coding	C18orf25	M4	0.326972	0.326366	0.764134	0.00617902	0.0668206	1
ENSG00000154079	protein_coding	SDHAF4	M4	0.308478	0.356033	0.731035	0.0105891	0.579773	0.980389
ENSG00000154258	protein_coding	ABCA9	M4	0.363123	0.272366	0.396826	0.226904	0.72624	0.994484
ENSG00000157077	protein_coding	ZFYVE9	M4	0.381353	0.247184	0.822272	0.00189226	0.0790612	1
ENSG00000159110	protein_coding	IFNAR2	M4	0.622846	0.0406651	0.877195	0.000389695	0.326712	1
ENSG00000159593	protein_coding	NAE1	M4	0.61832	0.0425861	0.569908	0.0671896	0.309959	1
ENSG00000160199	protein_coding	PKNOX1	M4	0.474142	0.140644	0.855128	0.000792944	0.282528	1
ENSG00000160539	protein_coding	PLPP7	M4	0.613636	0.0446389	0.872835	0.000452966	1.83151	0.375319
ENSG00000162980	protein_coding	ARL5A	M4	0.679562	0.0214378	0.549308	0.0800712	0.294202	1
ENSG00000164292	protein_coding	RHOBTB3	M4	0.5513	0.0787596	0.457627	0.156974	0.613434	0.789349
ENSG00000164615	protein_coding	CAMLG	M4	0.519888	0.101167	0.855839	0.000776418	0.212887	1
ENSG00000164713	protein_coding	BRI3	M4	0.44284	0.172554	0.742743	0.00882976	0.249879	1
ENSG00000166592	protein_coding	RRAD	M4	0.563219	0.0712069	0.831335	0.00151605	3.72385	0.0403185
ENSG00000168264	protein_coding	IRF2BP2	M4	0.513354	0.106299	0.844587	0.00107044	0.18786	1
ENSG00000173083	protein_coding	HPSE	M4	0.564588	0.0703722	0.688911	0.0190496	1.64581	0.591367
ENSG00000173457	protein_coding	PPP1R14B	M4	0.818998	0.00204394	0.786825	0.00406098	0.80642	0.509331
ENSG00000173915	protein_coding	USMG5	M4	0.560031	0.0731774	0.849915	0.000922363	0.462352	0.93871
ENSG00000180008	protein_coding	SOCS4	M4	0.242749	0.472003	0.639141	0.034247	0.0726452	1
ENSG00000180228	protein_coding	PRKRA	M4	0.587537	0.0573404	0.788418	0.00393587	0.307714	1
ENSG00000181915	protein_coding	ADO	M4	0.726358	0.0113585	0.870376	0.000491915	0.517832	0.819827
ENSG00000182004	protein_coding	SNRPE	M4	0.778701	0.00474489	0.872163	0.000463356	0.8528	0.402565
ENSG00000182247	protein_coding	UBE2E2	M4	0.827517	0.00166695	0.907303	0.00011496	0.78226	0.546691
ENSG00000183458	transcribed_unprocessed_pseudogene	RP11-958N24.1	M4	-0.230102	0.496078	-0.133872	0.694747	-0.152158	1
ENSG00000184465	protein_coding	WDR27	M4	0.472789	0.141939	0.824709	0.00178492	0.278229	1
ENSG00000196388	protein_coding	INCA1	M4	0.13257	0.697595	0.670855	0.0238463	0.373086	1
ENSG00000198740	protein_coding	ZNF652	M4	0.538779	0.0872491	0.752212	0.00757092	0.187279	1
ENSG00000203469	antisense	RP5-1113E3.3	M4	0.599733	0.0511337	0.800848	0.00305549	1.22085	0.656526
ENSG00000204147	protein_coding	ASAH2B	M4	0.667379	0.0248595	0.757698	0.00690474	0.512849	0.932444
ENSG00000204745	unprocessed_pseudogene	AC083899.3	M4	0.73098	0.010598	0.744971	0.00852079	0.638689	0.89658
ENSG00000211460	protein_coding	TSN	M4	0.65398	0.0290507	0.882392	0.000323293	0.17728	1
ENSG00000213904	antisense	LIPE-AS1	M4	0.50091	0.116534	0.829731	0.00157813	0.451883	1
ENSG00000215193	protein_coding	PEX26	M4	0.739272	0.0093272	0.840623	0.00119169	0.376187	1
ENSG00000218730	processed_pseudogene	RP3-453I5.2	M4	0.388692	0.237439	0.787242	0.00402791	0.908776	0.916433
ENSG00000220842	processed_pseudogene	RP11-572P18.1	M4	0.739982	0.00922388	0.762799	0.00632471	0.57796	0.857948
ENSG00000221164	snoRNA	SNORA11	M4	0.47588	0.138991	0.777023	0.00489613	0.439676	1
ENSG00000223969	antisense	AC002456.2	M4	0.263917	0.432932	0.635309	0.0356875	0.753917	0.961291
ENSG00000224593	transcribed_processed_pseudogene	RP11-30B1.1	M4	0.317257	0.34178	0.713076	0.0137639	0.330911	1
ENSG00000231381	processed_pseudogene	RNF2P1	M4	0.54603	0.0822625	0.55184	0.0784058	0.784355	0.936138
ENSG00000232442	antisense	CTD-3184A7.4	M4	0.521838	0.0996679	0.835363	0.00136818	0.455149	1
ENSG00000232833	protein_coding	FAM27E3	M4	0.669728	0.0241717	0.839231	0.00123662	0.823228	0.7986
ENSG00000233786	processed_pseudogene	CDC27P1	M4	0.609215	0.0466386	0.733859	0.0101434	0.327411	1
ENSG00000233961	lincRNA	RP11-87H9.2	M4	0.429527	0.187362	0.801781	0.00299592	0.337719	1
ENSG00000234036	processed_pseudogene	TXNP6	M4	0.514432	0.105441	0.675091	0.0226516	0.369163	1
ENSG00000240204	protein_coding	SMKR1	M4	0.616838	0.0432285	0.903095	0.000139509	1.23222	0.400813
ENSG00000240477	processed_pseudogene	RP11-63E16.1	M4	0.655625	0.0285114	0.581925	0.0603613	0.656007	0.980152
ENSG00000243444	protein_coding	PALM2	M4	0.587458	0.0573822	0.895154	0.000196517	0.952286	0.579395
ENSG00000248774	antisense	RP11-798M19.3	M4	0.515609	0.104509	0.637951	0.03469	0.560025	1
ENSG00000254463	processed_pseudogene	RP11-484D2.3	M4	0.614437	0.0442833	0.767097	0.00586454	0.419605	1
ENSG00000256940	antisense	RP11-783K16.5	M4	0.717169	0.012987	0.868674	0.000520321	1.35258	0.446822
ENSG00000257151	lincRNA	PWAR6	M4	0.647268	0.0313268	0.83828	0.00126806	0.78048	0.521189
ENSG00000261705	lincRNA	RP11-61A14.2	M4	0.816447	0.0021683	0.691232	0.0184875	1.05404	0.41346
ENSG00000265145	snoRNA	SNORD53	M4	0.729717	0.0108021	0.62665	0.0390979	0.854794	0.812441
ENSG00000266910	processed_pseudogene	CTC-448F2.6	M4	0.714839	0.0134251	0.805678	0.00275639	0.685824	0.83021
ENSG00000266930	processed_pseudogene	CTD-2085J24.4	M4	0.600573	0.0507241	0.768795	0.00568969	0.614674	0.943306
ENSG00000269399	lincRNA	CTD-3222D19.12	M4	0.356539	0.281801	0.704229	0.0155571	0.600299	1
ENSG00000269728	lincRNA	RP11-145M9.4	M4	0.754152	0.00733021	0.826465	0.00171044	0.485671	0.823315
ENSG00000270041	lincRNA	LL22NC03-N27C7.1	M4	0.647118	0.0313792	0.775324	0.00505282	0.587451	0.94878
ENSG00000270945	processed_pseudogene	HSPE1P7	M4	0.696599	0.0172335	0.769902	0.00557775	1.1244	0.633478
ENSG00000272420	sense_intronic	RP4-740C4.7	M4	0.692616	0.0181581	0.761773	0.00643844	0.703491	0.871685
ENSG00000272579	antisense	RP11-101E13.5	M4	0.604006	0.049073	0.812427	0.00237562	0.792383	0.713594
ENSG00000003393	protein_coding	ALS2	M5	-0.571807	0.0660774	0.67515	0.0226355	-0.246646	1
ENSG00000006016	protein_coding	CRLF1	M5	-0.455908	0.158738	0.610429	0.0460836	-0.26858	1
ENSG00000006042	protein_coding	TMEM98	M5	-0.629542	0.0379346	0.865563	0.000575416	-0.483976	0.975386
ENSG00000006715	protein_coding	VPS41	M5	-0.647221	0.0313432	0.859822	0.000688578	-0.37493	0.990572
ENSG00000008086	protein_coding	CDKL5	M5	-0.799055	0.00317246	0.838025	0.00127656	-0.984706	0.33586
ENSG00000011566	protein_coding	MAP4K3	M5	-0.697578	0.0170115	0.939215	1.80417e-05	-0.30385	1
ENSG00000026950	protein_coding	BTN3A1	M5	-0.705922	0.0152016	0.856383	0.000763938	-0.602652	0.849548
ENSG00000039319	protein_coding	ZFYVE16	M5	-0.816437	0.00216882	0.816193	0.00218102	-0.460489	0.84571
ENSG00000047849	protein_coding	MAP4	M5	-0.472478	0.142238	0.582178	0.0602228	-0.243588	1
ENSG00000049192	protein_coding	ADAMTS6	M5	-0.529125	0.0941924	0.926647	4.12612e-05	-0.420806	1
ENSG00000054282	protein_coding	SDCCAG8	M5	-0.764352	0.00615547	0.800628	0.00306971	-0.516853	0.840945
ENSG00000067221	protein_coding	STOML1	M5	-0.699165	0.016656	0.689387	0.0189333	-0.354479	1
ENSG00000068097	protein_coding	HEATR6	M5	-0.470731	0.143924	0.767772	0.00579449	-0.173078	1
ENSG00000070759	protein_coding	TESK2	M5	-0.700455	0.0163708	0.695825	0.0174104	-1.11808	0.492375
ENSG00000070778	protein_coding	PTPN21	M5	-0.425598	0.191875	0.818592	0.00206336	-0.315153	1
ENSG00000076641	protein_coding	PAG1	M5	-0.602947	0.049578	0.792084	0.00365891	-0.753848	0.72146
ENSG00000082684	protein_coding	SEMA5B	M5	-0.772334	0.00533759	0.780531	0.00458399	-1.48712	0.11766
ENSG00000083838	protein_coding	ZNF446	M5	-0.591855	0.0550871	0.899049	0.000166694	-0.330242	1
ENSG00000084676	protein_coding	NCOA1	M5	-0.8055	0.00276704	0.900987	0.000153213	-0.625392	0.562564
ENSG00000087274	protein_coding	ADD1	M5	-0.576892	0.0631608	0.79064	0.00376627	-0.313491	1
ENSG00000089060	protein_coding	SLC8B1	M5	-0.721122	0.0122671	0.907187	0.00011559	-0.643591	0.859912
ENSG00000089472	protein_coding	HEPH	M5	-0.849271	0.000939377	0.856676	0.00075729	-4.46051	0.000434796
ENSG00000094975	protein_coding	SUCO	M5	-0.646099	0.0317358	0.524465	0.0976703	-0.289859	1
ENSG00000099991	protein_coding	CABIN1	M5	-0.443065	0.172309	0.631968	0.0369777	-0.160209	1
ENSG00000101144	protein_coding	BMP7	M5	-0.783286	0.00434928	0.959284	3.06085e-06	-1.06566	0.282287
ENSG00000101343	protein_coding	CRNKL1	M5	-0.716064	0.0131935	0.868665	0.000520465	-0.223123	1
ENSG00000101751	protein_coding	POLI	M5	-0.417754	0.201079	0.704424	0.0155159	-0.197425	1
ENSG00000102218	protein_coding	RP2	M5	-0.554397	0.0767479	0.836401	0.00133188	-0.547592	0.904768
ENSG00000102362	protein_coding	SYTL4	M5	-0.713569	0.0136685	0.772476	0.00532377	-1.18052	0.399206
ENSG00000103351	protein_coding	CLUAP1	M5	-0.0470009	0.890854	0.502255	0.115399	0.0217228	1
ENSG00000105810	protein_coding	CDK6	M5	-0.440245	0.175382	0.800055	0.00310681	-0.497677	0.984589
ENSG00000107862	protein_coding	GBF1	M5	-0.796673	0.00333297	0.910539	9.84444e-05	-0.298313	1
ENSG00000108448	protein_coding	TRIM16L	M5	-0.652974	0.0293844	0.817134	0.00213429	-0.683661	0.759121
ENSG00000109689	protein_coding	STIM2	M5	-0.819347	0.00202739	0.929681	3.42721e-05	-0.859521	0.316532
ENSG00000112679	protein_coding	DUSP22	M5	-0.148949	0.662044	0.508202	0.110463	-0.0226676	1
ENSG00000112852	protein_coding	PCDHB2	M5	-0.747459	0.00818516	0.833448	0.00143706	-3.77386	0.000329796
ENSG00000113205	protein_coding	PCDHB3	M5	-0.665174	0.025518	0.641128	0.0335161	-2.32666	0.0561545
ENSG00000116147	protein_coding	TNR	M5	-0.564425	0.0704709	0.902834	0.000141151	-0.988732	0.892548
ENSG00000116885	protein_coding	OSCP1	M5	-0.449973	0.164925	0.729061	0.0109092	-0.193446	1
ENSG00000119720	protein_coding	NRDE2	M5	-0.752023	0.00759469	0.85062	0.000903976	-0.268406	1
ENSG00000120860	protein_coding	CCDC53	M5	-0.700894	0.0162746	0.816953	0.00214318	-0.36137	1
ENSG00000120899	protein_coding	PTK2B	M5	-0.71923	0.0126079	0.776361	0.00495682	-0.590721	0.865409
ENSG00000121940	protein_coding	CLCC1	M5	-0.571018	0.0665381	0.862061	0.000642617	-0.129549	1
ENSG00000122545	protein_coding	SEPT7	M5	-0.686214	0.0197179	0.932964	2.77705e-05	-0.612578	0.668201
ENSG00000124177	protein_coding	CHD6	M5	-0.592652	0.054678	0.891146	0.00023127	-0.311265	1
ENSG00000124191	protein_coding	TOX2	M5	-0.676605	0.0222353	0.919044	6.35946e-05	-1.28648	0.856001
ENSG00000129535	protein_coding	NRL	M5	-0.47218	0.142525	0.60609	0.048089	-0.735792	0.980711
ENSG00000130703	protein_coding	OSBPL2	M5	-0.675206	0.0226198	0.853728	0.000826261	-0.252521	1
ENSG00000130818	protein_coding	ZNF426	M5	-0.699437	0.0165955	0.812146	0.00239065	-0.279488	1
ENSG00000131375	protein_coding	CAPN7	M5	-0.73932	0.00932018	0.882171	0.000325932	-0.231015	1
ENSG00000131759	protein_coding	RARA	M5	-0.659321	0.0273248	0.784642	0.00423708	-0.626587	0.830373
ENSG00000132471	protein_coding	WBP2	M5	-0.588331	0.0569213	0.667793	0.0247375	-0.449654	0.974999
ENSG00000133321	protein_coding	RARRES3	M5	-0.801502	0.00301367	0.859355	0.000698461	-1.94988	0.0354952
ENSG00000134762	protein_coding	DSC3	M5	-0.562191	0.0718385	0.708794	0.014612	-0.844398	0.888518
ENSG00000134780	protein_coding	DAGLA	M5	-0.80694	0.00268195	0.863109	0.000621908	-0.443897	0.990572
ENSG00000135362	protein_coding	PRR5L	M5	-0.707054	0.0149673	0.927267	3.97519e-05	-1.10439	0.370613
ENSG00000135437	protein_coding	RDH5	M5	-0.572359	0.0657568	0.696639	0.0172243	-0.788151	0.899121
ENSG00000136504	protein_coding	KAT7	M5	-0.073661	0.829583	0.630133	0.0377	0.0235725	1
ENSG00000137200	protein_coding	CMTR1	M5	-0.797868	0.00325171	0.74837	0.00806469	-0.44651	0.921153
ENSG00000137522	protein_coding	RNF121	M5	-0.620954	0.0414604	0.816508	0.00216526	-0.21074	1
ENSG00000138175	protein_coding	ARL3	M5	-0.546878	0.0816917	0.770522	0.00551578	-0.210422	1
ENSG00000138193	protein_coding	PLCE1	M5	-0.735409	0.00990459	0.891528	0.000227767	-1.33652	0.196757
ENSG00000138771	protein_coding	SHROOM3	M5	-0.319345	0.338437	0.646799	0.0314906	-0.143433	1
ENSG00000140022	protein_coding	STON2	M5	-0.619593	0.0420395	0.860139	0.000681924	-0.789819	0.555795
ENSG00000140199	protein_coding	SLC12A6	M5	-0.66653	0.0251115	0.908463	0.000108815	-0.463186	0.952363
ENSG00000140526	protein_coding	ABHD2	M5	-0.740648	0.00912755	0.925403	4.44237e-05	-0.631362	0.617559
ENSG00000140848	protein_coding	CPNE2	M5	-0.754696	0.00726372	0.881967	0.000328378	-1.05622	0.323117
ENSG00000140961	protein_coding	OSGIN1	M5	-0.60167	0.0501923	0.782141	0.00444569	-0.902718	0.711043
ENSG00000141699	protein_coding	FAM134C	M5	-0.796193	0.00336596	0.775202	0.00506422	-0.424726	0.952264
ENSG00000141736	protein_coding	ERBB2	M5	-0.579168	0.0618846	0.830568	0.00154549	-0.416898	1
ENSG00000143603	protein_coding	KCNN3	M5	-0.271456	0.419402	0.792173	0.00365239	-0.221165	1
ENSG00000145216	protein_coding	FIP1L1	M5	-0.674831	0.0227239	0.696635	0.0172252	-0.213591	1
ENSG00000145780	protein_coding	FEM1C	M5	-0.535017	0.0899131	0.859739	0.000690322	-0.213959	1
ENSG00000146872	protein_coding	TLK2	M5	-0.598225	0.051875	0.747358	0.00819857	-0.179276	1
ENSG00000148120	protein_coding	C9orf3	M5	-0.783555	0.00432679	0.853181	0.000839545	-1.08377	0.24204
ENSG00000148660	protein_coding	CAMK2G	M5	-0.502512	0.115183	0.800894	0.00305258	-0.388036	1
ENSG00000148832	protein_coding	PAOX	M5	-0.730913	0.0106087	0.863146	0.000621195	-1.00686	0.62827
ENSG00000149599	protein_coding	DUSP15	M5	-0.681769	0.0208558	0.771412	0.0054277	-1.2055	0.51015
ENSG00000150551	protein_coding	LYPD1	M5	-0.622255	0.0409125	0.826647	0.00170287	-1.01587	0.638929
ENSG00000150722	protein_coding	PPP1R1C	M5	-0.616844	0.0432258	0.889386	0.000247921	-1.13888	0.655643
ENSG00000152042	protein_coding	NBPF11	M5	-0.427674	0.189482	0.686375	0.0196776	-0.481415	1
ENSG00000152936	protein_coding	LMNTD1	M5	-0.83491	0.00138423	0.884329	0.000300881	-1.52154	0.219915
ENSG00000154767	protein_coding	XPC	M5	-0.633265	0.0364731	0.759228	0.00672677	-0.294335	1
ENSG00000155324	protein_coding	GRAMD3	M5	-0.821065	0.00194716	0.833922	0.00141977	-2.12768	0.010983
ENSG00000157353	protein_coding	FUK	M5	-0.739286	0.00932517	0.78183	0.00447216	-0.59908	0.915766
ENSG00000157429	protein_coding	ZNF19	M5	-0.326626	0.326909	0.793216	0.0035764	-0.23392	1
ENSG00000158467	protein_coding	AHCYL2	M5	-0.791203	0.00372416	0.84957	0.000931431	-0.628433	0.655277
ENSG00000159433	protein_coding	STARD9	M5	-0.471927	0.142769	0.767129	0.0058612	-0.333093	1
ENSG00000159917	protein_coding	ZNF235	M5	-0.64557	0.0319222	0.707109	0.0149559	-0.427195	0.994869
ENSG00000161011	protein_coding	SQSTM1	M5	-0.678167	0.0218115	0.659501	0.027268	-0.577877	0.720409
ENSG00000161526	protein_coding	SAP30BP	M5	-0.58342	0.0595464	0.77324	0.00525011	-0.283903	1
ENSG00000162148	protein_coding	PPP1R32	M5	-0.693008	0.0180656	0.927653	3.88327e-05	-0.645219	0.902618
ENSG00000162692	protein_coding	VCAM1	M5	-0.558454	0.0741652	0.821374	0.00193299	-0.893946	0.883087
ENSG00000163486	protein_coding	SRGAP2	M5	-0.692332	0.0182255	0.856126	0.00076982	-0.457499	0.919396
ENSG00000163873	protein_coding	GRIK3	M5	-0.722471	0.0120282	0.897324	0.000179442	-2.49951	0.162463
ENSG00000164168	protein_coding	TMEM184C	M5	-0.62702	0.0389475	0.886798	0.000274051	-0.202655	1
ENSG00000164188	protein_coding	RANBP3L	M5	-0.607647	0.0473625	0.90476	0.000129361	-1.02948	0.799956
ENSG00000165029	protein_coding	ABCA1	M5	-0.654652	0.0288296	0.838092	0.00127434	-1.17461	0.37301
ENSG00000165861	protein_coding	ZFYVE1	M5	-0.770072	0.00556072	0.887362	0.000268188	-0.60761	0.777653
ENSG00000166333	protein_coding	ILK	M5	-0.772729	0.00529932	0.900971	0.000153319	-0.692425	0.63769
ENSG00000166348	protein_coding	USP54	M5	-0.592152	0.0549346	0.805429	0.00277129	-0.418401	0.995475
ENSG00000166689	protein_coding	PLEKHA7	M5	-0.759774	0.00666412	0.947691	9.29297e-06	-0.886116	0.485233
ENSG00000168702	protein_coding	LRP1B	M5	-0.434294	0.181974	0.707422	0.0148916	-0.535822	1
ENSG00000170832	protein_coding	USP32	M5	-0.643923	0.0325066	0.836546	0.00132688	-0.279008	1
ENSG00000171467	protein_coding	ZNF318	M5	-0.62313	0.0405465	0.817225	0.00212978	-0.18113	1
ENSG00000171798	protein_coding	KNDC1	M5	-0.827712	0.00165898	0.88358	0.0003094	-2.59468	0.00842501
ENSG00000175066	protein_coding	GK5	M5	-0.45504	0.159634	0.699955	0.0164809	-0.22001	1
ENSG00000175104	protein_coding	TRAF6	M5	-0.728977	0.0109229	0.886414	0.000278106	-0.48203	0.895845
ENSG00000176108	protein_coding	CHMP6	M5	-0.454794	0.159888	0.726235	0.0113793	-0.249817	1
ENSG00000176399	protein_coding	DMRTA1	M5	-0.896881	0.000182828	0.679422	0.021475	-4.35697	1.74913e-06
ENSG00000177200	protein_coding	CHD9	M5	-0.701407	0.0161627	0.896516	0.000185657	-0.327059	1
ENSG00000177311	protein_coding	ZBTB38	M5	-0.72518	0.0115585	0.766396	0.00593788	-0.625876	0.658419
ENSG00000177409	protein_coding	SAMD9L	M5	-0.636587	0.0352027	0.845777	0.00103591	-1.04547	0.532046
ENSG00000178075	protein_coding	GRAMD1C	M5	-0.618649	0.0424443	0.745418	0.00845977	-1.11684	0.498963
ENSG00000179222	protein_coding	MAGED1	M5	-0.674455	0.0228285	0.889486	0.000246954	-0.365958	0.977654
ENSG00000180423	protein_coding	HARBI1	M5	-0.770889	0.00547933	0.731284	0.0105493	-0.423625	1
ENSG00000180481	protein_coding	GLIPR1L2	M5	-0.661472	0.0266506	0.799668	0.00313212	-0.888998	0.784689
ENSG00000181722	protein_coding	ZBTB20	M5	-0.660928	0.02682	0.855476	0.000784822	-0.691583	0.632914
ENSG00000185158	protein_coding	LRRC37B	M5	-0.680705	0.0211349	0.871438	0.000474789	-0.543696	0.856403
ENSG00000186300	protein_coding	ZNF555	M5	-0.673066	0.0232174	0.898437	0.000171137	-0.404072	1
ENSG00000186439	protein_coding	TRDN	M5	-0.360405	0.276239	0.644027	0.0324695	-0.144482	1
ENSG00000186496	protein_coding	ZNF396	M5	-0.511729	0.107601	0.69751	0.0170268	-0.396101	1
ENSG00000187650	protein_coding	VMAC	M5	-0.61428	0.0443529	0.742735	0.00883088	-0.757577	0.819955
ENSG00000188459	processed_pseudogene	WASF4P	M5	-0.507212	0.111275	0.654001	0.0290439	-0.507138	1
ENSG00000189369	protein_coding	GSPT2	M5	-0.623886	0.0402322	0.893205	0.000212879	-0.294841	1
ENSG00000196338	protein_coding	NLGN3	M5	-0.58386	0.0593077	0.85928	0.000700057	-0.468367	0.988741
ENSG00000196730	protein_coding	DAPK1	M5	-0.409848	0.210618	0.792366	0.00363824	-0.343481	1
ENSG00000197619	protein_coding	ZNF615	M5	-0.647948	0.0310907	0.870108	0.000496302	-0.457111	0.950625
ENSG00000198756	protein_coding	COLGALT2	M5	-0.514369	0.105492	0.459415	0.155152	-1.19757	0.386369
ENSG00000198797	protein_coding	BRINP2	M5	-0.739886	0.00923771	0.821664	0.00191977	-2.32638	0.11766
ENSG00000205363	protein_coding	C15orf59	M5	-0.632704	0.0366907	0.814514	0.00226621	-1.1681	0.597167
ENSG00000214424	processed_pseudogene	FAM149B1P1	M5	-0.381661	0.24677	0.805609	0.00276054	-0.190874	1
ENSG00000214584	processed_pseudogene	PGGT1BP2	M5	-0.64067	0.0336836	0.873983	0.000435598	-0.584038	0.993919
ENSG00000214892	processed_pseudogene	USP8P1	M5	-0.397619	0.225891	0.70529	0.0153335	-0.22267	1
ENSG00000214944	protein_coding	ARHGEF28	M5	-0.636063	0.0354009	0.800395	0.00308476	-1.9004	0.148497
ENSG00000215068	antisense	AC025171.1	M5	-0.698974	0.0166984	0.810051	0.0025049	-1.07815	0.480655
ENSG00000221955	protein_coding	SLC12A8	M5	-0.770548	0.00551324	0.806653	0.00269878	-0.512117	0.976288
ENSG00000221994	protein_coding	ZNF630	M5	-0.760121	0.00662461	0.900099	0.000159283	-2.41879	0.0815625
ENSG00000223825	processed_pseudogene	DAZAP2P1	M5	-0.50093	0.116517	0.856199	0.000768139	-0.403031	1
ENSG00000224474	protein_coding	AL355490.1	M5	-0.668516	0.024525	0.737805	0.00954344	-0.687284	0.883844
ENSG00000226383	lincRNA	AC093375.1	M5	-0.509193	0.109654	0.675882	0.0224336	-1.13306	0.899311
ENSG00000226756	lincRNA	AC007365.3	M5	-0.481213	0.133994	0.763492	0.00624877	-0.58302	1
ENSG00000226786	antisense	RP1-167F1.2	M5	-0.552003	0.0782998	0.835618	0.0013592	-0.558724	1
ENSG00000227001	unprocessed_pseudogene	NBPF2P	M5	-0.392043	0.233066	0.609846	0.0463496	-0.553624	1
ENSG00000227544	lincRNA	AC018647.3	M5	-0.671306	0.0237171	0.851092	0.000891839	-1.14978	0.588448
ENSG00000229000	processed_pseudogene	SEPT7P8	M5	-0.610914	0.0458631	0.855804	0.000777205	-0.651903	0.917878
ENSG00000229897	processed_pseudogene	SEPT7P7	M5	-0.544344	0.0834046	0.806406	0.0027133	-0.522251	1
ENSG00000230069	processed_pseudogene	LRRC37A15P	M5	-0.447722	0.167309	0.578894	0.0620373	-0.299405	1
ENSG00000230461	processed_transcript	PROX1-AS1	M5	-0.493363	0.12304	0.828181	0.00163994	-0.363018	1
ENSG00000232460	processed_pseudogene	BMPR1APS2	M5	-0.602362	0.0498589	0.608021	0.0471891	-0.349885	1
ENSG00000233797	antisense	UFL1-AS1	M5	-0.621115	0.0413924	0.837762	0.00128542	-0.730903	0.894392
ENSG00000235908	sense_intronic	RHOA-IT1	M5	-0.686976	0.0195275	0.807635	0.00264162	-0.657763	0.974681
ENSG00000239899	misc_RNA	RN7SL674P	M5	-0.358179	0.279434	0.606973	0.0476757	-0.178512	1
ENSG00000241007	processed_pseudogene	SEPT7P6	M5	-0.610178	0.046198	0.846034	0.00102857	-0.502147	0.952646
ENSG00000241322	protein_coding	CDRT1	M5	-0.396153	0.227765	0.773141	0.0052596	-0.328976	1
ENSG00000242715	protein_coding	CCDC169	M5	-0.550108	0.0795427	0.820627	0.00196738	-0.709952	0.869648
ENSG00000244625	lincRNA	MIATNB	M5	-0.725699	0.0114701	0.829857	0.0015732	-0.672273	0.819955
ENSG00000247570	processed_pseudogene	SDCBPP2	M5	-0.452892	0.161864	0.651897	0.0297442	-0.332934	1
ENSG00000248383	protein_coding	PCDHAC1	M5	-0.651132	0.0300019	0.71067	0.0142359	-1.29667	0.284442
ENSG00000249476	lincRNA	CTD-2587M2.1	M5	-0.779965	0.00463326	0.833588	0.00143192	-0.451489	1
ENSG00000249621	lincRNA	CTD-2544H17.1	M5	-0.63402	0.0361815	0.752928	0.00748138	-1.43631	0.477049
ENSG00000249673	antisense	NOP14-AS1	M5	-0.495029	0.121585	0.774183	0.00516013	-0.305566	1
ENSG00000249776	lincRNA	RP11-133F8.2	M5	-0.588993	0.0565738	0.84562	0.00104042	-1.30766	0.705341
ENSG00000252328	misc_RNA	Vault	M5	-0.332129	0.318338	0.640022	0.0339216	-0.262016	1
ENSG00000255176	antisense	AP002954.3	M5	-0.504163	0.1138	0.868629	0.00052108	-0.41552	1
ENSG00000255248	sense_overlapping	RP11-166D19.1	M5	-0.619895	0.0419107	0.62283	0.0406719	-0.650452	0.678914
ENSG00000256294	protein_coding	ZNF225	M5	-0.565473	0.0698356	0.762829	0.00632145	-0.268146	1
ENSG00000257267	unitary_pseudogene	ZNF271P	M5	-0.695696	0.01744	0.883048	0.000315573	-0.261472	1
ENSG00000258734	processed_pseudogene	RP11-112J1.3	M5	-0.42032	0.19804	0.79474	0.00346752	-0.443308	1
ENSG00000260329	antisense	RP11-412D9.4	M5	-0.600455	0.0507814	0.708142	0.0147443	-0.648234	0.915766
ENSG00000264370	miRNA	MIR3125	M5	-0.541148	0.0855985	0.867877	0.000534038	-0.608215	1
ENSG00000265314	miRNA	MIR548AH	M5	-0.325537	0.32862	0.706169	0.0151503	-0.25234	1
ENSG00000267422	transcribed_processed_pseudogene	CTD-2554C21.1	M5	-0.471717	0.142971	0.790406	0.00378388	-0.150895	1
ENSG00000269967	lincRNA	RP11-84A19.4	M5	-0.769982	0.00556975	0.851596	0.000879016	-0.912555	0.713594
ENSG00000272518	sense_intronic	RP11-26J3.3	M5	-0.404525	0.217189	0.592155	0.0549328	-0.198502	1
ENSG00000272663	lincRNA	RP11-191L17.1	M5	-0.794044	0.00351696	0.892963	0.000214977	-0.714683	0.82946
ENSG00000012171	protein_coding	SEMA3B	M6	-0.79041	0.00378352	0.87139	0.000475556	-1.3505	0.20367
ENSG00000055208	protein_coding	TAB2	M6	-0.488804	0.12708	0.897808	0.00017579	-0.353446	1
ENSG00000067992	protein_coding	PDK3	M6	-0.876386	0.000400888	0.845917	0.00103189	-0.990002	0.218376
ENSG00000068781	protein_coding	STON1-GTF2A1L	M6	-0.444249	0.17103	0.815179	0.00223217	-1.08584	0.887
ENSG00000069431	protein_coding	ABCC9	M6	-0.459242	0.155327	0.717502	0.0129251	-1.04449	0.526989
ENSG00000069509	protein_coding	FUNDC1	M6	-0.546887	0.0816857	0.753097	0.00746042	-0.235822	1
ENSG00000072952	protein_coding	MRVI1	M6	-0.0752583	0.825936	0.616234	0.0434922	0.0274717	1
ENSG00000075275	protein_coding	CELSR1	M6	-0.653208	0.0293064	0.863923	0.000606187	-0.952536	0.431842
ENSG00000075651	protein_coding	PLD1	M6	-0.541313	0.0854839	0.630809	0.0374329	-1.28053	0.546691
ENSG00000090013	protein_coding	BLVRB	M6	-0.689827	0.0188262	0.911314	9.47732e-05	-0.95776	0.554767
ENSG00000090661	protein_coding	CERS4	M6	-0.804008	0.00285725	0.855544	0.000783236	-0.740001	0.566614
ENSG00000102226	protein_coding	USP11	M6	-0.861969	0.000644462	0.752754	0.00750311	-0.824306	0.293768
ENSG00000108100	protein_coding	CCNY	M6	-0.608505	0.0469655	0.826081	0.00172653	-0.255214	1
ENSG00000120664	antisense	SPG20-AS1	M6	-0.61068	0.0459696	0.697346	0.0170639	-0.676408	0.937272
ENSG00000122644	protein_coding	ARL4A	M6	-0.375561	0.255034	0.789433	0.0038577	-0.368821	1
ENSG00000124749	protein_coding	COL21A1	M6	-0.509974	0.109019	0.898756	0.000168808	-3.69819	0.021736
ENSG00000124942	protein_coding	AHNAK	M6	-0.339432	0.307151	0.680628	0.0211552	-0.312684	1
ENSG00000127838	protein_coding	PNKD	M6	-0.656825	0.0281224	0.727536	0.0111611	-0.39282	1
ENSG00000133104	protein_coding	SPG20	M6	-0.671956	0.0235317	0.845766	0.00103624	-0.523121	0.804732
ENSG00000133466	protein_coding	C1QTNF6	M6	-0.84546	0.00104501	0.808949	0.00256656	-1.0195	0.316532
ENSG00000135218	protein_coding	CD36	M6	-0.499254	0.117942	0.842563	0.00113112	-2.87694	0.0720989
ENSG00000137727	protein_coding	ARHGAP20	M6	-0.641148	0.033509	0.861283	0.000658313	-3.01607	0.017652
ENSG00000139865	protein_coding	TTC6	M6	-0.481565	0.133668	0.78914	0.00388019	-3.61744	0.059756
ENSG00000145536	protein_coding	ADAMTS16	M6	-0.394896	0.229378	0.787788	0.00398503	-0.840271	0.84147
ENSG00000147027	protein_coding	TMEM47	M6	-0.741751	0.00896993	0.916286	7.36413e-05	-1.28796	0.0740359
ENSG00000151623	protein_coding	NR3C2	M6	-0.780928	0.00454957	0.829832	0.00157417	-1.48459	0.132617
ENSG00000158270	protein_coding	COLEC12	M6	-0.451746	0.163061	0.825196	0.00176404	-1.37759	0.695307
ENSG00000159348	protein_coding	CYB5R1	M6	-0.828804	0.00161489	0.965652	1.43709e-06	-1.00331	0.268541
ENSG00000163521	protein_coding	GLB1L	M6	-0.825317	0.00175887	0.882572	0.000321163	-0.919926	0.400813
ENSG00000165091	protein_coding	TMC1	M6	-0.428998	0.187966	0.672799	0.0232929	-0.809475	0.910152
ENSG00000166246	protein_coding	C16orf71	M6	-0.392246	0.232802	0.741803	0.00896254	-0.478224	1
ENSG00000167216	protein_coding	KATNAL2	M6	-0.513621	0.106087	0.853319	0.000836175	-0.79014	0.801633
ENSG00000168306	protein_coding	ACOX2	M6	-0.763423	0.00625635	0.874411	0.000429251	-1.30339	0.24204
ENSG00000169895	protein_coding	SYAP1	M6	-0.518421	0.102305	0.771861	0.00538372	-0.596561	0.763181
ENSG00000171161	protein_coding	ZNF672	M6	-0.655239	0.0286372	0.762196	0.0063914	-0.260523	1
ENSG00000171502	protein_coding	COL24A1	M6	-0.611397	0.0456441	0.831994	0.00149106	-2.13838	0.162463
ENSG00000172671	protein_coding	ZFAND4	M6	-0.65458	0.0288531	0.6879	0.0192982	-0.555265	0.848712
ENSG00000174125	protein_coding	TLR1	M6	-0.812034	0.00239662	0.852017	0.00086838	-1.38065	0.211979
ENSG00000182612	protein_coding	TSPAN10	M6	-0.706214	0.0151409	0.835614	0.00135933	-0.898735	0.734643
ENSG00000186417	protein_coding	GLDN	M6	-0.727802	0.0111169	0.899862	0.000160931	-2.08701	0.128627
ENSG00000188404	protein_coding	SELL	M6	-0.723942	0.0117714	0.938514	1.89776e-05	-2.34455	0.0502139
ENSG00000189229	lincRNA	AC069277.2	M6	-0.429566	0.187317	0.76998	0.00556996	-2.9187	0.277533
ENSG00000196116	protein_coding	TDRD7	M6	-0.850543	0.000905968	0.896535	0.000185511	-1.69629	0.0152079
ENSG00000197769	protein_coding	MAP1LC3C	M6	-0.527489	0.0954044	0.817727	0.00210521	-1.67179	0.379672
ENSG00000197965	protein_coding	MPZL1	M6	-0.758612	0.00679803	0.65282	0.0294356	-0.440538	0.892548
ENSG00000198162	protein_coding	MAN1A2	M6	-0.607548	0.0474087	0.792505	0.00362811	-0.258965	1
ENSG00000198580	unprocessed_pseudogene	RP11-611L7.2	M6	-0.679936	0.0213382	0.650173	0.0303272	-1.08846	0.431737
ENSG00000198734	protein_coding	F5	M6	-0.575279	0.0640763	0.880574	0.00034546	-4.60556	0.00671387
ENSG00000204054	processed_transcript	LINC00963	M6	-0.73827	0.00947461	0.939185	1.80808e-05	-0.802229	0.588448
ENSG00000222009	protein_coding	BTBD19	M6	-0.754184	0.00732621	0.868573	0.000522037	-1.13607	0.324413
ENSG00000224051	protein_coding	CPTP	M6	-0.872402	0.00045964	0.911831	9.23834e-05	-0.405005	1
ENSG00000229809	protein_coding	ZNF688	M6	-0.727977	0.0110878	0.827123	0.00168314	-0.566445	0.914694
ENSG00000230393	antisense	AC092667.2	M6	-0.219909	0.515863	0.757864	0.0068852	-0.553443	1
ENSG00000231768	lincRNA	LINC01354	M6	-0.532487	0.091735	0.87664	0.000397342	-1.05012	0.814605
ENSG00000234456	processed_transcript	MAGI2-AS3	M6	-0.717981	0.0128365	0.942858	1.37335e-05	-1.10491	0.20367
ENSG00000237172	protein_coding	B3GNT9	M6	-0.727486	0.0111693	0.813168	0.00233636	-1.35681	0.158023
ENSG00000238287	antisense	RP11-656D10.3	M6	-0.572522	0.0656622	0.618591	0.042469	-1.26567	0.653709
ENSG00000239887	protein_coding	C1orf226	M6	-0.683956	0.0202903	0.893297	0.000212085	-0.750116	0.658419
ENSG00000240137	antisense	ERICH6-AS1	M6	-0.633153	0.0365166	0.862313	0.000637598	-1.13404	0.510806
ENSG00000241316	lincRNA	SUCLG2-AS1	M6	-0.695183	0.0175582	0.857307	0.000743104	-0.793945	0.71635
ENSG00000242498	protein_coding	ARPIN	M6	-0.656249	0.0283084	0.717469	0.0129313	-0.793597	0.661786
ENSG00000245067	antisense	IGFBP7-AS1	M6	-0.691742	0.0183656	0.881718	0.000331376	-2.83191	0.0129274
ENSG00000247271	antisense	ZBED5-AS1	M6	-0.660193	0.0270501	0.908414	0.000109069	-0.767638	0.708395
ENSG00000253706	antisense	RP11-758M4.4	M6	-0.748805	0.0080076	0.932766	2.81342e-05	-2.45416	0.152376
ENSG00000258457	antisense	RP11-298I3.4	M6	-0.519578	0.101407	0.781017	0.00454188	-0.770331	0.883053
ENSG00000258932	transcribed_processed_pseudogene	CTD-3006G17.2	M6	-0.847763	0.000980161	0.889731	0.000244586	-4.19124	4.14772e-05
ENSG00000259129	lincRNA	LINC00648	M6	-0.580475	0.0611592	0.642974	0.032847	-2.29495	0.100018
ENSG00000259146	antisense	RP1-261D10.2	M6	-0.419652	0.198828	0.772308	0.00534007	-0.593244	1
ENSG00000259488	antisense	RP11-154J22.1	M6	-0.671298	0.0237195	0.853491	0.000831991	-0.568688	0.959932
ENSG00000263004	lincRNA	RP11-166P13.3	M6	-0.614434	0.0442845	0.894024	0.000205878	-1.01983	0.598271
ENSG00000003436	protein_coding	TFPI	M7	-0.505322	0.112836	0.676858	0.0221663	-1.33001	0.632914
ENSG00000004848	protein_coding	ARX	M7	-0.822673	0.00187426	0.937969	1.97295e-05	-3.41536	0.0152079
ENSG00000060718	protein_coding	COL11A1	M7	-0.718466	0.0127474	0.864898	0.000587759	-1.97372	0.133885
ENSG00000065833	protein_coding	ME1	M7	-0.536366	0.0889516	0.761455	0.00647397	-1.06403	0.564485
ENSG00000066455	protein_coding	GOLGA5	M7	-0.48324	0.132125	0.822461	0.00188375	-0.139851	1
ENSG00000070601	protein_coding	FRMPD1	M7	0.00448273	0.989564	0.142624	0.675703	0.723944	1
ENSG00000087510	protein_coding	TFAP2C	M7	-0.521099	0.100235	0.86663	0.000556052	-1.88378	0.588776
ENSG00000092531	protein_coding	SNAP23	M7	-0.777439	0.00485835	0.889127	0.000250451	-0.528796	0.860344
ENSG00000092607	protein_coding	TBX15	M7	-0.498017	0.119002	0.598044	0.0519647	-1.1716	0.774533
ENSG00000099260	protein_coding	PALMD	M7	-0.710247	0.01432	0.926717	4.10881e-05	-1.32497	0.256558
ENSG00000100311	protein_coding	PDGFB	M7	-0.499903	0.117389	0.817741	0.00210456	-0.895574	0.902618
ENSG00000100319	protein_coding	ZMAT5	M7	-0.268291	0.425057	0.728523	0.0109975	-0.102771	1
ENSG00000101347	protein_coding	SAMHD1	M7	-0.564085	0.0706779	0.656885	0.0281029	-0.53339	0.895895
ENSG00000101871	protein_coding	MID1	M7	-0.73999	0.0092226	0.796979	0.003312	-1.19179	0.144101
ENSG00000102931	protein_coding	ARL2BP	M7	-0.559894	0.0732628	0.844545	0.00107165	-0.120662	1
ENSG00000103196	protein_coding	CRISPLD2	M7	-0.173341	0.610259	0.747323	0.00820318	0.495359	1
ENSG00000103855	protein_coding	CD276	M7	-0.669016	0.0243787	0.890349	0.000238701	-0.416298	0.986223
ENSG00000104332	protein_coding	SFRP1	M7	-0.540648	0.0859448	0.88554	0.000287488	-0.791035	0.845294
ENSG00000108296	protein_coding	CWC25	M7	-0.32324	0.332243	0.721173	0.0122579	-0.105327	1
ENSG00000110756	protein_coding	HPS5	M7	-0.856152	0.000769217	0.898883	0.000167892	-0.403127	0.968228
ENSG00000111087	protein_coding	GLI1	M7	-0.725171	0.01156	0.842289	0.00113954	-3.08969	0.0348124
ENSG00000111859	protein_coding	NEDD9	M7	-0.899415	0.000164084	0.90493	0.000128359	-1.40915	0.0168635
ENSG00000112333	protein_coding	NR2E1	M7	-0.640832	0.0336245	0.725637	0.0114806	-4.85703	0.0152079
ENSG00000113068	protein_coding	PFDN1	M7	-0.457962	0.156631	0.808292	0.0026039	-0.144005	1
ENSG00000113296	protein_coding	THBS4	M7	-0.511911	0.107455	0.763337	0.00626577	-0.831599	0.714782
ENSG00000113721	protein_coding	PDGFRB	M7	-0.491677	0.124525	0.883047	0.000315578	-0.727463	1
ENSG00000114019	protein_coding	AMOTL2	M7	-0.4104	0.209943	0.802726	0.00293649	-0.387557	1
ENSG00000115216	protein_coding	NRBP1	M7	-0.673675	0.0230462	0.884625	0.000297566	-0.269974	1
ENSG00000116132	protein_coding	PRRX1	M7	-0.437679	0.178207	0.763405	0.00625824	-0.196382	1
ENSG00000118482	protein_coding	PHF3	M7	-0.63482	0.0358746	0.754386	0.00730153	-0.235838	1
ENSG00000121440	protein_coding	PDZRN3	M7	-0.379389	0.24983	0.763281	0.00627186	-0.308156	1
ENSG00000122591	protein_coding	FAM126A	M7	-0.722612	0.0120034	0.898473	0.000170871	-0.281982	1
ENSG00000125148	protein_coding	MT2A	M7	-0.495271	0.121374	0.660893	0.0268308	-1.24555	0.503782
ENSG00000127452	protein_coding	FBXL12	M7	-0.51229	0.107151	0.888792	0.000253747	-0.149369	1
ENSG00000133048	protein_coding	CHI3L1	M7	-0.824516	0.00179323	0.791583	0.00369589	-3.83459	0.00218696
ENSG00000133107	protein_coding	TRPC4	M7	-0.249356	0.45964	0.653651	0.0291596	-0.134396	1
ENSG00000136205	protein_coding	TNS3	M7	-0.771162	0.00545238	0.950709	7.14398e-06	-0.550901	0.838156
ENSG00000136295	protein_coding	TTYH3	M7	-0.483095	0.132258	0.873482	0.000443111	-0.21419	1
ENSG00000137573	protein_coding	SULF1	M7	-0.779592	0.004666	0.83763	0.00128988	-3.48222	0.00788093
ENSG00000138433	protein_coding	CIR1	M7	-0.506421	0.111927	0.787	0.00404704	-0.172662	1
ENSG00000138722	protein_coding	MMRN1	M7	-0.637801	0.0347462	0.901715	0.000148372	-1.25173	0.921195
ENSG00000139083	protein_coding	ETV6	M7	-0.697573	0.0170126	0.892989	0.00021475	-0.504358	0.916433
ENSG00000143409	protein_coding	FAM63A	M7	-0.824366	0.00179974	0.891278	0.000230052	-0.812299	0.522243
ENSG00000145012	protein_coding	LPP	M7	-0.549004	0.0802729	0.715781	0.0132466	-0.393485	0.974999
ENSG00000149177	protein_coding	PTPRJ	M7	-0.697212	0.0170942	0.862743	0.00062908	-0.76502	0.609945
ENSG00000151065	protein_coding	DCP1B	M7	-0.6552	0.0286501	0.745912	0.00839259	-0.275127	1
ENSG00000153827	protein_coding	TRIP12	M7	-0.647248	0.0313339	0.940907	1.59286e-05	-0.167218	1
ENSG00000156232	protein_coding	WHAMM	M7	-0.576024	0.0636523	0.748063	0.00810512	-0.342899	1
ENSG00000163191	protein_coding	S100A11	M7	-0.461518	0.153025	0.897017	0.000181788	-0.404588	1
ENSG00000163702	protein_coding	IL17RC	M7	-0.723487	0.0118503	0.631388	0.0372049	-0.656437	0.825936
ENSG00000164125	protein_coding	FAM198B	M7	-0.776196	0.00497201	0.911637	9.3273e-05	-1.32519	0.104084
ENSG00000164574	protein_coding	GALNT10	M7	-0.813096	0.00234011	0.941041	1.57699e-05	-1.59912	0.0348124
ENSG00000166923	protein_coding	GREM1	M7	-0.348564	0.293469	0.706985	0.0149815	-0.0439023	1
ENSG00000167186	protein_coding	COQ7	M7	-0.49654	0.120274	0.679574	0.0214343	-0.172751	1
ENSG00000169184	protein_coding	MN1	M7	-0.56686	0.0690008	0.875122	0.000418868	-0.9271	0.755127
ENSG00000169641	protein_coding	LUZP1	M7	-0.815674	0.00220708	0.910027	0.000100927	-0.404146	0.980605
ENSG00000171931	protein_coding	FBXW10	M7	-0.757674	0.00690752	0.856254	0.000766886	-1.2016	0.554767
ENSG00000176783	protein_coding	RUFY1	M7	-0.551082	0.0789021	0.824002	0.00181556	-0.32955	1
ENSG00000178723	processed_pseudogene	GLULP4	M7	-0.710767	0.0142168	0.580186	0.0613192	-0.569973	1
ENSG00000179750	protein_coding	APOBEC3B	M7	-0.287376	0.391516	0.7103	0.0143096	-0.14939	1
ENSG00000179813	protein_coding	FAM216B	M7	-0.55542	0.0760908	0.67647	0.0222721	-2.78214	0.0829624
ENSG00000181135	protein_coding	ZNF707	M7	-0.822628	0.00187629	0.887172	0.000270153	-0.345221	1
ENSG00000183578	protein_coding	TNFAIP8L3	M7	-0.892444	0.000219541	0.779376	0.00468504	-2.85602	0.000516937
ENSG00000188001	protein_coding	TPRG1	M7	-0.757205	0.00696268	0.779177	0.00470267	-0.906409	0.663886
ENSG00000188338	protein_coding	SLC38A3	M7	-0.595745	0.0531101	0.876958	0.000392951	-0.820598	0.94878
ENSG00000196141	protein_coding	SPATS2L	M7	-0.807829	0.00263044	0.889858	0.000243366	-0.736872	0.440037
ENSG00000196562	protein_coding	SULF2	M7	-0.65914	0.027382	0.834654	0.00139339	-1.95586	0.132845
ENSG00000198951	protein_coding	NAGA	M7	-0.807124	0.00267126	0.960774	2.59378e-06	-0.63232	0.74514
ENSG00000203999	lincRNA	LINC01270	M7	-0.60885	0.0468064	0.833019	0.00145284	-0.899333	0.816063
ENSG00000204466	protein_coding	DGKK	M7	-0.66786	0.0247177	0.756872	0.00700219	-2.2587	0.145121
ENSG00000205220	protein_coding	PSMB10	M7	-0.646898	0.0314558	0.874026	0.000434955	-0.713075	0.915766
ENSG00000213676	protein_coding	ATF6B	M7	-0.52882	0.094418	0.889112	0.000250601	-0.246851	1
ENSG00000221817	processed_transcript	PPP3CB-AS1	M7	-0.416091	0.203063	0.828306	0.00163487	-0.26401	1
ENSG00000225094	processed_pseudogene	SETP20	M7	-0.457297	0.157311	0.73975	0.00925754	-0.646068	1
ENSG00000227640	lincRNA	SOX21-AS1	M7	-0.498265	0.118788	0.765274	0.00605658	-0.450713	1
ENSG00000230397	transcribed_processed_pseudogene	SPTLC1P1	M7	-0.301875	0.366952	0.65218	0.0296494	-0.197315	1
ENSG00000233846	processed_pseudogene	RP11-307L3.2	M7	-0.769253	0.00564314	0.870006	0.000497983	-0.657378	0.810211
ENSG00000235613	processed_pseudogene	NSRP1P1	M7	-0.424904	0.19268	0.713813	0.0136216	-0.237444	1
ENSG00000248429	antisense	RP11-597D13.9	M7	-0.63784	0.0347313	0.886899	0.000272998	-1.01297	0.76356
ENSG00000250131	antisense	RP11-130F10.1	M7	-0.432622	0.183854	0.702272	0.0159753	-1.54745	0.550169
ENSG00000254702	processed_pseudogene	CTD-2651C21.3	M7	-0.599317	0.0513373	0.9047	0.000129714	-0.794018	0.893859
ENSG00000255042	transcribed_unprocessed_pseudogene	RP11-347H15.5	M7	-0.604905	0.0486466	0.864978	0.000586252	-0.822393	0.794044
ENSG00000255749	processed_pseudogene	GNAI2P1	M7	-0.544861	0.083053	0.865876	0.000569691	-0.680522	0.937272
ENSG00000256148	processed_pseudogene	RP11-809N8.5	M7	-0.502112	0.11552	0.59057	0.0557514	-0.298573	1
ENSG00000256293	processed_pseudogene	RP11-114F3.2	M7	-0.674107	0.0229253	0.664855	0.0256141	-0.391078	1
ENSG00000259079	processed_pseudogene	RP1-261D10.1	M7	-0.563527	0.0710186	0.817165	0.00213273	-0.377976	1
ENSG00000272016	lincRNA	RP11-215G15.5	M7	-0.591876	0.0550762	0.799551	0.00313981	-1.22901	0.58804
ENSG00000003756	protein_coding	RBM5	M8	-0.651976	0.0297179	0.900136	0.000159028	-0.436714	0.899121
ENSG00000012822	protein_coding	CALCOCO1	M8	-0.725941	0.0114291	0.867441	0.000541662	-0.453706	0.915766
ENSG00000013392	protein_coding	RWDD2A	M8	-0.479438	0.135644	0.824981	0.0017732	-0.243015	1
ENSG00000016864	protein_coding	GLT8D1	M8	-0.71975	0.0125136	0.881951	0.000328573	-0.246592	1
ENSG00000027697	protein_coding	IFNGR1	M8	-0.396901	0.226809	0.842149	0.00114384	-0.229535	1
ENSG00000029364	protein_coding	SLC39A9	M8	-0.784655	0.00423597	0.840189	0.00120558	-0.272324	1
ENSG00000032444	protein_coding	PNPLA6	M8	-0.574767	0.0643688	0.849099	0.000943967	-0.355284	1
ENSG00000048707	protein_coding	VPS13D	M8	-0.602943	0.0495803	0.798229	0.00322748	-0.262433	1
ENSG00000051009	protein_coding	FAM160A2	M8	-0.704206	0.0155619	0.910077	0.000100684	-0.495324	0.935522
ENSG00000062725	protein_coding	APPBP2	M8	-0.569239	0.0675841	0.742945	0.00880133	-0.339853	1
ENSG00000063176	protein_coding	SPHK2	M8	-0.655436	0.0285728	0.842837	0.00112275	-0.382821	1
ENSG00000064687	protein_coding	ABCA7	M8	-0.802106	0.0029754	0.850459	0.000908162	-1.31611	0.193852
ENSG00000070413	protein_coding	DGCR2	M8	-0.540336	0.0861621	0.859993	0.000684984	-0.333178	1
ENSG00000071189	protein_coding	SNX13	M8	-0.65937	0.0273095	0.905268	0.000126377	-0.222176	1
ENSG00000081087	protein_coding	OSTM1	M8	-0.578476	0.0622707	0.746781	0.00827553	-0.325323	1
ENSG00000085982	protein_coding	USP40	M8	-0.514083	0.105719	0.754263	0.00731659	-0.219422	1
ENSG00000087157	protein_coding	PGS1	M8	-0.557717	0.0746298	0.820504	0.00197308	-0.266258	1
ENSG00000088888	protein_coding	MAVS	M8	-0.520918	0.100373	0.577117	0.0630338	-0.284076	1
ENSG00000092330	protein_coding	TINF2	M8	-0.897275	0.000179817	0.890876	0.000233769	-0.37831	1
ENSG00000095383	protein_coding	TBC1D2	M8	-0.696174	0.0173305	0.93337	2.70381e-05	-0.805361	0.765312
ENSG00000099377	protein_coding	HSD3B7	M8	-0.383025	0.244944	0.53192	0.0921464	-0.6717	1
ENSG00000099910	protein_coding	KLHL22	M8	-0.596366	0.052799	0.896245	0.000187784	-0.38466	1
ENSG00000100239	protein_coding	PPP6R2	M8	-0.59966	0.0511696	0.788284	0.00394629	-0.193657	1
ENSG00000100360	protein_coding	IFT27	M8	-0.731904	0.0104505	0.934569	2.4961e-05	-0.695247	0.658419
ENSG00000100994	protein_coding	PYGB	M8	-0.623587	0.0403566	0.883044	0.000315612	-0.28329	1
ENSG00000101246	protein_coding	ARFRP1	M8	-0.663071	0.0261571	0.947522	9.42664e-06	-0.31685	1
ENSG00000101350	protein_coding	KIF3B	M8	-0.573435	0.0651343	0.81615	0.00218313	-0.21635	1
ENSG00000101977	protein_coding	MCF2	M8	-0.490013	0.126001	0.781752	0.00447884	-0.62638	0.967512
ENSG00000104154	protein_coding	SLC30A4	M8	-0.409314	0.211272	0.741121	0.00905975	-0.315693	1
ENSG00000105856	protein_coding	HBP1	M8	-0.69026	0.0187214	0.885636	0.00028645	-0.579059	0.76356
ENSG00000106009	protein_coding	BRAT1	M8	-0.730824	0.010623	0.915741	7.57632e-05	-0.402813	1
ENSG00000106479	protein_coding	ZNF862	M8	-0.609542	0.0464888	0.928369	3.71724e-05	-0.46089	0.984589
ENSG00000108433	protein_coding	GOSR2	M8	-0.577071	0.0630597	0.841652	0.00115928	-0.201565	1
ENSG00000108465	protein_coding	CDK5RAP3	M8	-0.581452	0.0606208	0.83383	0.00142313	-0.472246	0.959397
ENSG00000110046	protein_coding	ATG2A	M8	-0.488928	0.12697	0.858015	0.000727445	-0.317939	1
ENSG00000110422	protein_coding	HIPK3	M8	-0.820126	0.00199069	0.870435	0.000490937	-0.591057	0.590611
ENSG00000111684	protein_coding	LPCAT3	M8	-0.727411	0.011182	0.889325	0.000248512	-0.635494	0.763715
ENSG00000111879	protein_coding	FAM184A	M8	-0.772411	0.00533014	0.829744	0.00157761	-0.45599	0.851412
ENSG00000112062	protein_coding	MAPK14	M8	-0.617989	0.0427288	0.944426	1.21452e-05	-0.257179	1
ENSG00000112146	protein_coding	FBXO9	M8	-0.47525	0.139588	0.737294	0.00961963	-0.173915	1
ENSG00000112511	protein_coding	PHF1	M8	-0.793276	0.00357206	0.742796	0.00882225	-0.730782	0.599939
ENSG00000112659	protein_coding	CUL9	M8	-0.50009	0.117231	0.733916	0.0101345	-0.332787	1
ENSG00000115459	protein_coding	ELMOD3	M8	-0.741934	0.00894393	0.866219	0.00056346	-0.500461	0.936122
ENSG00000115486	protein_coding	GGCX	M8	-0.613762	0.0445829	0.832378	0.00147665	-0.393299	1
ENSG00000115526	protein_coding	CHST10	M8	-0.672144	0.0234784	0.699178	0.0166529	-0.725062	0.617595
ENSG00000115561	protein_coding	CHMP3	M8	-0.556611	0.0753312	0.892489	0.000219137	-0.222225	1
ENSG00000117226	protein_coding	GBP3	M8	-0.577237	0.0629664	0.777366	0.00486492	-1.64376	0.222181
ENSG00000117600	protein_coding	PLPPR4	M8	-0.868288	0.00052692	0.905964	0.000122381	-2.80609	7.02145e-05
ENSG00000117616	protein_coding	RSRP1	M8	-0.657203	0.0280003	0.947821	9.19147e-06	-0.603698	0.733778
ENSG00000119669	protein_coding	IRF2BPL	M8	-0.412039	0.207948	0.642787	0.0329144	-0.216472	1
ENSG00000119906	protein_coding	SLF2	M8	-0.601179	0.05043	0.756548	0.00704064	-0.40907	0.950307
ENSG00000123342	protein_coding	MMP19	M8	-0.608223	0.0470958	0.828316	0.00163447	-1.17117	0.522243
ENSG00000123415	protein_coding	SMUG1	M8	-0.585417	0.0584692	0.860558	0.000673206	-0.437788	1
ENSG00000123444	protein_coding	KBTBD4	M8	-0.575713	0.0638295	0.815144	0.00223396	-0.26111	1
ENSG00000124104	protein_coding	SNX21	M8	-0.427791	0.189348	0.739998	0.00922154	-0.349518	1
ENSG00000125124	protein_coding	BBS2	M8	-0.775725	0.00501556	0.947243	9.65035e-06	-0.744753	0.504171
ENSG00000127990	protein_coding	SGCE	M8	-0.880094	0.000351496	0.855153	0.000792353	-0.961156	0.215758
ENSG00000128335	protein_coding	APOL2	M8	-0.839912	0.00121449	0.847763	0.000980178	-0.918483	0.33383
ENSG00000129559	protein_coding	NEDD8	M8	-0.537199	0.0883613	0.710045	0.0143606	-0.315126	1
ENSG00000130023	protein_coding	ERMARD	M8	-0.595617	0.0531741	0.864243	0.000600101	-0.385661	1
ENSG00000131788	protein_coding	PIAS3	M8	-0.583135	0.0597009	0.86336	0.000617038	-0.37117	1
ENSG00000132716	protein_coding	DCAF8	M8	-0.784157	0.00427692	0.906942	0.000116927	-0.447512	0.917611
ENSG00000132781	protein_coding	MUTYH	M8	-0.528251	0.0948389	0.757923	0.00687829	-0.336196	1
ENSG00000134255	protein_coding	CEPT1	M8	-0.559512	0.0735015	0.874769	0.000424	-0.179956	1
ENSG00000135637	protein_coding	CCDC142	M8	-0.559834	0.0733	0.843336	0.00110765	-0.375553	1
ENSG00000137145	protein_coding	DENND4C	M8	-0.657677	0.0278481	0.915741	7.57606e-05	-0.42081	0.945101
ENSG00000137968	protein_coding	SLC44A5	M8	-0.552349	0.0780741	0.823575	0.00183429	-0.645774	0.880448
ENSG00000139211	protein_coding	AMIGO2	M8	-0.44022	0.175409	0.821306	0.0019361	-0.655198	0.975892
ENSG00000139531	protein_coding	SUOX	M8	-0.696797	0.0171883	0.858504	0.000716768	-0.448473	0.985697
ENSG00000141026	protein_coding	MED9	M8	-0.701827	0.0160715	0.878284	0.000374994	-0.372056	1
ENSG00000142655	protein_coding	PEX14	M8	-0.57348	0.0651083	0.751637	0.00764338	-0.137861	1
ENSG00000142794	protein_coding	NBPF3	M8	-0.463367	0.15117	0.850012	0.000919818	-0.620505	0.970029
ENSG00000143344	protein_coding	RGL1	M8	-0.632214	0.0368816	0.738993	0.00936806	-0.669398	0.737339
ENSG00000143466	protein_coding	IKBKE	M8	-0.442407	0.173023	0.737708	0.00955788	-0.502979	1
ENSG00000143862	protein_coding	ARL8A	M8	-0.455594	0.159061	0.752457	0.00754018	-0.270132	1
ENSG00000144406	protein_coding	UNC80	M8	-0.569486	0.0674384	0.842553	0.00113144	-0.675453	0.794512
ENSG00000144560	protein_coding	VGLL4	M8	-0.57319	0.0652757	0.808926	0.00256791	-0.300517	1
ENSG00000144589	protein_coding	STK11IP	M8	-0.497182	0.119719	0.862984	0.000624354	-0.293254	1
ENSG00000145246	protein_coding	ATP10D	M8	-0.578878	0.0620458	0.929098	3.55388e-05	-0.584793	0.890335
ENSG00000147130	protein_coding	ZMYM3	M8	-0.639892	0.0339694	0.808555	0.00258891	-0.253031	1
ENSG00000150893	protein_coding	FREM2	M8	-0.592046	0.0549891	0.848146	0.000969687	-1.13173	0.374508
ENSG00000150907	protein_coding	FOXO1	M8	-0.524759	0.0974488	0.884315	0.00030104	-0.687336	0.909865
ENSG00000151498	protein_coding	ACAD8	M8	-0.564654	0.0703317	0.861861	0.000646623	-0.379557	1
ENSG00000152700	protein_coding	SAR1B	M8	-0.704918	0.0154116	0.809105	0.00255779	-0.304324	1
ENSG00000156521	protein_coding	TYSND1	M8	-0.670926	0.0238262	0.684022	0.0202734	-0.583948	0.883844
ENSG00000157538	protein_coding	DSCR3	M8	-0.590554	0.0557598	0.858828	0.000709752	-0.280122	1
ENSG00000157954	protein_coding	WIPI2	M8	-0.733567	0.0101889	0.853406	0.000834053	-0.290933	1
ENSG00000158106	protein_coding	RHPN1	M8	-0.239364	0.478395	0.742584	0.008852	-0.195577	1
ENSG00000158828	protein_coding	PINK1	M8	-0.64611	0.0317318	0.816421	0.0021696	-0.789918	0.562864
ENSG00000159720	protein_coding	ATP6V0D1	M8	-0.520104	0.101001	0.779657	0.00466034	-0.257022	1
ENSG00000161217	protein_coding	PCYT1A	M8	-0.527458	0.0954272	0.662113	0.0264519	-0.237566	1
ENSG00000161921	protein_coding	CXCL16	M8	-0.764588	0.00613004	0.882313	0.000324239	-1.6229	0.222662
ENSG00000162144	protein_coding	CYB561A3	M8	-0.849695	0.000928135	0.865745	0.000572082	-0.63946	0.738688
ENSG00000162227	protein_coding	TAF6L	M8	-0.647868	0.0311188	0.84451	0.0010727	-0.486707	0.979487
ENSG00000162384	protein_coding	C1orf123	M8	-0.399341	0.223702	0.749197	0.00795647	-0.199921	1
ENSG00000163071	protein_coding	SPATA18	M8	-0.898216	0.000172764	0.857138	0.000746878	-1.63081	0.0145786
ENSG00000163113	protein_coding	OTUD7B	M8	-0.266455	0.428356	0.534747	0.0901066	-0.159235	1
ENSG00000164896	protein_coding	FASTK	M8	-0.527581	0.0953362	0.679928	0.0213403	-0.298082	1
ENSG00000165406	protein_coding	MARCH8	M8	-0.596042	0.0529612	0.836077	0.00134316	-0.401327	1
ENSG00000165699	protein_coding	TSC1	M8	-0.642982	0.0328441	0.919261	6.2852e-05	-0.259522	1
ENSG00000165898	protein_coding	ISCA2	M8	-0.812558	0.00236866	0.78928	0.00386943	-0.357503	1
ENSG00000166548	protein_coding	TK2	M8	-0.653412	0.0292387	0.892385	0.00022006	-0.466116	0.96308
ENSG00000167487	protein_coding	KLHL26	M8	-0.553766	0.0771548	0.864563	0.000594032	-0.507267	1
ENSG00000168310	protein_coding	IRF2	M8	-0.664649	0.0256762	0.863827	0.000608026	-0.359278	1
ENSG00000168936	protein_coding	TMEM129	M8	-0.452432	0.162343	0.86907	0.000513603	-0.299472	1
ENSG00000169760	protein_coding	NLGN1	M8	-0.87881	0.000368044	0.815645	0.00220856	-0.899438	0.162789
ENSG00000169851	protein_coding	PCDH7	M8	-0.556164	0.0756155	0.844971	0.0010592	-1.15068	0.515165
ENSG00000170581	protein_coding	STAT2	M8	-0.788084	0.00396191	0.871171	0.000479047	-0.765006	0.477049
ENSG00000170619	protein_coding	COMMD5	M8	-0.504635	0.113406	0.842088	0.00114575	-0.21492	1
ENSG00000172057	protein_coding	ORMDL3	M8	-0.670367	0.0239869	0.869873	0.000500171	-0.403357	0.994484
ENSG00000172663	protein_coding	TMEM134	M8	-0.279906	0.404484	0.670591	0.0239223	-0.244628	1
ENSG00000173264	protein_coding	GPR137	M8	-0.77754	0.00484914	0.809273	0.00254833	-0.565297	0.862012
ENSG00000173275	protein_coding	ZNF449	M8	-0.523796	0.0981764	0.795329	0.00342612	-0.431323	1
ENSG00000174227	protein_coding	PIGG	M8	-0.49607	0.12068	0.867596	0.000538932	-0.291015	1
ENSG00000176533	protein_coding	GNG7	M8	-0.662055	0.0264698	0.912837	8.78652e-05	-0.998224	0.678303
ENSG00000177426	protein_coding	TGIF1	M8	-0.535464	0.089594	0.813838	0.00230124	-0.448598	0.979933
ENSG00000177725	sense_overlapping	CTD-2530N21.5	M8	-0.0619056	0.856513	0.633561	0.0363587	0.175993	1
ENSG00000178188	protein_coding	SH2B1	M8	-0.705	0.0153945	0.908421	0.00010903	-0.247546	1
ENSG00000178449	protein_coding	COX14	M8	-0.602993	0.049556	0.820783	0.00196016	-0.289354	1
ENSG00000182473	protein_coding	EXOC7	M8	-0.555823	0.0758334	0.872408	0.000459549	-0.284639	1
ENSG00000182544	protein_coding	MFSD5	M8	-0.641166	0.0335023	0.917502	6.90713e-05	-0.442291	1
ENSG00000183978	protein_coding	COA3	M8	-0.641072	0.0335366	0.85067	0.000902684	-0.444017	0.993919
ENSG00000183979	protein_coding	NPB	M8	-0.81421	0.0022819	0.8666	0.000556589	-1.2599	0.430092
ENSG00000185189	protein_coding	NRBP2	M8	-0.487183	0.128537	0.804902	0.00280295	-0.310935	1
ENSG00000185432	protein_coding	METTL7A	M8	-0.575949	0.0636952	0.849532	0.00093246	-0.754089	0.716211
ENSG00000185917	protein_coding	SETD4	M8	-0.209206	0.536992	0.765178	0.00606687	-0.0653598	1
ENSG00000186376	protein_coding	ZNF75D	M8	-0.722806	0.0119693	0.898992	0.000167105	-0.493064	0.913059
ENSG00000186577	protein_coding	C6orf1	M8	-0.649995	0.0303877	0.840746	0.00118779	-0.713067	0.804732
ENSG00000186666	protein_coding	BCDIN3D	M8	-0.482525	0.132782	0.816107	0.00218532	-0.221845	1
ENSG00000186814	protein_coding	ZSCAN30	M8	-0.725154	0.0115629	0.914778	7.96219e-05	-0.482059	0.897236
ENSG00000196409	protein_coding	ZNF658	M8	-0.446659	0.168443	0.827844	0.0016536	-0.19159	1
ENSG00000196455	protein_coding	PIK3R4	M8	-0.604422	0.0488752	0.737626	0.00957009	-0.125947	1
ENSG00000197150	protein_coding	ABCB8	M8	-0.691406	0.0184458	0.955264	4.64845e-06	-0.447252	0.990572
ENSG00000197798	protein_coding	FAM118B	M8	-0.643463	0.0326713	0.930865	3.18044e-05	-0.216157	1
ENSG00000197818	protein_coding	SLC9A8	M8	-0.31161	0.350913	0.763145	0.00628672	-0.230248	1
ENSG00000197822	protein_coding	OCLN	M8	-0.590191	0.0559483	0.898678	0.000169377	-0.753185	0.765312
ENSG00000197991	protein_coding	RP11-310K10.1	M8	-0.581982	0.0603301	0.403179	0.218869	-2.44281	0.0396184
ENSG00000198663	protein_coding	C6orf89	M8	-0.566425	0.069262	0.864154	0.000601783	-0.241589	1
ENSG00000204231	protein_coding	RXRB	M8	-0.570758	0.0666903	0.809141	0.00255578	-0.344747	1
ENSG00000204344	protein_coding	STK19	M8	-0.663355	0.0260702	0.851678	0.000876939	-0.33467	1
ENSG00000204599	protein_coding	TRIM39	M8	-0.742464	0.00886896	0.866465	0.000559003	-0.251934	1
ENSG00000204623	antisense	ZNRD1-AS1	M8	-0.679832	0.0213658	0.79933	0.00315434	-0.244641	1
ENSG00000207971	miRNA	MIR125B1	M8	-0.445572	0.169607	0.814404	0.00227192	-0.925167	0.763438
ENSG00000212978	processed_transcript	AC016747.3	M8	-0.450289	0.164592	0.693767	0.0178873	-0.62665	0.961291
ENSG00000213463	protein_coding	SYNJ2BP	M8	-0.754181	0.00732665	0.781133	0.00453189	-0.344254	1
ENSG00000213918	protein_coding	DNASE1	M8	-0.693422	0.0179681	0.826636	0.00170332	-0.525057	0.879284
ENSG00000214176	transcribed_unprocessed_pseudogene	PLEKHM1P1	M8	-0.611887	0.0454229	0.795415	0.00342009	-0.503281	0.95717
ENSG00000214655	protein_coding	ZSWIM8	M8	-0.694897	0.0176244	0.908931	0.000106404	-0.430411	0.95419
ENSG00000221838	protein_coding	AP4M1	M8	-0.609495	0.0465102	0.878842	0.000367627	-0.43729	1
ENSG00000221978	protein_coding	CCNL2	M8	-0.639166	0.0342377	0.806146	0.0027286	-0.345039	1
ENSG00000224505	antisense	AC002117.1	M8	-0.418004	0.200782	0.792472	0.00363054	-0.598796	0.960057
ENSG00000224628	processed_pseudogene	RP5-854E16.2	M8	-0.337968	0.309376	0.73415	0.0100983	-0.1602	1
ENSG00000225190	protein_coding	PLEKHM1	M8	-0.746613	0.0082981	0.813842	0.00230102	-0.607237	0.804732
ENSG00000226174	protein_coding	TEX22	M8	-0.388246	0.238024	0.727857	0.0111077	-0.470298	1
ENSG00000228393	antisense	LINC01004	M8	-0.540747	0.0858764	0.749599	0.00790424	-0.298167	1
ENSG00000231187	antisense	RP11-38L15.3	M8	-0.407621	0.213352	0.685823	0.0198162	-0.522465	1
ENSG00000235703	antisense	LINC00894	M8	-0.674807	0.0227306	0.791937	0.00366976	-0.513528	0.946477
ENSG00000236204	lincRNA	LINC01376	M8	-0.731269	0.0105518	0.883512	0.000310183	-0.945694	0.582879
ENSG00000238390	snoRNA	SNORA81	M8	-0.692002	0.0183037	0.738863	0.00938711	-0.786727	0.825239
ENSG00000241120	processed_pseudogene	HMGN1P8	M8	-0.769882	0.00557977	0.802645	0.00294154	-1.14845	0.50914
ENSG00000244405	protein_coding	ETV5	M8	-0.429583	0.187298	0.775693	0.00501856	-0.45072	1
ENSG00000252481	scaRNA	SCARNA13	M8	-0.645888	0.0318099	0.738634	0.00942082	-0.873474	0.697139
ENSG00000252835	scaRNA	SCARNA21	M8	-0.60516	0.0485261	0.787682	0.00399332	-0.642811	0.786906
ENSG00000256616	transcribed_processed_pseudogene	RP11-815J4.6	M8	-0.340834	0.305028	0.73022	0.0107204	-0.229431	1
ENSG00000261005	lincRNA	CTB-58E17.1	M8	-0.515854	0.104317	0.848837	0.000950981	-0.707914	0.978283
ENSG00000261335	antisense	RP11-318A15.2	M8	-0.507405	0.111116	0.671849	0.0235622	-0.624227	0.966661
ENSG00000264596	sense_intronic	RP11-678G15.1	M8	-0.698927	0.016709	0.877362	0.000387402	-1.05419	0.574921
ENSG00000265413	sense_intronic	RP11-789C17.1	M8	-0.671078	0.0237826	0.718411	0.0127576	-1.20455	0.56554
ENSG00000266019	miRNA	MIR3609	M8	-0.383504	0.244304	0.821836	0.00191194	-0.330791	1
ENSG00000266173	protein_coding	STRADA	M8	-0.581022	0.0608574	0.907427	0.000114291	-0.437192	1
ENSG00000268573	lincRNA	RP11-158H5.7	M8	-0.779385	0.00468425	0.850196	0.000914989	-0.86946	0.582153
ENSG00000269990	lincRNA	CTD-3074O7.12	M8	-0.481732	0.133513	0.834484	0.00139947	-0.299658	1
ENSG00000270012	lincRNA	LL0XNC01-7P3.1	M8	-0.574794	0.0643536	0.874759	0.000424155	-0.387282	1
ENSG00000270659	lincRNA	RP11-105N14.1	M8	-0.509095	0.109734	0.862521	0.000633458	-0.835942	0.89352
ENSG00000271204	lincRNA	RP11-138A9.1	M8	-0.514368	0.105492	0.815233	0.00222941	-0.455342	1
ENSG00000271730	antisense	RP11-787I22.3	M8	-0.55361	0.077256	0.912878	8.76824e-05	-0.793137	0.888187
ENSG00000271737	lincRNA	CTB-113I20.2	M8	-0.283701	0.39787	0.588308	0.0569334	-0.463189	1
ENSG00000272106	antisense	RP11-345P4.9	M8	-0.729276	0.0108739	0.942782	1.38154e-05	-0.444271	0.986223
ENSG00000272631	antisense	RP11-359E3.4	M8	-0.547371	0.0813611	0.856104	0.000770318	-0.378804	1
ENSG00000010278	protein_coding	CD9	M9	-0.747586	0.00816819	0.853914	0.000821767	-1.47589	0.0722309
ENSG00000013563	protein_coding	DNASE1L1	M9	-0.547427	0.081324	0.90478	0.000129242	-0.420399	1
ENSG00000018625	protein_coding	ATP1A2	M9	-0.464519	0.150022	0.89284	0.000216049	-0.852234	0.91465
ENSG00000049130	protein_coding	KITLG	M9	-0.367359	0.266391	0.750806	0.00774893	-0.479039	1
ENSG00000065491	protein_coding	TBC1D22B	M9	-0.684039	0.0202691	0.856141	0.000769477	-0.411235	1
ENSG00000082014	protein_coding	SMARCD3	M9	-0.709152	0.0145398	0.759738	0.00666821	-0.674254	0.681018
ENSG00000100554	protein_coding	ATP6V1D	M9	-0.852528	0.000855648	0.927691	3.8744e-05	-0.367081	0.990572
ENSG00000104327	protein_coding	CALB1	M9	-0.673757	0.0230234	0.843778	0.00109439	-3.55409	0.00200773
ENSG00000106069	protein_coding	CHN2	M9	-0.593633	0.0541774	0.876215	0.000403292	-1.1916	0.551919
ENSG00000106823	protein_coding	ECM2	M9	-0.463164	0.151373	0.798447	0.00321287	-0.965517	0.958803
ENSG00000108219	protein_coding	TSPAN14	M9	-0.603981	0.0490847	0.887068	0.000271234	-0.363992	1
ENSG00000113396	protein_coding	SLC27A6	M9	-0.262531	0.435443	0.555151	0.0762633	-0.604951	1
ENSG00000120071	protein_coding	KANSL1	M9	-0.75694	0.00699413	0.873989	0.000435509	-0.371638	0.982847
ENSG00000129596	protein_coding	CDO1	M9	-0.534944	0.0899654	0.802248	0.00296645	-0.613902	0.788086
ENSG00000130940	protein_coding	CASZ1	M9	-0.572912	0.065436	0.915816	7.54661e-05	-0.914417	0.713594
ENSG00000131015	protein_coding	ULBP2	M9	-0.572982	0.0653955	0.786795	0.00406337	-1.04248	0.835803
ENSG00000132950	protein_coding	ZMYM5	M9	-0.851995	0.000868937	0.753295	0.00743579	-0.800159	0.436156
ENSG00000140832	protein_coding	MARVELD3	M9	-0.547421	0.0813279	0.905525	0.000124893	-1.13602	0.916433
ENSG00000144891	protein_coding	AGTR1	M9	-0.342896	0.301921	0.775537	0.00503302	-0.620727	1
ENSG00000147697	protein_coding	GSDMC	M9	-0.381423	0.247089	0.750836	0.00774512	-0.628767	1
ENSG00000152527	protein_coding	PLEKHH2	M9	-0.746358	0.00833239	0.924342	4.72641e-05	-1.85066	0.0544182
ENSG00000155511	protein_coding	GRIA1	M9	-0.814882	0.00224735	0.831935	0.0014933	-1.57981	0.0101033
ENSG00000155729	protein_coding	KCTD18	M9	-0.767851	0.00578642	0.893633	0.000209194	-0.426538	0.978283
ENSG00000156925	protein_coding	ZIC3	M9	-0.498044	0.118978	0.79952	0.00314185	-1.26503	0.802087
ENSG00000158125	protein_coding	XDH	M9	-0.832254	0.0014813	0.872827	0.000453087	-2.53838	0.0404945
ENSG00000165156	protein_coding	ZHX1	M9	-0.339161	0.307562	0.741867	0.00895346	-0.219925	1
ENSG00000168152	protein_coding	THAP9	M9	-0.558356	0.0742272	0.753366	0.00742706	-0.177234	1
ENSG00000173214	protein_coding	KIAA1919	M9	-0.482584	0.132727	0.607195	0.0475728	-0.136274	1
ENSG00000176894	protein_coding	PXMP2	M9	-0.382889	0.245126	0.395763	0.228265	-0.339646	1
ENSG00000177133	antisense	LINC00982	M9	-0.505103	0.113017	0.821498	0.00192733	-1.91243	0.282287
ENSG00000179083	protein_coding	FAM133A	M9	-0.733378	0.0102183	0.898885	0.000167874	-1.41793	0.348796
ENSG00000182256	protein_coding	GABRG3	M9	-0.529238	0.0941091	0.730962	0.0106009	-1.41706	0.326249
ENSG00000182916	protein_coding	TCEAL7	M9	-0.627289	0.0388386	0.756619	0.00703223	-1.65589	0.587295
ENSG00000183671	protein_coding	GPR1	M9	-0.647938	0.0310944	0.87946	0.000359592	-1.93821	0.221419
ENSG00000183908	protein_coding	LRRC55	M9	-0.495917	0.120813	0.573723	0.0649682	-1.07517	0.658419
ENSG00000184838	protein_coding	PRR16	M9	-0.545112	0.0828827	0.681081	0.0210358	-1.02	0.710493
ENSG00000186453	protein_coding	FAM228A	M9	-0.301293	0.367923	0.683649	0.020369	-0.315381	1
ENSG00000196421	lincRNA	LINC00176	M9	-0.508141	0.110513	0.796357	0.00335466	-0.598126	1
ENSG00000196569	protein_coding	LAMA2	M9	-0.519431	0.101521	0.747047	0.00823995	-0.879354	0.962994
ENSG00000198915	protein_coding	RASGEF1A	M9	-0.646807	0.0314878	0.917365	6.95768e-05	-1.19055	0.693376
ENSG00000201662	snRNA	RNU6-60P	M9	-0.653327	0.0292671	0.723535	0.011842	-0.844908	0.813992
ENSG00000203863	protein_coding	AL079342.1	M9	-0.482739	0.132585	0.716957	0.0130263	-0.51632	1
ENSG00000204227	protein_coding	RING1	M9	-0.749915	0.00786333	0.834562	0.00139667	-0.434015	0.969852
ENSG00000204947	protein_coding	ZNF425	M9	-0.190611	0.574522	0.67795	0.0218699	-0.0963481	1
ENSG00000215018	protein_coding	COL28A1	M9	-0.403907	0.217959	0.783339	0.00434482	-0.373345	1
ENSG00000225793	lincRNA	RP1-234P15.4	M9	-0.430104	0.186706	0.744611	0.00857018	-0.235964	1
ENSG00000225891	antisense	RP3-476K8.3	M9	-0.728862	0.0109417	0.623142	0.0405414	-0.988894	0.696776
ENSG00000226200	antisense	SGMS1-AS1	M9	-0.391922	0.233222	0.739678	0.00926797	-0.235705	1
ENSG00000230074	antisense	RP11-195F19.9	M9	-0.675038	0.0226664	0.616908	0.0431978	-1.07609	0.569209
ENSG00000236778	antisense	INTS6-AS1	M9	-0.687897	0.0192989	0.960681	2.62122e-06	-0.704625	0.790147
ENSG00000236830	processed_transcript	CBR3-AS1	M9	-0.5895	0.0563084	0.926076	4.2692e-05	-0.763249	0.902317
ENSG00000239467	lincRNA	AC007405.6	M9	-0.783994	0.0042904	0.845263	0.00105071	-1.72729	0.215419
ENSG00000241769	antisense	LINC00893	M9	-0.594168	0.0539054	0.910311	9.95444e-05	-0.60426	0.915766
ENSG00000248323	lincRNA	LUCAT1	M9	-0.669315	0.0242917	0.849325	0.00093794	-0.950521	0.793703
ENSG00000250462	transcribed_unprocessed_pseudogene	LRRC37BP1	M9	-0.245445	0.46694	0.646623	0.0315523	-0.104309	1
ENSG00000252759	misc_RNA	Y_RNA	M9	-0.720699	0.0123426	0.787298	0.00402355	-0.819093	0.754646
ENSG00000254635	antisense	WAC-AS1	M9	-0.218923	0.517794	0.645394	0.031984	-0.0935564	1
ENSG00000255559	antisense	ZNF252P-AS1	M9	-0.643831	0.0325397	0.808857	0.00257181	-0.722067	0.854662
ENSG00000259030	protein_coding	FPGT-TNNI3K	M9	-0.423071	0.194812	0.808534	0.00259011	-0.57185	1
ENSG00000260495	antisense	RP11-55K13.1	M9	-0.610945	0.0458492	0.856266	0.000766598	-0.578597	0.94878
ENSG00000261094	sense_overlapping	RP11-355O1.11	M9	-0.799057	0.00317233	0.922037	5.39158e-05	-0.603483	0.841067
ENSG00000264278	lincRNA	RP11-162A12.2	M9	-0.67426	0.0228827	0.920211	5.96758e-05	-1.01526	0.746098
ENSG00000267080	antisense	ASB16-AS1	M9	-0.686175	0.0197278	0.807516	0.00264851	-0.513631	0.961291
ENSG00000267370	unprocessed_pseudogene	CTD-2623N2.3	M9	-0.672232	0.0234534	0.93098	3.15734e-05	-0.671784	0.833036
ENSG00000272143	lincRNA	FGF14-AS2	M9	-0.71083	0.0142042	0.672479	0.0233832	-0.904232	0.687784
ENSG00000005469	protein_coding	CROT	M10	-0.661719	0.0265741	0.919951	6.05306e-05	-0.910724	0.53454
ENSG00000010810	protein_coding	FYN	M10	-0.637414	0.034891	0.943076	1.35037e-05	-0.498794	0.810511
ENSG00000015171	protein_coding	ZMYND11	M10	-0.729624	0.0108172	0.898548	0.000170325	-0.298463	1
ENSG00000032742	protein_coding	IFT88	M10	-0.747131	0.00822885	0.929118	3.54931e-05	-0.673859	0.650522
ENSG00000046651	protein_coding	OFD1	M10	-0.820289	0.00198307	0.74334	0.00874617	-0.376739	1
ENSG00000077721	protein_coding	UBE2A	M10	-0.680781	0.0211149	0.930164	3.32478e-05	-0.433571	0.960775
ENSG00000080503	protein_coding	SMARCA2	M10	-0.661375	0.0266808	0.859707	0.000690991	-0.917129	0.408139
ENSG00000100583	protein_coding	SAMD15	M10	-0.58933	0.0563971	0.894519	0.000201736	-0.458458	0.980605
ENSG00000101400	protein_coding	SNTA1	M10	-0.524291	0.0978024	0.893824	0.000207574	-0.620536	0.970029
ENSG00000102910	protein_coding	LONP2	M10	-0.612589	0.0451074	0.753124	0.007457	-0.306502	1
ENSG00000104205	protein_coding	SGK3	M10	-0.701993	0.0160356	0.940294	1.66704e-05	-1.00895	0.519051
ENSG00000106459	protein_coding	NRF1	M10	-0.848256	0.000966697	0.746302	0.00833992	-0.361455	1
ENSG00000113391	protein_coding	FAM172A	M10	-0.567611	0.0685512	0.770759	0.00549228	-0.267112	1
ENSG00000115998	protein_coding	C2orf42	M10	-0.536663	0.0887413	0.848569	0.000958204	-0.253744	1
ENSG00000116128	protein_coding	BCL9	M10	-0.603955	0.0490972	0.837109	0.00130756	-0.384407	1
ENSG00000116151	protein_coding	MORN1	M10	-0.680272	0.0212491	0.858877	0.000708698	-0.34987	1
ENSG00000118418	protein_coding	HMGN3	M10	-0.407181	0.213896	0.688355	0.0191861	-0.183766	1
ENSG00000120278	protein_coding	PLEKHG1	M10	-0.73181	0.0104655	0.908195	0.000110212	-0.825009	0.3791
ENSG00000121207	protein_coding	LRAT	M10	-0.637943	0.0346929	0.899287	0.000164991	-1.45526	0.503476
ENSG00000122507	protein_coding	BBS9	M10	-0.755768	0.007134	0.931083	3.13675e-05	-0.481663	0.909218
ENSG00000131171	protein_coding	SH3BGRL	M10	-0.585539	0.058404	0.863761	0.000609303	-0.628708	0.739911
ENSG00000133065	protein_coding	SLC41A1	M10	-0.55949	0.0735152	0.764612	0.00612749	-0.506514	0.952646
ENSG00000137177	protein_coding	KIF13A	M10	-0.52287	0.0988801	0.682095	0.0207707	-0.244819	1
ENSG00000138400	protein_coding	MDH1B	M10	-0.587178	0.0575303	0.947949	9.09219e-06	-0.63273	0.86138
ENSG00000139793	protein_coding	MBNL2	M10	-0.427046	0.190205	0.803587	0.00288311	-0.387092	1
ENSG00000140463	protein_coding	BBS4	M10	-0.727644	0.011143	0.945004	1.15973e-05	-0.394597	0.993919
ENSG00000141040	protein_coding	ZNF287	M10	-0.668029	0.024668	0.87068	0.000486962	-0.477592	0.921153
ENSG00000142082	protein_coding	SIRT3	M10	-0.490321	0.125727	0.864713	0.000591216	-0.332303	1
ENSG00000144061	protein_coding	NPHP1	M10	-0.595978	0.0529928	0.878461	0.00037264	-0.508357	0.917611
ENSG00000148218	protein_coding	ALAD	M10	-0.618596	0.0424672	0.904694	0.000129752	-0.455596	0.978283
ENSG00000148700	protein_coding	ADD3	M10	-0.567852	0.0684078	0.958683	3.26678e-06	-0.752398	0.670296
ENSG00000152380	protein_coding	FAM151B	M10	-0.738356	0.00946189	0.944772	1.18146e-05	-0.590252	0.88562
ENSG00000152611	protein_coding	CAPSL	M10	-0.594198	0.0538904	0.957431	3.72962e-06	-2.16619	0.171593
ENSG00000153347	protein_coding	FAM81B	M10	-0.774264	0.00515245	0.883562	0.000309607	-2.99487	0.00295665
ENSG00000154114	protein_coding	TBCEL	M10	-0.608843	0.0468096	0.898469	0.000170904	-0.205924	1
ENSG00000157796	protein_coding	WDR19	M10	-0.688581	0.0191304	0.861155	0.000660913	-0.471178	0.900615
ENSG00000159214	protein_coding	CCDC24	M10	-0.605996	0.048133	0.889626	0.000245602	-0.747911	0.80879
ENSG00000160310	protein_coding	PRMT2	M10	-0.736125	0.00979559	0.936918	2.12468e-05	-0.437292	0.902618
ENSG00000162706	protein_coding	CADM3	M10	-0.294862	0.378733	0.721425	0.0122131	-0.455871	1
ENSG00000162753	protein_coding	SLC9C2	M10	-0.661078	0.0267733	0.89376	0.000208117	-1.75815	0.148228
ENSG00000163576	protein_coding	EFHB	M10	-0.901002	0.000153112	0.891696	0.000226245	-1.98421	0.00469984
ENSG00000163617	protein_coding	CCDC191	M10	-0.687724	0.0193418	0.926937	4.0549e-05	-0.528809	0.854957
ENSG00000164117	protein_coding	FBXO8	M10	-0.775781	0.00501038	0.956841	3.96456e-06	-0.627942	0.738073
ENSG00000166046	protein_coding	TCP11L2	M10	-0.630072	0.0377242	0.895552	0.000193291	-0.958257	0.503476
ENSG00000166225	protein_coding	FRS2	M10	-0.407539	0.213454	0.849349	0.00093729	-0.184353	1
ENSG00000166432	protein_coding	ZMAT1	M10	-0.64435	0.0323544	0.943034	1.35485e-05	-0.803488	0.608078
ENSG00000167191	protein_coding	GPRC5B	M10	-0.640589	0.0337132	0.856054	0.000771466	-0.72735	0.720409
ENSG00000167646	protein_coding	DNAAF3	M10	-0.798756	0.00319231	0.920252	5.95399e-05	-1.58179	0.162789
ENSG00000170390	protein_coding	DCLK2	M10	-0.295114	0.378307	0.752634	0.0075181	-0.187402	1
ENSG00000172465	protein_coding	TCEAL1	M10	-0.700705	0.016316	0.886867	0.000273335	-1.04878	0.353205
ENSG00000176714	protein_coding	CCDC121	M10	-0.710498	0.0142701	0.950029	7.59064e-06	-0.699348	0.748825
ENSG00000177688	protein_coding	SUMO4	M10	-0.672048	0.0235056	0.88744	0.000267383	-0.659163	0.897236
ENSG00000177721	protein_coding	ANXA2R	M10	-0.537213	0.0883516	0.780279	0.00460586	-0.982904	0.706706
ENSG00000178125	protein_coding	PPP1R42	M10	-0.629772	0.0378433	0.904067	0.000133511	-1.18816	0.449024
ENSG00000178301	protein_coding	AQP11	M10	-0.664063	0.025854	0.851036	0.00089328	-0.871161	0.681018
ENSG00000179941	protein_coding	BBS10	M10	-0.544745	0.0831319	0.912061	9.13348e-05	-0.302373	1
ENSG00000181004	protein_coding	BBS12	M10	-0.639012	0.0342947	0.89588	0.000190667	-0.380146	1
ENSG00000183250	lincRNA	LINC01547	M10	-0.575606	0.0638904	0.963629	1.85373e-06	-0.52308	1
ENSG00000183621	protein_coding	ZNF438	M10	-0.524457	0.0976767	0.868672	0.000520355	-0.339624	1
ENSG00000183644	protein_coding	C11orf88	M10	-0.66365	0.0259798	0.859139	0.000703066	-2.5714	0.0501636
ENSG00000184381	protein_coding	PLA2G6	M10	-0.601318	0.0503626	0.855091	0.000793812	-0.391415	1
ENSG00000185404	protein_coding	SP140L	M10	-0.885862	0.000284008	0.742164	0.00891136	-2.68837	4.14772e-05
ENSG00000188316	protein_coding	ENO4	M10	-0.654492	0.0288823	0.873205	0.000447307	-1.45838	0.190527
ENSG00000189157	protein_coding	FAM47E	M10	-0.569049	0.0676966	0.936743	2.15081e-05	-1.00601	0.634822
ENSG00000196659	protein_coding	TTC30B	M10	-0.640822	0.0336279	0.939792	1.72984e-05	-0.532108	0.905432
ENSG00000197892	protein_coding	KIF13B	M10	-0.649278	0.0306327	0.851867	0.000872163	-0.867181	0.590611
ENSG00000198929	protein_coding	NOS1AP	M10	-0.744257	0.00861882	0.940296	1.66675e-05	-0.865895	0.428817
ENSG00000204389	protein_coding	HSPA1A	M10	-0.643055	0.0328179	0.879828	0.000354874	-1.91455	0.193199
ENSG00000204852	protein_coding	TCTN1	M10	-0.654811	0.0287774	0.925735	4.3562e-05	-0.454557	0.938491
ENSG00000213240	protein_coding	RP11-458D21.5	M10	-0.659256	0.0273454	0.844862	0.00106238	-0.951447	0.411935
ENSG00000223509	transcribed_processed_pseudogene	RP11-632K20.7	M10	-0.599094	0.051447	0.868922	0.000516094	-0.856407	0.655717
ENSG00000224031	antisense	TCEAL3-AS1	M10	-0.519209	0.101693	0.86462	0.000592969	-0.970515	0.780866
ENSG00000224986	processed_pseudogene	PPP1R8P1	M10	-0.583163	0.0596858	0.839773	0.00121899	-0.534392	1
ENSG00000225733	antisense	FGD5-AS1	M10	-0.536531	0.0888346	0.887341	0.000268409	-0.323033	1
ENSG00000226266	lincRNA	AC009961.3	M10	-0.617741	0.042836	0.743336	0.00874663	-0.546198	0.967512
ENSG00000226913	lincRNA	BSN-AS2	M10	-0.52978	0.0937102	0.873891	0.000436964	-0.56351	1
ENSG00000228439	antisense	TSTD3	M10	-0.623206	0.0405148	0.874577	0.000426808	-0.680462	0.841067
ENSG00000233237	lincRNA	LINC00472	M10	-0.648211	0.031	0.918392	6.58674e-05	-0.607041	0.825921
ENSG00000234869	antisense	RP3-439F8.1	M10	-0.808816	0.00257411	0.928209	3.75385e-05	-1.50644	0.176871
ENSG00000235493	lincRNA	AC092415.1	M10	-0.607799	0.047292	0.743812	0.00868042	-2.83645	0.253155
ENSG00000236859	antisense	NIFK-AS1	M10	-0.306284	0.359642	0.750207	0.00782578	-0.166642	1
ENSG00000244968	antisense	LIFR-AS1	M10	-0.489291	0.126644	0.843016	0.00111733	-0.659099	0.952264
ENSG00000246339	antisense	EXTL3-AS1	M10	-0.676471	0.022272	0.945666	1.09924e-05	-0.609483	0.916433
ENSG00000250903	lincRNA	GMDS-AS1	M10	-0.639358	0.0341664	0.915323	7.74215e-05	-0.513602	0.954573
ENSG00000251136	lincRNA	RP11-37B2.1	M10	-0.719172	0.0126184	0.945417	1.12173e-05	-0.666253	0.74458
ENSG00000253305	protein_coding	PCDHGB6	M10	-0.673356	0.0231358	0.845344	0.00104839	-4.59449	6.51128e-05
ENSG00000255052	antisense	FAM66D	M10	-0.618384	0.0425585	0.897478	0.000178271	-1.05482	0.536778
ENSG00000258584	antisense	FAM181A-AS1	M10	-0.635218	0.0357223	0.802953	0.00292237	-0.81238	0.71541
ENSG00000262803	processed_pseudogene	RP11-160A9.3	M10	-0.817754	0.0021039	0.902908	0.000140682	-0.851921	0.723729
ENSG00000262879	processed_transcript	RP11-156P1.3	M10	-0.663181	0.0261234	0.869741	0.000502367	-0.335514	1
ENSG00000266803	sense_intronic	RP1-77H15.1	M10	-0.61261	0.045098	0.844464	0.00107404	-0.824354	0.833422
ENSG00000266947	antisense	RP11-799D4.4	M10	-0.706292	0.0151247	0.869907	0.00049962	-1.30641	0.46961
ENSG00000269994	lincRNA	RP11-276H19.2	M10	-0.845299	0.00104969	0.865322	0.000579871	-5.89601	2.47788e-06
ENSG00000270362	antisense	HMGN3-AS1	M10	-0.549299	0.0800775	0.910361	9.93018e-05	-0.419832	1
ENSG00000270562	lincRNA	RP11-154H23.3	M10	-0.538514	0.0874349	0.765337	0.00604985	-0.798779	0.886527
ENSG00000271369	processed_pseudogene	RP11-350D17.3	M10	-0.725789	0.0114549	0.831292	0.00151768	-5.28058	0.000358509
ENSG00000271721	processed_pseudogene	RP11-337C18.9	M10	-0.571675	0.0661544	0.873873	0.000437245	-1.0758	0.570404
ENSG00000004799	protein_coding	PDK4	M11	-0.553907	0.0770641	0.802294	0.00296356	-1.32933	0.440037
ENSG00000005961	protein_coding	ITGA2B	M11	-0.530026	0.0935301	0.879188	0.000363117	-0.674309	0.978499
ENSG00000017427	protein_coding	IGF1	M11	-0.642036	0.0331858	0.709354	0.014499	-1.35162	0.699171
ENSG00000022556	protein_coding	NLRP2	M11	-0.734667	0.0100184	0.909244	0.000104818	-2.26757	0.570404
ENSG00000035862	protein_coding	TIMP2	M11	-0.675698	0.0224843	0.79225	0.00364678	-1.00039	0.284218
ENSG00000042286	protein_coding	AIFM2	M11	-0.778821	0.00473421	0.880127	0.00035108	-1.01248	0.409542
ENSG00000068323	protein_coding	TFE3	M11	-0.716733	0.0130681	0.794336	0.00349618	-0.629262	0.745795
ENSG00000071553	protein_coding	ATP6AP1	M11	-0.812657	0.00236339	0.771424	0.0054266	-0.819641	0.420381
ENSG00000071889	protein_coding	FAM3A	M11	-0.491578	0.124612	0.796506	0.00334438	-0.270926	1
ENSG00000072071	protein_coding	ADGRL1	M11	-0.581341	0.0606819	0.869091	0.000513248	-0.65179	0.783992
ENSG00000074603	protein_coding	DPP8	M11	-0.61929	0.0421689	0.862181	0.000640214	-0.238338	1
ENSG00000076344	protein_coding	RGS11	M11	-0.45316	0.161584	0.780225	0.0046106	-0.55458	1
ENSG00000080815	protein_coding	PSEN1	M11	-0.590511	0.0557821	0.687208	0.0194696	-0.148073	1
ENSG00000083814	protein_coding	ZNF671	M11	-0.737947	0.00952242	0.813615	0.00231289	-1.8486	0.0465173
ENSG00000087076	protein_coding	HSD17B14	M11	-0.625318	0.0396415	0.85939	0.000697707	-0.972428	0.632462
ENSG00000088387	protein_coding	DOCK9	M11	-0.32865	0.323741	0.802513	0.00294983	-0.443898	1
ENSG00000088808	protein_coding	PPP1R13B	M11	-0.585202	0.0585843	0.848431	0.000961928	-0.665206	0.846472
ENSG00000088992	protein_coding	TESC	M11	-0.185168	0.585697	0.671542	0.0236498	0.0143644	1
ENSG00000091490	protein_coding	SEL1L3	M11	-0.822842	0.00186672	0.863654	0.000611362	-1.75418	0.00387297
ENSG00000095794	protein_coding	CREM	M11	-0.785743	0.00414753	0.930335	3.28913e-05	-0.653345	0.632914
ENSG00000099864	protein_coding	PALM	M11	-0.396643	0.227137	0.685895	0.0197981	-0.238404	1
ENSG00000100906	protein_coding	NFKBIA	M11	-0.689592	0.0188835	0.875042	0.00042003	-0.486753	0.932481
ENSG00000102057	protein_coding	KCND1	M11	-0.562291	0.0717768	0.771639	0.00540547	-1.25964	0.587072
ENSG00000105290	protein_coding	APLP1	M11	-0.671597	0.0236341	0.651819	0.0297706	-0.761627	0.598271
ENSG00000105499	protein_coding	PLA2G4C	M11	-0.743061	0.00878508	0.85329	0.000836883	-1.23241	0.289571
ENSG00000106714	protein_coding	CNTNAP3	M11	-0.500288	0.117062	0.93922	1.80344e-05	-0.742628	0.952363
ENSG00000108370	protein_coding	RGS9	M11	-0.703224	0.0157708	0.956579	4.07238e-06	-1.81779	0.243618
ENSG00000108387	protein_coding	SEPT4	M11	-0.477432	0.137525	0.888398	0.000257663	-0.865691	0.892548
ENSG00000109103	protein_coding	UNC119	M11	-0.544814	0.0830851	0.495628	0.121064	-0.370139	1
ENSG00000109472	protein_coding	CPE	M11	-0.809075	0.00255949	0.854349	0.000811347	-1.12768	0.058566
ENSG00000111262	protein_coding	KCNA1	M11	-0.37304	0.258495	0.804795	0.00280938	-0.95374	1
ENSG00000111341	protein_coding	MGP	M11	-0.456303	0.158331	0.75619	0.00708334	-0.949038	0.857121
ENSG00000112139	protein_coding	MDGA1	M11	-0.584585	0.0589164	0.950075	7.55991e-06	-1.07521	0.641288
ENSG00000112378	protein_coding	PERP	M11	-0.56003	0.0731777	0.800037	0.00310799	-1.18305	0.701978
ENSG00000113108	protein_coding	APBB3	M11	-0.383968	0.243686	0.861442	0.000655075	-0.372262	1
ENSG00000113583	protein_coding	C5orf15	M11	-0.768264	0.00574395	0.939902	1.71586e-05	-0.213845	1
ENSG00000116604	protein_coding	MEF2D	M11	-0.168623	0.620158	0.729142	0.0108959	-0.0789187	1
ENSG00000116783	protein_coding	TNNI3K	M11	-0.217662	0.520269	0.730509	0.0106738	-0.126866	1
ENSG00000117586	protein_coding	TNFSF4	M11	-0.683937	0.020295	0.788438	0.00393433	-1.05028	0.549443
ENSG00000117602	protein_coding	RCAN3	M11	-0.285126	0.395401	0.791163	0.00372714	-0.37672	1
ENSG00000119771	protein_coding	KLHL29	M11	-0.332845	0.31723	0.827191	0.00168033	-0.355384	1
ENSG00000120051	protein_coding	CFAP58	M11	-0.470466	0.144182	0.827109	0.00168372	-0.883731	0.975478
ENSG00000120306	protein_coding	CYSTM1	M11	-0.605024	0.0485903	0.845147	0.00105409	-0.564699	0.860455
ENSG00000120594	protein_coding	PLXDC2	M11	-0.499042	0.118123	0.7836	0.00432307	-0.618433	0.867699
ENSG00000122359	protein_coding	ANXA11	M11	-0.728154	0.0110584	0.911085	9.58459e-05	-1.39043	0.211396
ENSG00000124224	transcribed_unprocessed_pseudogene	PPP4R1L	M11	-0.600512	0.0507537	0.861983	0.000644172	-0.7889	0.728013
ENSG00000124486	protein_coding	USP9X	M11	-0.573259	0.0652358	0.727515	0.0111646	-0.193647	1
ENSG00000125409	protein_coding	TEKT3	M11	-0.661745	0.0265658	0.807245	0.00266424	-0.965678	0.793003
ENSG00000126785	protein_coding	RHOJ	M11	-0.628731	0.0382586	0.788258	0.00394835	-0.784147	0.723431
ENSG00000127124	protein_coding	HIVEP3	M11	-0.738342	0.00946389	0.893737	0.000208312	-1.06762	0.344454
ENSG00000127870	protein_coding	RNF6	M11	-0.517382	0.103116	0.848711	0.000954365	-0.303841	1
ENSG00000127920	protein_coding	GNG11	M11	-0.48261	0.132704	0.822752	0.00187073	-0.586617	0.939201
ENSG00000130653	protein_coding	PNPLA7	M11	-0.274867	0.41335	0.821214	0.00194034	-0.200387	1
ENSG00000131196	protein_coding	NFATC1	M11	-0.334435	0.314781	0.731531	0.0105098	-0.386846	1
ENSG00000132879	protein_coding	FBXO44	M11	-0.567263	0.0687595	0.667968	0.0246857	-0.588485	0.924273
ENSG00000133124	protein_coding	IRS4	M11	-0.510022	0.10898	0.79991	0.00311627	-1.52254	0.858888
ENSG00000134852	protein_coding	CLOCK	M11	-0.25842	0.442928	0.802213	0.00296864	-0.119148	1
ENSG00000135363	protein_coding	LMO2	M11	-0.43285	0.183597	0.867265	0.000544752	-0.974326	0.967852
ENSG00000136807	protein_coding	CDK9	M11	-0.789334	0.00386533	0.794597	0.00347766	-0.426922	0.959764
ENSG00000136869	protein_coding	TLR4	M11	-0.76359	0.00623809	0.947099	9.76754e-06	-2.61931	0.104084
ENSG00000137101	protein_coding	CD72	M11	-0.342963	0.30182	0.805945	0.00274053	-0.364869	1
ENSG00000137266	protein_coding	SLC22A23	M11	-0.736696	0.00970935	0.671769	0.0235851	-0.715269	0.588825
ENSG00000139289	protein_coding	PHLDA1	M11	-0.373556	0.257784	0.822649	0.00187535	-0.263391	1
ENSG00000139436	protein_coding	GIT2	M11	-0.741403	0.0090194	0.866184	0.000564077	-0.304621	1
ENSG00000139625	protein_coding	MAP3K12	M11	-0.762036	0.0064091	0.834745	0.00139014	-0.79385	0.488256
ENSG00000139679	protein_coding	LPAR6	M11	-0.638308	0.0345568	0.796302	0.00335848	-1.34324	0.4391
ENSG00000140398	protein_coding	NEIL1	M11	-0.558799	0.0739483	0.883651	0.000308593	-0.55361	0.979251
ENSG00000141551	protein_coding	CSNK1D	M11	-0.351983	0.288435	0.578527	0.0622419	-0.187136	1
ENSG00000144445	protein_coding	KANSL1L	M11	-0.684715	0.0200965	0.827442	0.00167003	-0.536108	0.804732
ENSG00000144655	protein_coding	CSRNP1	M11	-0.425298	0.192222	0.864943	0.000586919	-0.373948	1
ENSG00000147041	protein_coding	SYTL5	M11	-0.689892	0.0188107	0.796495	0.00334514	-1.72433	0.162463
ENSG00000147394	protein_coding	ZNF185	M11	-0.628775	0.0382407	0.859291	0.000699827	-1.03893	0.521662
ENSG00000147416	protein_coding	ATP6V1B2	M11	-0.784767	0.00422682	0.800162	0.00309991	-0.310249	1
ENSG00000148082	protein_coding	SHC3	M11	-0.66063	0.026913	0.946109	1.06018e-05	-0.75339	0.627425
ENSG00000149451	protein_coding	ADAM33	M11	-0.729524	0.0108334	0.910554	9.83693e-05	-1.61535	0.362692
ENSG00000150637	protein_coding	CD226	M11	-0.508531	0.110194	0.858751	0.000711421	-0.488521	1
ENSG00000152291	protein_coding	TGOLN2	M11	-0.670863	0.0238442	0.864368	0.000597722	-0.42569	0.914917
ENSG00000152580	protein_coding	IGSF10	M11	-0.278223	0.407434	0.721564	0.0121883	-0.509433	1
ENSG00000152953	protein_coding	STK32B	M11	-0.733759	0.0101588	0.862818	0.00062761	-1.92503	0.0562053
ENSG00000153246	protein_coding	PLA2R1	M11	-0.680638	0.0211525	0.845265	0.00105067	-1.37255	0.431737
ENSG00000153933	protein_coding	DGKE	M11	-0.621476	0.0412402	0.66809	0.02465	-0.966003	0.568893
ENSG00000156875	protein_coding	MFSD14A	M11	-0.059215	0.862698	0.650628	0.0301725	-0.0161716	1
ENSG00000158055	protein_coding	GRHL3	M11	-0.696717	0.0172065	0.886648	0.000275626	-2.05779	0.156641
ENSG00000158747	protein_coding	NBL1	M11	-0.317119	0.342003	0.740161	0.00919794	-0.485587	1
ENSG00000159403	protein_coding	C1R	M11	-0.875253	0.000416983	0.775148	0.00506927	-2.36761	0.00129968
ENSG00000160445	protein_coding	ZER1	M11	-0.519997	0.101083	0.844934	0.00106027	-0.374558	1
ENSG00000161267	protein_coding	BDH1	M11	-0.418722	0.199929	0.532628	0.0916323	-0.702006	1
ENSG00000162543	protein_coding	UBXN10	M11	-0.797056	0.00330673	0.753851	0.0073671	-2.82598	0.00698618
ENSG00000162604	protein_coding	TM2D1	M11	-0.797427	0.00328154	0.831924	0.00149372	-0.338569	1
ENSG00000162931	protein_coding	TRIM17	M11	-0.682486	0.020669	0.919831	6.09309e-05	-1.25424	0.53502
ENSG00000162951	protein_coding	LRRTM1	M11	-0.372684	0.258986	0.688433	0.0191669	-0.97931	0.844642
ENSG00000163399	protein_coding	ATP1A1	M11	-0.61891	0.0423321	0.862713	0.000629677	-0.445032	0.896189
ENSG00000163631	protein_coding	ALB	M11	-0.469325	0.145291	0.87987	0.000354342	-0.593882	1
ENSG00000163694	protein_coding	RBM47	M11	-0.617162	0.0430874	0.87288	0.000452276	-1.32722	0.428141
ENSG00000163704	protein_coding	PRRT3	M11	-0.587854	0.057173	0.830191	0.00156015	-0.540155	0.980389
ENSG00000163947	protein_coding	ARHGEF3	M11	-0.681892	0.0208236	0.919344	6.25684e-05	-1.2284	0.279995
ENSG00000164171	protein_coding	ITGA2	M11	-0.545423	0.082672	0.77105	0.00546343	-1.80049	0.355609
ENSG00000165102	protein_coding	HGSNAT	M11	-0.494766	0.121813	0.881763	0.000330839	-0.303371	1
ENSG00000165169	protein_coding	DYNLT3	M11	-0.558919	0.073873	0.871065	0.000480756	-0.858849	0.745177
ENSG00000165338	protein_coding	HECTD2	M11	-0.693341	0.0179872	0.849593	0.000930848	-0.727364	0.508446
ENSG00000166947	protein_coding	EPB42	M11	-0.399655	0.223305	0.849771	0.000926148	-0.554309	1
ENSG00000168135	protein_coding	KCNJ4	M11	-0.293955	0.380271	0.70401	0.0156035	-0.356697	1
ENSG00000168734	protein_coding	PKIG	M11	-0.640965	0.0335757	0.903727	0.000135589	-0.436862	0.970029
ENSG00000169302	protein_coding	STK32A	M11	-0.690468	0.0186711	0.886484	0.000277366	-1.73201	0.104558
ENSG00000169439	protein_coding	SDC2	M11	-0.567983	0.0683298	0.796663	0.0033336	-0.932277	0.498963
ENSG00000170017	protein_coding	ALCAM	M11	-0.7805	0.0045866	0.823181	0.00185166	-1.05716	0.140358
ENSG00000170430	protein_coding	MGMT	M11	-0.368872	0.264274	0.82169	0.00191858	-0.424877	1
ENSG00000171121	protein_coding	KCNMB3	M11	-0.755063	0.00721912	0.664468	0.0257311	-0.873031	0.639947
ENSG00000171724	protein_coding	VAT1L	M11	-0.794587	0.00347834	0.814413	0.00227142	-1.42512	0.0367103
ENSG00000171951	protein_coding	SCG2	M11	-0.452113	0.162676	0.88177	0.000330749	-0.72204	0.919396
ENSG00000171992	protein_coding	SYNPO	M11	-0.40727	0.213786	0.736113	0.00979744	-0.453739	1
ENSG00000172006	protein_coding	ZNF554	M11	-0.62617	0.039293	0.535221	0.089767	-0.411696	1
ENSG00000172497	protein_coding	ACOT12	M11	-0.650079	0.0303592	0.876781	0.000395387	-1.05669	0.702625
ENSG00000174353	transcribed_unprocessed_pseudogene	STAG3L3	M11	-0.752057	0.00759039	0.827828	0.00165424	-0.399442	1
ENSG00000176928	protein_coding	GCNT4	M11	-0.668059	0.024659	0.808094	0.00261524	-1.61777	0.241604
ENSG00000177337	antisense	DLGAP1-AS1	M11	-0.682255	0.0207291	0.881673	0.000331923	-0.85921	0.613931
ENSG00000178386	protein_coding	ZNF223	M11	-0.79017	0.00380171	0.65423	0.0289682	-0.373422	1
ENSG00000178922	protein_coding	HYI	M11	-0.710335	0.0143026	0.837643	0.00128942	-1.52313	0.202857
ENSG00000179546	protein_coding	HTR1D	M11	-0.781293	0.00451813	0.734702	0.0100129	-2.35897	0.0250477
ENSG00000179909	protein_coding	ZNF154	M11	-0.670175	0.0240424	0.807064	0.00267472	-2.72049	0.0501636
ENSG00000181826	protein_coding	RELL1	M11	-0.453281	0.161459	0.858198	0.000723438	-0.494884	1
ENSG00000184785	protein_coding	SMIM10	M11	-0.711138	0.0141432	0.878172	0.000376486	-1.54717	0.273658
ENSG00000184828	protein_coding	ZBTB7C	M11	-0.595925	0.0530196	0.89229	0.000220906	-1.31743	0.400813
ENSG00000185149	protein_coding	NPY2R	M11	-0.541151	0.0855965	0.674556	0.0228002	-2.40849	0.164843
ENSG00000185437	protein_coding	SH3BGR	M11	-0.737361	0.00960964	0.820434	0.00197634	-0.587009	0.832918
ENSG00000185880	protein_coding	TRIM69	M11	-0.724149	0.0117356	0.863155	0.000621029	-0.695906	0.598271
ENSG00000185909	protein_coding	KLHDC8B	M11	-0.648207	0.0310012	0.685418	0.0199183	-0.521357	0.933895
ENSG00000196878	protein_coding	LAMB3	M11	-0.115465	0.735314	0.712544	0.0138672	0.17683	1
ENSG00000196914	protein_coding	ARHGEF12	M11	-0.678211	0.0217995	0.857773	0.000732754	-0.304394	1
ENSG00000197063	protein_coding	MAFG	M11	-0.620521	0.0416443	0.87187	0.000467953	-0.564806	0.829425
ENSG00000197565	protein_coding	COL4A6	M11	-0.858062	0.000726412	0.879053	0.000364864	-2.45706	0.000358054
ENSG00000197971	protein_coding	MBP	M11	-0.519047	0.101818	0.779446	0.0046789	-1.0035	0.843678
ENSG00000198517	protein_coding	MAFK	M11	-0.486299	0.129336	0.906805	0.000117677	-0.42113	1
ENSG00000204272	protein_coding	LINC01420	M11	-0.451795	0.16301	0.892597	0.00021819	-0.222101	1
ENSG00000204427	protein_coding	ABHD16A	M11	-0.672782	0.0232975	0.791326	0.00371501	-0.642705	0.902317
ENSG00000204681	protein_coding	GABBR1	M11	-0.708959	0.0145786	0.92798	3.80677e-05	-0.832842	0.397651
ENSG00000205929	protein_coding	C21orf62	M11	-0.733191	0.0102476	0.833448	0.00143704	-1.57726	0.111567
ENSG00000213186	protein_coding	TRIM59	M11	-0.117992	0.729705	0.595215	0.0533764	-0.0448918	1
ENSG00000214575	protein_coding	CPEB1	M11	-0.769472	0.00562105	0.883737	0.000307605	-1.18328	0.351452
ENSG00000215039	processed_transcript	CD27-AS1	M11	-0.657658	0.0278543	0.854005	0.000819568	-1.28455	0.498963
ENSG00000221866	protein_coding	PLXNA4	M11	-0.54614	0.0821879	0.871874	0.000467897	-0.957341	0.694509
ENSG00000231119	antisense	RP4-569M23.2	M11	-0.732642	0.0103338	0.906129	0.000121446	-1.30862	0.364717
ENSG00000235590	antisense	GNAS-AS1	M11	-0.201508	0.552406	0.754105	0.00733588	0.0809997	1
ENSG00000235750	protein_coding	KIAA0040	M11	-0.771213	0.00544733	0.788433	0.0039347	-2.15959	0.0843588
ENSG00000235859	processed_pseudogene	AC006978.6	M11	-0.447415	0.167636	0.722903	0.0119523	-0.394482	1
ENSG00000237764	lincRNA	RP11-3B12.2	M11	-0.642776	0.0329185	0.901342	0.000150836	-1.08659	0.715878
ENSG00000239389	protein_coding	PCDHA13	M11	-0.752471	0.0075385	0.650178	0.0303254	-1.61444	0.154965
ENSG00000239419	misc_RNA	RN7SL535P	M11	-0.414891	0.204503	0.702182	0.0159948	-0.314622	1
ENSG00000241973	protein_coding	PI4KA	M11	-0.74	0.00922115	0.864523	0.000594789	-0.518109	0.819133
ENSG00000242861	antisense	RP11-285F7.2	M11	-0.780736	0.00456615	0.757158	0.00696833	-1.09865	0.597906
ENSG00000248508	lincRNA	SRP14-AS1	M11	-0.402593	0.219603	0.825665	0.00174407	-0.292571	1
ENSG00000250786	lincRNA	SNHG18	M11	-0.591704	0.0551651	0.876238	0.00040296	-1.02463	0.787908
ENSG00000260822	sense_overlapping	GS1-358P8.4	M11	-0.613649	0.0446332	0.818662	0.00206003	-0.550105	0.833029
ENSG00000261409	sense_overlapping	RP6-24A23.7	M11	-0.398624	0.224612	0.755687	0.00714365	-0.909549	1
ENSG00000261616	antisense	RP11-6O2.3	M11	-0.711236	0.0141239	0.83467	0.00139281	-1.85917	0.101239
ENSG00000262001	antisense	DLGAP1-AS2	M11	-0.726803	0.0112837	0.929608	3.44277e-05	-0.833266	0.586579
ENSG00000263470	lincRNA	RP11-160O5.1	M11	-0.438403	0.177407	0.731822	0.0104635	-0.62413	1
ENSG00000263563	transcribed_unprocessed_pseudogene	UBBP4	M11	-0.536704	0.0887119	0.867965	0.000532507	-1.21073	0.721182
ENSG00000264057	transcribed_unprocessed_pseudogene	RP11-583F2.1	M11	-0.504443	0.113567	0.901502	0.000149772	-0.536103	1
ENSG00000267265	antisense	CTC-550B14.7	M11	-0.637932	0.0346971	0.890798	0.000234486	-1.1523	0.727623
ENSG00000267519	lincRNA	CTD-3252C9.4	M11	-0.694002	0.0178324	0.782184	0.00444207	-0.655891	0.90023
ENSG00000270557	lincRNA	RP11-546J1.1	M11	-0.360493	0.276113	0.785436	0.00417239	-0.538207	1
ENSG00000272407	transcribed_processed_pseudogene	RP3-511B24.5	M11	-0.327982	0.324785	0.769673	0.00560075	-0.243749	1
ENSG00000005243	protein_coding	COPZ2	M12	-0.620919	0.0414754	0.73991	0.00923424	-1.27315	0.570404
ENSG00000038427	protein_coding	VCAN	M12	-0.556378	0.0754797	0.680467	0.0211975	-0.880825	0.477049
ENSG00000049860	protein_coding	HEXB	M12	-0.794352	0.00349504	0.926617	4.13369e-05	-0.779285	0.453033
ENSG00000100600	protein_coding	LGMN	M12	-0.739316	0.00932076	0.870764	0.000485607	-0.544446	0.847401
ENSG00000104805	protein_coding	NUCB1	M12	-0.596683	0.0526405	0.861806	0.000647733	-0.486222	0.936138
ENSG00000108582	protein_coding	CPD	M12	-0.589088	0.0565242	0.808007	0.00262023	-0.317263	1
ENSG00000108679	protein_coding	LGALS3BP	M12	-0.613681	0.0446191	0.841266	0.00117135	-0.892273	0.388706
ENSG00000112936	protein_coding	C7	M12	-0.498259	0.118794	0.875345	0.000415652	-2.83598	0.12569
ENSG00000116729	protein_coding	WLS	M12	-0.598761	0.0516105	0.913787	8.3755e-05	-0.771678	0.503476
ENSG00000118257	protein_coding	NRP2	M12	-0.419219	0.199341	0.701696	0.0161	-0.519142	0.903255
ENSG00000120725	protein_coding	SIL1	M12	-0.462156	0.152383	0.899357	0.000164497	-0.371594	1
ENSG00000124155	protein_coding	PIGT	M12	-0.72781	0.0111154	0.916909	7.1272e-05	-0.825749	0.440037
ENSG00000127863	protein_coding	TNFRSF19	M12	-0.638973	0.0343091	0.758149	0.00685193	-0.916402	0.389952
ENSG00000131724	protein_coding	IL13RA1	M12	-0.779612	0.00466431	0.948326	8.80415e-06	-1.25475	0.136842
ENSG00000140937	protein_coding	CDH11	M12	-0.663026	0.0261709	0.81762	0.00211045	-0.803598	0.512169
ENSG00000143641	protein_coding	GALNT2	M12	-0.561283	0.0723991	0.877106	0.000390905	-0.62941	0.796322
ENSG00000146197	protein_coding	SCUBE3	M12	-0.426379	0.190973	0.731868	0.0104562	-0.646349	0.990572
ENSG00000147459	protein_coding	DOCK5	M12	-0.624855	0.0398321	0.846653	0.00101104	-1.23966	0.303965
ENSG00000154678	protein_coding	PDE1C	M12	-0.617589	0.0429019	0.882689	0.000319775	-1.06908	0.537641
ENSG00000159346	protein_coding	ADIPOR1	M12	-0.720298	0.0124146	0.847623	0.000984025	-0.418618	0.948885
ENSG00000161381	protein_coding	PLXDC1	M12	-0.504947	0.113148	0.727569	0.0111556	-2.32641	0.120285
ENSG00000161638	protein_coding	ITGA5	M12	-0.350409	0.290746	0.853103	0.00084147	-0.634751	0.987138
ENSG00000162757	protein_coding	C1orf74	M12	-0.166363	0.624922	0.629008	0.0381476	-0.104404	1
ENSG00000173141	protein_coding	MRPL57	M12	-0.630778	0.0374451	0.834668	0.00139289	-0.162866	1
ENSG00000173530	protein_coding	TNFRSF10D	M12	-0.338289	0.308887	0.700751	0.0163059	-0.610309	1
ENSG00000178031	protein_coding	ADAMTSL1	M12	-0.331294	0.319629	0.639045	0.0342826	-0.108625	1
ENSG00000178425	protein_coding	NT5DC1	M12	-0.693026	0.0180614	0.849195	0.000941395	-0.594905	0.807067
ENSG00000184254	protein_coding	ALDH1A3	M12	-0.425305	0.192214	0.822912	0.00186361	-0.69358	1
ENSG00000197180	lincRNA	CH17-340M24.3	M12	-0.728513	0.0109991	0.916836	7.1545e-05	-0.836895	0.706158
ENSG00000198121	protein_coding	LPAR1	M12	-0.594422	0.0537769	0.91581	7.54908e-05	-1.30157	0.408654
ENSG00000198832	protein_coding	SELM	M12	-0.613805	0.0445639	0.847353	0.000991481	-1.33977	0.350084
ENSG00000204219	protein_coding	TCEA3	M12	-0.737787	0.00954611	0.840282	0.00120258	-0.645502	0.865748
ENSG00000204386	protein_coding	NEU1	M12	-0.612494	0.0451496	0.820979	0.00195111	-0.436981	0.979304
ENSG00000204525	protein_coding	HLA-C	M12	-0.654915	0.0287434	0.924928	4.56782e-05	-1.77696	0.0562053
ENSG00000223584	processed_pseudogene	TVP23CP1	M12	-0.422487	0.195494	0.538815	0.0872239	-0.311461	1
ENSG00000224063	antisense	AC007319.1	M12	-0.343742	0.300651	0.849139	0.000942901	-0.95462	0.950307
ENSG00000224389	protein_coding	C4B	M12	-0.728381	0.011021	0.853171	0.000839795	-2.14989	0.0692286
ENSG00000232485	processed_transcript	AC098820.3	M12	-0.419674	0.198802	0.700984	0.016255	-0.414267	1
ENSG00000242268	lincRNA	RP11-368I23.2	M12	-0.533761	0.0908142	0.833426	0.00143786	-0.906327	0.753416
ENSG00000257060	lincRNA	RP11-266O8.1	M12	-0.620703	0.0415669	0.715482	0.0133032	-0.821947	0.735842
ENSG00000060069	protein_coding	CTDP1	M13	0.369819	0.262954	0.866492	0.00055853	0.160385	1
ENSG00000063169	protein_coding	GLTSCR1	M13	0.470084	0.144553	0.894393	0.00020278	0.40559	1
ENSG00000101546	protein_coding	RBFA	M13	0.477693	0.137278	0.812458	0.00237395	0.294125	1
ENSG00000105255	protein_coding	FSD1	M13	0.690485	0.0186673	0.816413	0.00217003	1.06093	0.419369
ENSG00000111786	protein_coding	SRSF9	M13	0.697546	0.0170186	0.909876	0.00010167	0.427089	0.944986
ENSG00000115875	protein_coding	SRSF7	M13	0.603804	0.0491688	0.781879	0.00446799	0.463881	0.87967
ENSG00000117448	protein_coding	AKR1A1	M13	0.743508	0.0087227	0.848886	0.00094968	0.576799	0.773072
ENSG00000118162	protein_coding	KPTN	M13	0.303093	0.364924	0.770837	0.0054845	0.216139	1
ENSG00000122026	protein_coding	RPL21	M13	0.706546	0.0150721	0.952008	6.34666e-06	0.325834	1
ENSG00000123395	protein_coding	ATG101	M13	0.591238	0.0554053	0.915138	7.81625e-05	0.299767	1
ENSG00000125651	protein_coding	GTF2F1	M13	0.596633	0.0526657	0.859267	0.000700335	0.268154	1
ENSG00000129460	protein_coding	NGDN	M13	0.549841	0.0797188	0.894945	0.000198223	0.200537	1
ENSG00000130299	protein_coding	GTPBP3	M13	0.543497	0.0839825	0.841514	0.00116358	0.436846	1
ENSG00000130305	protein_coding	NSUN5	M13	0.79202	0.00366368	0.873256	0.000446536	0.425562	1
ENSG00000134759	protein_coding	ELP2	M13	0.576851	0.0631844	0.887581	0.000265939	0.249652	1
ENSG00000135457	protein_coding	TFCP2	M13	0.625222	0.0396809	0.88535	0.000289557	0.520536	0.887471
ENSG00000136014	protein_coding	USP44	M13	0.0746034	0.827431	0.672134	0.0234812	-0.804714	1
ENSG00000138399	protein_coding	FASTKD1	M13	0.590454	0.0558117	0.86375	0.000609514	0.456428	0.962529
ENSG00000140320	protein_coding	BAHD1	M13	0.507597	0.110959	0.749375	0.00793329	0.224991	1
ENSG00000141570	protein_coding	CBX8	M13	0.319564	0.338086	0.804446	0.00283052	0.212618	1
ENSG00000142252	protein_coding	GEMIN7	M13	0.446319	0.168807	0.757964	0.00687355	0.334838	1
ENSG00000149289	protein_coding	ZC3H12C	M13	0.680158	0.0212792	0.87024	0.000494139	0.364741	0.989728
ENSG00000152082	protein_coding	MZT2B	M13	0.724338	0.011703	0.864464	0.000595908	0.594349	0.848244
ENSG00000158805	protein_coding	ZNF276	M13	0.40881	0.21189	0.878406	0.000373374	0.261031	1
ENSG00000161960	protein_coding	EIF4A1	M13	0.59017	0.0559593	0.808331	0.00260166	0.600718	0.916708
ENSG00000166323	protein_coding	C11orf65	M13	0.676693	0.0222114	0.787898	0.00397641	0.442491	1
ENSG00000166788	protein_coding	SAAL1	M13	0.648472	0.0309098	0.829377	0.0015921	0.557945	0.858888
ENSG00000167674	protein_coding	CTB-50L17.10	M13	0.495328	0.121324	0.858272	0.000721813	0.214162	1
ENSG00000168234	protein_coding	TTC39C	M13	0.474799	0.140017	0.794393	0.00349209	0.355227	1
ENSG00000172058	protein_coding	SERF1A	M13	0.56589	0.0695842	0.871764	0.000469627	0.770821	0.833583
ENSG00000172590	protein_coding	MRPL52	M13	0.427438	0.189753	0.782687	0.00439953	0.197037	1
ENSG00000173153	protein_coding	ESRRA	M13	0.637861	0.0347235	0.848598	0.00095741	0.685951	0.785916
ENSG00000179304	protein_coding	FAM156B	M13	0.288724	0.389199	0.814841	0.00224943	0.223079	1
ENSG00000180172	processed_pseudogene	RPS12P23	M13	0.747134	0.00822845	0.879713	0.000356341	0.792331	0.705959
ENSG00000180817	protein_coding	PPA1	M13	0.745644	0.00842894	0.860847	0.000667227	0.8613	0.324413
ENSG00000182841	transcribed_unprocessed_pseudogene	RRP7BP	M13	0.475706	0.139155	0.838646	0.00125589	0.451495	1
ENSG00000184612	processed_pseudogene	RPL7P26	M13	0.545063	0.0829161	0.857335	0.000742475	0.764093	0.851109
ENSG00000196208	protein_coding	GREB1	M13	0.74545	0.00845528	0.877071	0.000391392	1.17571	0.246313
ENSG00000201592	snoRNA	snoU2_19	M13	0.696092	0.0173493	0.850197	0.000914968	1.02453	0.56697
ENSG00000202077	processed_pseudogene	RNU1-60P	M13	0.502096	0.115533	0.918748	6.46192e-05	0.901212	0.971726
ENSG00000202374	snoRNA	SNORA62	M13	0.600996	0.0505184	0.917097	7.05694e-05	1.06959	0.760052
ENSG00000205572	protein_coding	SERF1B	M13	0.63853	0.0344738	0.899761	0.000161639	0.772493	0.785195
ENSG00000213184	processed_pseudogene	RP11-335F8.2	M13	0.616373	0.0434311	0.880612	0.000344981	0.728569	0.82933
ENSG00000213303	processed_pseudogene	CTC-398G3.2	M13	0.792441	0.00363276	0.892118	0.000222441	1.18316	0.399877
ENSG00000213860	processed_pseudogene	RPL21P75	M13	0.73436	0.0100658	0.912465	8.95155e-05	0.618003	0.87002
ENSG00000214108	processed_pseudogene	TPT1P5	M13	0.41642	0.20267	0.815665	0.00220753	0.555365	1
ENSG00000214142	processed_pseudogene	RPL7P60	M13	0.533304	0.0911436	0.69208	0.0182853	0.692675	1
ENSG00000217539	processed_pseudogene	IQCB2P	M13	0.602677	0.0497076	0.93364	2.65595e-05	0.556293	1
ENSG00000218208	processed_pseudogene	RP11-367G18.2	M13	0.725825	0.0114487	0.852742	0.000850345	1.03733	0.578724
ENSG00000219699	unprocessed_pseudogene	RP11-325O24.2	M13	0.335897	0.312539	0.740724	0.00911667	0.267651	1
ENSG00000221829	protein_coding	FANCG	M13	0.652076	0.0296843	0.887252	0.000269327	0.345352	1
ENSG00000224594	processed_pseudogene	RPL29P19	M13	0.753147	0.00745412	0.699773	0.016521	1.28626	0.527887
ENSG00000225193	transcribed_processed_pseudogene	RPS12P26	M13	0.573475	0.0651112	0.917963	6.73973e-05	0.864325	0.814181
ENSG00000226276	lincRNA	AC093382.1	M13	0.376707	0.253469	0.808473	0.00259358	0.279778	1
ENSG00000226824	sense_intronic	RP4-756H11.3	M13	0.493969	0.122509	0.877678	0.000383121	0.378442	1
ENSG00000227337	processed_pseudogene	RPL23AP43	M13	0.716547	0.0131028	0.931903	2.97571e-05	0.933651	0.651327
ENSG00000228196	processed_pseudogene	PTPN2P1	M13	0.518559	0.102198	0.871671	0.000471089	0.418914	1
ENSG00000228502	processed_pseudogene	EEF1A1P11	M13	0.6232	0.0405172	0.92715	4.00339e-05	0.559653	0.850058
ENSG00000229237	processed_pseudogene	HMGN1P37	M13	0.618737	0.0424065	0.789274	0.00386993	0.482681	1
ENSG00000229251	processed_pseudogene	HNRNPA1P8	M13	0.710421	0.0142855	0.850607	0.000904316	0.788847	0.853041
ENSG00000230355	processed_pseudogene	AC009474.2	M13	0.50367	0.114212	0.831529	0.00150866	0.761467	0.95932
ENSG00000231416	processed_pseudogene	RP11-422P24.9	M13	0.668051	0.0246615	0.913457	8.51631e-05	0.963956	0.592422
ENSG00000232341	processed_pseudogene	RPL4P2	M13	0.77464	0.00511695	0.887836	0.00026333	0.94126	0.499187
ENSG00000232615	processed_pseudogene	CTD-2012J19.1	M13	0.601522	0.0502638	0.883573	0.000309483	0.248701	1
ENSG00000232864	processed_pseudogene	NUCKS1P1	M13	0.519719	0.101298	0.722566	0.0120114	0.608895	0.964542
ENSG00000233229	processed_pseudogene	CNOT7P1	M13	0.588356	0.0569082	0.796063	0.00337497	0.69414	0.899121
ENSG00000233503	processed_pseudogene	HNRNPLP1	M13	0.638795	0.0343753	0.806904	0.00268405	0.650917	0.864875
ENSG00000233747	processed_pseudogene	RPL36AP13	M13	0.76736	0.00583719	0.793288	0.0035712	1.38589	0.371596
ENSG00000234788	processed_pseudogene	HSPA8P3	M13	0.424909	0.192673	0.67856	0.0217057	0.523436	1
ENSG00000235225	processed_pseudogene	AC016712.2	M13	0.773678	0.00520821	0.948016	9.04064e-06	0.847321	0.591176
ENSG00000235701	processed_pseudogene	PCBP2P1	M13	0.61726	0.043045	0.854167	0.000815694	0.641442	0.974999
ENSG00000239345	processed_pseudogene	HNRNPA1P26	M13	0.550005	0.0796105	0.883793	0.000306959	1.17728	0.823315
ENSG00000240738	processed_pseudogene	RP1-273G13.1	M13	0.743001	0.00879354	0.728558	0.0109918	0.912131	0.613931
ENSG00000242327	processed_pseudogene	CTD-2184D3.1	M13	0.455163	0.159507	0.823223	0.00184978	0.700952	0.94966
ENSG00000242899	processed_pseudogene	RPL7P16	M13	0.578014	0.0625293	0.823091	0.00185567	0.959005	0.810511
ENSG00000250030	processed_pseudogene	RP11-584P21.4	M13	0.390802	0.23468	0.723372	0.0118705	0.396596	1
ENSG00000250182	processed_pseudogene	EEF1A1P13	M13	0.581485	0.060603	0.850516	0.000906668	0.459777	0.975462
ENSG00000250526	processed_pseudogene	CCT6P2	M13	0.51619	0.104052	0.831221	0.00152039	0.583038	0.980711
ENSG00000251553	processed_pseudogene	CTC-463N11.1	M13	0.474362	0.140434	0.877191	0.000389744	0.504762	1
ENSG00000253517	processed_pseudogene	XRCC6P4	M13	0.342572	0.302408	0.710787	0.0142128	0.446432	1
ENSG00000258153	processed_pseudogene	HSPE1P4	M13	0.787607	0.00399924	0.819394	0.00202513	1.19613	0.53179
ENSG00000258373	processed_pseudogene	SLC25A3P2	M13	0.543109	0.0842477	0.623391	0.040438	0.345386	1
ENSG00000265681	protein_coding	RPL17	M13	0.597189	0.0523885	0.848732	0.000953805	0.549658	0.962567
ENSG00000267270	antisense	PARD6G-AS1	M13	0.64187	0.0332461	0.730698	0.0106432	1.03923	0.609945
ENSG00000273374	lincRNA	RP11-383I23.2	M13	0.746825	0.00826971	0.823236	0.00184922	0.952454	0.705341
ENSG00000004478	protein_coding	FKBP4	M14	0.755591	0.00715524	0.960175	2.77427e-06	0.943819	0.28419
ENSG00000005100	protein_coding	DHX33	M14	0.832842	0.00145938	0.890841	0.000234089	1.01195	0.209726
ENSG00000005175	protein_coding	RPAP3	M14	0.809421	0.00254003	0.865233	0.000581524	0.268219	1
ENSG00000005194	protein_coding	CIAPIN1	M14	0.338835	0.308058	0.873617	0.000441079	0.190778	1
ENSG00000006634	protein_coding	DBF4	M14	0.673144	0.0231954	0.96372	1.83327e-06	1.123	0.322164
ENSG00000006695	protein_coding	COX10	M14	0.654956	0.0287298	0.902085	0.000145952	0.417987	1
ENSG00000007923	protein_coding	DNAJC11	M14	0.478998	0.136055	0.918296	6.62092e-05	0.382793	1
ENSG00000007968	protein_coding	E2F2	M14	0.456855	0.157765	0.866609	0.000556428	0.580276	1
ENSG00000008988	protein_coding	RPS20	M14	0.667376	0.0248604	0.867086	0.000547911	0.484131	0.838156
ENSG00000009954	protein_coding	BAZ1B	M14	0.252549	0.45372	0.798437	0.00321356	0.186431	1
ENSG00000011260	protein_coding	UTP18	M14	0.42229	0.195725	0.869732	0.000502517	0.377899	1
ENSG00000011304	protein_coding	PTBP1	M14	0.266957	0.427452	0.779481	0.00467585	0.308501	1
ENSG00000011426	protein_coding	ANLN	M14	0.581123	0.0608017	0.935163	2.39781e-05	0.913609	0.588776
ENSG00000012048	protein_coding	BRCA1	M14	0.659817	0.0271682	0.95984	2.87943e-06	0.778885	0.588825
ENSG00000013810	protein_coding	TACC3	M14	0.463009	0.151528	0.907805	0.000112269	0.723152	0.994484
ENSG00000020922	protein_coding	MRE11A	M14	0.547466	0.0812974	0.903045	0.000139819	0.360671	1
ENSG00000024526	protein_coding	DEPDC1	M14	0.718613	0.0127204	0.949685	7.82441e-06	1.58548	0.123135
ENSG00000030066	protein_coding	NUP160	M14	0.49925	0.117946	0.906889	0.000117217	0.422488	0.977916
ENSG00000031698	protein_coding	SARS	M14	0.576502	0.0633815	0.876846	0.000394486	0.33121	1
ENSG00000033050	protein_coding	ABCF2	M14	0.462473	0.152065	0.815158	0.00223326	0.277042	1
ENSG00000034063	protein_coding	UHRF1	M14	0.663256	0.0261003	0.965597	1.44738e-06	1.3745	0.28419
ENSG00000037241	protein_coding	RPL26L1	M14	0.582164	0.0602307	0.934989	2.42625e-05	0.424274	1
ENSG00000042088	protein_coding	TDP1	M14	0.625329	0.039637	0.896549	0.000185405	0.551306	0.858888
ENSG00000044459	protein_coding	CNTLN	M14	0.269063	0.423675	0.698378	0.0168314	0.185907	1
ENSG00000048991	protein_coding	R3HDM1	M14	0.702367	0.0159549	0.905319	0.000126082	0.462504	0.900789
ENSG00000051180	protein_coding	RAD51	M14	0.662999	0.026179	0.958141	3.46124e-06	1.13487	0.459576
ENSG00000051341	protein_coding	POLQ	M14	0.674461	0.0228266	0.950276	7.42585e-06	1.23537	0.344708
ENSG00000052749	protein_coding	RRP12	M14	0.704759	0.0154452	0.81847	0.00206922	0.738462	0.605944
ENSG00000053372	protein_coding	MRTO4	M14	0.76585	0.00599541	0.929955	3.36882e-05	0.983513	0.322164
ENSG00000054118	protein_coding	THRAP3	M14	0.419218	0.199341	0.828804	0.00161488	0.190291	1
ENSG00000055044	protein_coding	NOP58	M14	0.734694	0.0100142	0.992927	1.21978e-09	0.867843	0.358264
ENSG00000055130	protein_coding	CUL1	M14	0.351756	0.288767	0.890785	0.000234616	0.191415	1
ENSG00000057608	protein_coding	GDI2	M14	0.526456	0.0961749	0.93459	2.49247e-05	0.389794	0.977916
ENSG00000058804	protein_coding	NDC1	M14	0.823396	0.00184215	0.930021	3.35488e-05	0.856743	0.310262
ENSG00000060138	protein_coding	YBX3	M14	0.519932	0.101133	0.906454	0.000119627	0.513626	0.87967
ENSG00000060339	protein_coding	CCAR1	M14	0.137225	0.687432	0.719073	0.0126365	0.0669132	1
ENSG00000060688	protein_coding	SNRNP40	M14	0.438324	0.177494	0.883718	0.00030782	0.31917	1
ENSG00000060982	protein_coding	BCAT1	M14	0.787686	0.00399304	0.762575	0.00634944	2.33878	0.00683108
ENSG00000061794	protein_coding	MRPS35	M14	0.714423	0.0135046	0.973821	4.28367e-07	0.38918	0.975478
ENSG00000063244	protein_coding	U2AF2	M14	0.430165	0.186636	0.832655	0.00146632	0.295547	1
ENSG00000064102	protein_coding	ASUN	M14	0.679973	0.0213284	0.973825	4.28103e-07	0.641422	0.690917
ENSG00000065150	protein_coding	IPO5	M14	0.690092	0.0187621	0.891524	0.000227803	0.50068	0.798138
ENSG00000065183	protein_coding	WDR3	M14	0.797192	0.00329747	0.904437	0.000131286	0.750823	0.413199
ENSG00000065328	protein_coding	MCM10	M14	0.648861	0.0307759	0.967226	1.16619e-06	1.28142	0.422485
ENSG00000065427	protein_coding	KARS	M14	0.764262	0.00616518	0.97639	2.70153e-07	0.690957	0.520401
ENSG00000065548	protein_coding	ZC3H15	M14	0.622722	0.0407167	0.969083	8.99442e-07	0.352743	1
ENSG00000065911	protein_coding	MTHFD2	M14	0.722609	0.0120039	0.93029	3.2986e-05	1.59585	0.0817639
ENSG00000065978	protein_coding	YBX1	M14	0.770761	0.00549201	0.914843	7.93572e-05	0.889715	0.272934
ENSG00000066279	protein_coding	ASPM	M14	0.573177	0.0652827	0.923712	4.90175e-05	1.05808	0.681018
ENSG00000066855	protein_coding	MTFR1	M14	0.708523	0.0146669	0.935354	2.36677e-05	0.706644	0.641288
ENSG00000067533	protein_coding	RRP15	M14	0.832748	0.00146287	0.934074	2.58018e-05	0.913503	0.237875
ENSG00000068489	protein_coding	PRR11	M14	0.773998	0.00517771	0.915639	7.61647e-05	1.42711	0.125554
ENSG00000068654	protein_coding	POLR1A	M14	0.405588	0.215867	0.83712	0.00130717	0.272642	1
ENSG00000070669	protein_coding	ASNS	M14	0.623586	0.0403568	0.843031	0.00111687	1.08342	0.305375
ENSG00000070756	protein_coding	PABPC1	M14	0.82639	0.00171356	0.874492	0.000428065	1.04617	0.127165
ENSG00000070770	protein_coding	CSNK2A2	M14	0.846566	0.0010135	0.948803	8.45041e-06	0.758691	0.398233
ENSG00000070814	protein_coding	TCOF1	M14	0.649342	0.0306108	0.944101	1.24627e-05	0.59673	0.792838
ENSG00000071082	protein_coding	RPL31	M14	0.769811	0.00558692	0.803173	0.00290868	0.791075	0.379694
ENSG00000071539	protein_coding	TRIP13	M14	0.763779	0.00621751	0.943447	1.31193e-05	1.63498	0.104604
ENSG00000071994	protein_coding	PDCD2	M14	0.679316	0.0215033	0.933622	2.659e-05	0.407159	0.951516
ENSG00000072571	protein_coding	HMMR	M14	0.664569	0.0257006	0.944338	1.22307e-05	1.42502	0.303965
ENSG00000072736	protein_coding	NFATC3	M14	0.121306	0.72237	0.641375	0.0334259	0.0699979	1
ENSG00000073111	protein_coding	MCM2	M14	0.420389	0.197959	0.889696	0.000244929	0.578478	0.962567
ENSG00000074071	protein_coding	MRPS34	M14	0.637105	0.0350072	0.917037	7.0793e-05	0.534659	0.879284
ENSG00000075131	protein_coding	TIPIN	M14	0.520935	0.10036	0.897842	0.000175541	0.525121	0.950258
ENSG00000075218	protein_coding	GTSE1	M14	0.513908	0.105858	0.914854	7.93138e-05	0.781783	0.921153
ENSG00000075336	protein_coding	TIMM21	M14	0.726689	0.0113028	0.862707	0.000629795	0.462758	0.932444
ENSG00000075702	protein_coding	WDR62	M14	0.43237	0.184137	0.864474	0.00059571	0.607887	1
ENSG00000076003	protein_coding	MCM6	M14	0.472435	0.14228	0.929415	3.48458e-05	0.576027	0.903255
ENSG00000076382	protein_coding	SPAG5	M14	0.419042	0.19955	0.879865	0.0003544	0.492402	1
ENSG00000077312	protein_coding	SNRPA	M14	0.545475	0.0826372	0.942977	1.36079e-05	0.59669	0.898107
ENSG00000077514	protein_coding	POLD3	M14	0.493207	0.123177	0.873126	0.000448515	0.345121	1
ENSG00000077549	protein_coding	CAPZB	M14	0.813592	0.00231411	0.774322	0.00514698	0.434652	0.916433
ENSG00000079785	protein_coding	DDX1	M14	0.646939	0.0314415	0.865483	0.000576891	0.363814	0.990572
ENSG00000080824	protein_coding	HSP90AA1	M14	0.593416	0.0542878	0.932432	2.87544e-05	0.421065	0.924641
ENSG00000080986	protein_coding	NDC80	M14	0.459958	0.154601	0.888386	0.000257786	0.620101	1
ENSG00000083635	protein_coding	NUFIP1	M14	0.858031	0.000727094	0.873084	0.000449155	0.505851	0.866102
ENSG00000084463	protein_coding	WBP11	M14	0.551526	0.0786112	0.900384	0.000157313	0.331608	1
ENSG00000085231	protein_coding	AK6	M14	0.840352	0.00120035	0.751477	0.00766355	0.491837	0.806987
ENSG00000085415	protein_coding	SEH1L	M14	0.871018	0.00048151	0.906573	0.000118962	0.856425	0.291099
ENSG00000085760	protein_coding	MTIF2	M14	0.654119	0.029005	0.896053	0.000189297	0.444994	0.941902
ENSG00000085840	protein_coding	ORC1	M14	0.493345	0.123056	0.961498	2.38755e-06	0.800719	0.890986
ENSG00000085872	protein_coding	CHERP	M14	0.763666	0.00622979	0.907596	0.000113385	0.976818	0.421665
ENSG00000086102	protein_coding	NFX1	M14	0.730043	0.0107491	0.885983	0.000282699	0.176881	1
ENSG00000086189	protein_coding	DIMT1	M14	0.823284	0.00184711	0.917836	6.78569e-05	0.885769	0.335942
ENSG00000086200	protein_coding	IPO11	M14	0.826364	0.00171465	0.836307	0.00133513	0.536002	0.810511
ENSG00000087269	protein_coding	NOP14	M14	0.624121	0.040135	0.951648	6.56036e-06	0.813767	0.585803
ENSG00000087302	protein_coding	C14orf166	M14	0.689251	0.0189665	0.843389	0.00110605	0.440001	0.914917
ENSG00000087586	protein_coding	AURKA	M14	0.586693	0.0577879	0.961801	2.30518e-06	0.992069	0.692816
ENSG00000088205	protein_coding	DDX18	M14	0.736884	0.00968111	0.927256	3.97769e-05	0.558293	0.696515
ENSG00000088325	protein_coding	TPX2	M14	0.564053	0.0706972	0.951478	6.6633e-06	0.914321	0.708222
ENSG00000088832	protein_coding	FKBP1A	M14	0.863312	0.000617967	0.735374	0.00990996	0.628389	0.64568
ENSG00000088930	protein_coding	XRN2	M14	0.331946	0.318621	0.87221	0.000462624	0.193095	1
ENSG00000089685	protein_coding	BIRC5	M14	0.622111	0.040973	0.958312	3.39901e-06	1.20755	0.531005
ENSG00000090273	protein_coding	NUDC	M14	0.612523	0.045137	0.736949	0.00967133	0.344375	1
ENSG00000090447	protein_coding	TFAP4	M14	0.742005	0.00893386	0.976029	2.89064e-07	1.39805	0.193903
ENSG00000090520	protein_coding	DNAJB11	M14	0.569066	0.0676869	0.869992	0.000498205	0.487955	0.874025
ENSG00000090621	protein_coding	PABPC4	M14	0.609101	0.0466911	0.945762	1.09075e-05	0.71061	0.656258
ENSG00000090889	protein_coding	KIF4A	M14	0.483069	0.132282	0.891803	0.000225269	0.749142	0.927987
ENSG00000091127	protein_coding	PUS7	M14	0.711372	0.0140971	0.983357	5.65689e-08	1.15679	0.24204
ENSG00000091651	protein_coding	ORC6	M14	0.522311	0.099306	0.945043	1.15608e-05	0.643436	0.858888
ENSG00000092199	protein_coding	HNRNPC	M14	0.354553	0.284682	0.832173	0.00148434	0.162902	1
ENSG00000092201	protein_coding	SUPT16H	M14	0.447682	0.167352	0.92527	4.47739e-05	0.361615	1
ENSG00000092377	protein_coding	TBL1Y	M14	0.630552	0.0375344	0.902928	0.000140557	1.39482	0.803296
ENSG00000092853	protein_coding	CLSPN	M14	0.402065	0.220266	0.831626	0.00150498	0.618958	0.978283
ENSG00000093000	protein_coding	NUP50	M14	0.645119	0.0320814	0.941747	1.49526e-05	0.47294	0.859426
ENSG00000093009	protein_coding	CDC45	M14	0.568054	0.0682874	0.9513	6.77252e-06	1.14559	0.632914
ENSG00000094804	protein_coding	CDC6	M14	0.62444	0.0400031	0.988427	1.1109e-08	1.27328	0.406127
ENSG00000095380	protein_coding	NANS	M14	0.755443	0.00717317	0.870166	0.000495352	0.863417	0.49741
ENSG00000096060	protein_coding	FKBP5	M14	0.697295	0.0170754	0.941226	1.55527e-05	1.75215	0.237875
ENSG00000096063	protein_coding	SRPK1	M14	0.798292	0.00322323	0.906338	0.00012027	0.961572	0.177006
ENSG00000096384	protein_coding	HSP90AB1	M14	0.621065	0.0414137	0.961512	2.38388e-06	0.694779	0.585668
ENSG00000099783	protein_coding	HNRNPM	M14	0.574127	0.0647359	0.938382	1.91569e-05	0.683963	0.692305
ENSG00000099810	protein_coding	MTAP	M14	0.744267	0.00861746	0.845116	0.00105498	0.669108	0.616138
ENSG00000099901	protein_coding	RANBP1	M14	0.743944	0.00866219	0.959571	2.96612e-06	0.899668	0.337139
ENSG00000099958	protein_coding	DERL3	M14	0.755034	0.00722258	0.913741	8.39472e-05	1.85189	0.148497
ENSG00000100216	protein_coding	TOMM22	M14	0.86669	0.000554975	0.926027	4.28162e-05	0.905092	0.211734
ENSG00000100347	protein_coding	SAMM50	M14	0.674766	0.0227419	0.876793	0.000395229	0.359987	1
ENSG00000100410	protein_coding	PHF5A	M14	0.625687	0.0394906	0.923032	5.09609e-05	0.321918	1
ENSG00000100462	protein_coding	PRMT5	M14	0.655056	0.0286973	0.944312	1.22563e-05	0.565242	0.821826
ENSG00000100504	protein_coding	PYGL	M14	0.655188	0.0286539	0.876057	0.000405509	1.19389	0.335942
ENSG00000100575	protein_coding	TIMM9	M14	0.816882	0.0021467	0.836565	0.00132622	0.712279	0.598991
ENSG00000100591	protein_coding	AHSA1	M14	0.526755	0.0959509	0.895396	0.000194549	0.353721	1
ENSG00000100603	protein_coding	SNW1	M14	0.0268045	0.937646	0.66286	0.0262218	0.0148324	1
ENSG00000100629	protein_coding	CEP128	M14	0.565782	0.0696488	0.854061	0.000818227	0.602498	0.919086
ENSG00000100749	protein_coding	VRK1	M14	0.448045	0.166965	0.884533	0.000298593	0.539453	0.967404
ENSG00000100811	protein_coding	YY1	M14	0.579019	0.0619674	0.864531	0.000594641	0.221792	1
ENSG00000100823	protein_coding	APEX1	M14	0.755637	0.0071497	0.882709	0.000319538	0.651925	0.562844
ENSG00000101003	protein_coding	GINS1	M14	0.713603	0.013662	0.937108	2.0966e-05	0.868346	0.477012
ENSG00000101057	protein_coding	MYBL2	M14	0.506586	0.111791	0.930984	3.15657e-05	0.779799	0.972807
ENSG00000101109	protein_coding	STK4	M14	0.599752	0.0511242	0.908308	0.00010962	0.413665	0.960976
ENSG00000101182	protein_coding	PSMA7	M14	0.52968	0.0937837	0.905282	0.000126296	0.297346	1
ENSG00000101361	protein_coding	NOP56	M14	0.625581	0.0395339	0.894418	0.000202575	0.688634	0.598271
ENSG00000101412	protein_coding	E2F1	M14	0.66187	0.0265271	0.932248	2.91002e-05	0.977615	0.555795
ENSG00000101447	protein_coding	FAM83D	M14	0.502108	0.115522	0.917525	6.89877e-05	0.842903	0.812441
ENSG00000101773	protein_coding	RBBP8	M14	0.597792	0.052089	0.934823	2.45367e-05	0.577715	0.805114
ENSG00000101811	protein_coding	CSTF2	M14	0.349265	0.292432	0.860546	0.000673455	0.180336	1
ENSG00000102221	protein_coding	JADE3	M14	0.689798	0.0188335	0.888692	0.000254735	0.860626	0.506331
ENSG00000102384	protein_coding	CENPI	M14	0.569026	0.0677101	0.850216	0.000914478	0.715623	0.798138
ENSG00000103194	protein_coding	USP10	M14	0.713447	0.013692	0.943137	1.34404e-05	0.48277	0.851126
ENSG00000103257	protein_coding	SLC7A5	M14	0.592376	0.0548197	0.761407	0.00647928	1.53137	0.215419
ENSG00000103342	protein_coding	GSPT1	M14	0.728846	0.0109444	0.833843	0.00142266	0.485448	0.815215
ENSG00000103550	protein_coding	KNOP1	M14	0.760454	0.00658672	0.943996	1.25658e-05	0.698325	0.588448
ENSG00000103995	protein_coding	CEP152	M14	0.513244	0.106387	0.90533	0.00012602	0.611678	0.907035
ENSG00000104131	protein_coding	EIF3J	M14	0.821115	0.00194487	0.825888	0.00173464	0.667274	0.546691
ENSG00000104147	protein_coding	OIP5	M14	0.722637	0.0119989	0.968589	9.65226e-07	0.90513	0.589737
ENSG00000104356	protein_coding	POP1	M14	0.881312	0.000336329	0.870499	0.000489908	0.493525	0.886527
ENSG00000104738	protein_coding	MCM4	M14	0.61657	0.0433452	0.959222	3.08162e-06	0.649898	0.708222
ENSG00000104889	protein_coding	RNASEH2A	M14	0.451341	0.163486	0.94171	1.49948e-05	0.465086	1
ENSG00000104980	protein_coding	TIMM44	M14	0.708013	0.0147707	0.978026	1.96029e-07	0.508799	0.892904
ENSG00000105127	protein_coding	AKAP8	M14	0.138246	0.685209	0.739368	0.00931314	0.0737113	1
ENSG00000105171	protein_coding	POP4	M14	0.297932	0.373553	0.821764	0.00191521	0.0894395	1
ENSG00000105176	protein_coding	URI1	M14	0.880084	0.000351623	0.880094	0.0003515	0.452362	0.84555
ENSG00000105185	protein_coding	PDCD5	M14	0.670457	0.0239609	0.964579	1.64779e-06	0.682713	0.651491
ENSG00000105202	protein_coding	FBL	M14	0.77956	0.00466884	0.957511	3.69856e-06	1.55518	0.0624782
[truncated: 1,601 more rows]

## Sheet: Definitions
Term	Definition
GS.ASD	Gene significance (GS) to ASD. Correlation of a gene with the ASD trait in our sample cohort.
PGS.ASD	ASD trait correlation p-value.
kME (MM)	Eigengene-based connectivity (kME), also known as module membership (MM). Correlation of a gene with the module eigengene.
PkME (MM)	Eigengene p-value.
logFC	Log fold change difference (ASD vs. controls) in RNA-Seq normalized gene expression levels (counts per million; CPM).
