# Supplementary material for: Convergent Pathways in Idiopathic Autism Revealed by Time Course Transcriptomic Analysis of Patient-Derived Neurons
Source: Sci Rep. 2018 May 30;8:8423. doi: 10.1038/s41598-018-26495-1 (PMC5976773; doi:10.1038/s41598-018-26495-1)
Supplement: Supplementary file 5 — Supplementary data file 4 [file 41598_2018_26495_MOESM5_ESM.xlsx]

## Sheet: Sheet1
Convergent Pathways in Idiopathic Autism Revealed by Time Course Transcriptomic Analysis of Patient-Derived Neurons
Brooke A. DeRosa, Jimmy El Hokayem, Elena Artimovich, Catherine Garcia-Serje, Andre W. Phillips, Derek Van Booven, Jonathan E. Nestor, Lily Wang, Michael L. Cuccaro, Jeffery M. Vance, Margaret A. Pericak-Vance, Holly N. Cukier, Michael W. Nestor, Derek M. Dykxhoorn
Supplementary Data File 4

## Sheet: M1
Ingenuity Canonical Pathways	-log(p-value)	Ratio	Downregulated	No change	Upregulated	No overlap with dataset	Molecules
phagosome formation	1.66	0.0246	0/122 (0%)	0/122 (0%)	3/122 (2%)	119/122 (98%)	PLCB1,FN1,PLA2R1
Atherosclerosis Signaling	1.61	0.0234	0/128 (0%)	0/128 (0%)	3/128 (2%)	125/128 (98%)	COL3A1,APOE,PLA2R1
Role of JAK1 and JAK3 in γc Cytokine Signaling	1.33	0.0282	0/71 (0%)	0/71 (0%)	2/71 (3%)	69/71 (97%)	STAT6,JAK3
Phospholipases	1.32	0.0278	0/72 (0%)	0/72 (0%)	2/72 (3%)	70/72 (97%)	PLCB1,PLA2R1
Heme Degradation	1.28	0.0909	0/11 (0%)	0/11 (0%)	1/11 (9%)	10/11 (91%)	BLVRB
IL-15 Signaling	1.26	0.026	0/77 (0%)	0/77 (0%)	2/77 (3%)	75/77 (97%)	STAT6,JAK3
JAK/Stat Signaling	1.21	0.0241	0/83 (0%)	0/83 (0%)	2/83 (2%)	81/83 (98%)	STAT6,JAK3
Hepatic Fibrosis / Hepatic Stellate Cell Activation	1.2	0.016	0/187 (0%)	0/187 (0%)	3/187 (2%)	184/187 (98%)	FN1,COL3A1,COL4A5
Regulation of the Epithelial-Mesenchymal Transition Pathway	1.19	0.0159	0/189 (0%)	0/189 (0%)	3/189 (2%)	186/189 (98%)	CTNNB1,FGF10,JAK3
Bladder Cancer Signaling	1.17	0.023	0/87 (0%)	0/87 (0%)	2/87 (2%)	85/87 (98%)	FGF10,MMP14
IL-4 Signaling	1.15	0.0225	0/89 (0%)	0/89 (0%)	2/89 (2%)	87/89 (98%)	STAT6,JAK3
ILK Signaling	1.14	0.0152	0/198 (0%)	0/198 (0%)	3/198 (2%)	195/198 (98%)	FLNB,FN1,CTNNB1
Ketogenesis	1.07	0.0556	0/18 (0%)	0/18 (0%)	1/18 (6%)	17/18 (94%)	HADHA
Ketolysis	1.07	0.0556	0/18 (0%)	0/18 (0%)	1/18 (6%)	17/18 (94%)	HADHA
DNA Methylation and Transcriptional Repression Signaling	1.03	0.05	0/20 (0%)	0/20 (0%)	1/20 (5%)	19/20 (95%)	CHD3
Mouse Embryonic Stem Cell Pluripotency	1.02	0.0189	0/106 (0%)	0/106 (0%)	2/106 (2%)	104/106 (98%)	CTNNB1,JAK3
Antioxidant Action of Vitamin C	1	0.0183	0/109 (0%)	0/109 (0%)	2/109 (2%)	107/109 (98%)	PLCB1,PLA2R1
Polyamine Regulation in Colon Cancer	0.973	0.0435	0/23 (0%)	0/23 (0%)	1/23 (4%)	22/23 (96%)	CTNNB1
Glutaryl-CoA Degradation	0.973	0.0435	0/23 (0%)	0/23 (0%)	1/23 (4%)	22/23 (96%)	HADHA
Molecular Mechanisms of Cancer	0.933	0.0105	0/382 (0%)	0/382 (0%)	4/382 (1%)	378/382 (99%)	PLCB1,CTNNB1,RASGRF2,JAK3
Role of NANOG in Mammalian Embryonic Stem Cell Pluripotency	0.923	0.0164	0/122 (0%)	0/122 (0%)	2/122 (2%)	120/122 (98%)	CTNNB1,JAK3
Role of Tissue Factor in Cancer	0.911	0.0161	0/124 (0%)	0/124 (0%)	2/124 (2%)	122/124 (98%)	PLCB1,PLAUR
IL-15 Production	0.908	0.037	0/27 (0%)	0/27 (0%)	1/27 (4%)	26/27 (96%)	JAK3
Mevalonate Pathway I	0.908	0.037	0/27 (0%)	0/27 (0%)	1/27 (4%)	26/27 (96%)	HADHA
Colorectal Cancer Metastasis Signaling	0.902	0.0119	0/252 (0%)	0/252 (0%)	3/252 (1%)	249/252 (99%)	CTNNB1,JAK3,MMP14
PI3K/AKT Signaling	0.883	0.0155	0/129 (0%)	0/129 (0%)	2/129 (2%)	127/129 (98%)	CTNNB1,JAK3
Isoleucine Degradation I	0.879	0.0345	0/29 (0%)	0/29 (0%)	1/29 (3%)	28/29 (97%)	HADHA
Protein Kinase A Signaling	0.875	0.00995	0/402 (0%)	0/402 (0%)	4/402 (1%)	398/402 (99%)	FLNB,PLCB1,CTNNB1,PDE7B
Intrinsic Prothrombin Activation Pathway	0.865	0.0333	0/30 (0%)	0/30 (0%)	1/30 (3%)	29/30 (97%)	COL3A1
Sperm Motility	0.827	0.0143	0/140 (0%)	0/140 (0%)	2/140 (1%)	138/140 (99%)	PLCB1,PLA2R1
Oncostatin M Signaling	0.815	0.0294	0/34 (0%)	0/34 (0%)	1/34 (3%)	33/34 (97%)	JAK3
G-Protein Coupled Receptor Signaling	0.811	0.0108	0/278 (0%)	0/278 (0%)	3/278 (1%)	275/278 (99%)	PLCB1,PDE7B,NPR3
Coagulation System	0.803	0.0286	0/35 (0%)	0/35 (0%)	1/35 (3%)	34/35 (97%)	PLAUR
G Protein Signaling Mediated by Tubby	0.803	0.0286	0/35 (0%)	0/35 (0%)	1/35 (3%)	34/35 (97%)	PLCB1
Valine Degradation I	0.803	0.0286	0/35 (0%)	0/35 (0%)	1/35 (3%)	34/35 (97%)	HADHA
Superpathway of Geranylgeranyldiphosphate Biosynthesis I (via Mevalonate)	0.803	0.0286	0/35 (0%)	0/35 (0%)	1/35 (3%)	34/35 (97%)	HADHA
D-myo-inositol (1,4,5)-Trisphosphate Biosynthesis	0.781	0.027	0/37 (0%)	0/37 (0%)	1/37 (3%)	36/37 (97%)	PLCB1
Antigen Presentation Pathway	0.781	0.027	0/37 (0%)	0/37 (0%)	1/37 (3%)	36/37 (97%)	HLA-DPB1
IL-12 Signaling and Production in Macrophages	0.78	0.0133	0/150 (0%)	0/150 (0%)	2/150 (1%)	148/150 (99%)	STAT6,APOE
D-myo-inositol-5-phosphate Metabolism	0.762	0.013	0/154 (0%)	0/154 (0%)	2/154 (1%)	152/154 (99%)	PLCB1,NUDT2
Synaptic Long Term Depression	0.758	0.0129	0/155 (0%)	0/155 (0%)	2/155 (1%)	153/155 (99%)	PLCB1,PLA2R1
Inhibition of Matrix Metalloproteases	0.75	0.025	0/40 (0%)	0/40 (0%)	1/40 (3%)	39/40 (98%)	MMP14
Mechanisms of Viral Exit from Host Cells	0.741	0.0244	0/41 (0%)	0/41 (0%)	1/41 (2%)	40/41 (98%)	VPS25
Thyroid Cancer Signaling	0.741	0.0244	0/41 (0%)	0/41 (0%)	1/41 (2%)	40/41 (98%)	CTNNB1
Glioblastoma Multiforme Signaling	0.72	0.0122	0/164 (0%)	0/164 (0%)	2/164 (1%)	162/164 (99%)	PLCB1,CTNNB1
Netrin Signaling	0.713	0.0227	0/44 (0%)	0/44 (0%)	1/44 (2%)	43/44 (98%)	UNC5C
tRNA Splicing	0.713	0.0227	0/44 (0%)	0/44 (0%)	1/44 (2%)	43/44 (98%)	PDE7B
IL-9 Signaling	0.704	0.0222	0/45 (0%)	0/45 (0%)	1/45 (2%)	44/45 (98%)	JAK3
Fatty Acid β-oxidation I	0.704	0.0222	0/45 (0%)	0/45 (0%)	1/45 (2%)	44/45 (98%)	HADHA
Role of Macrophages, Fibroblasts and Endothelial Cells in Rheumatoid Arthritis	0.701	0.00952	0/315 (0%)	0/315 (0%)	3/315 (1%)	312/315 (99%)	PLCB1,FN1,CTNNB1
Wnt/β-catenin Signaling	0.697	0.0118	0/170 (0%)	0/170 (0%)	2/170 (1%)	168/170 (99%)	SOX1,CTNNB1
Tryptophan Degradation III (Eukaryotic)	0.696	0.0217	0/46 (0%)	0/46 (0%)	1/46 (2%)	45/46 (98%)	HADHA
iNOS Signaling	0.687	0.0213	0/47 (0%)	0/47 (0%)	1/47 (2%)	46/47 (98%)	JAK3
Tec Kinase Signaling	0.685	0.0116	0/173 (0%)	0/173 (0%)	2/173 (1%)	171/173 (99%)	STAT6,JAK3
Primary Immunodeficiency Signaling	0.679	0.0208	0/48 (0%)	0/48 (0%)	1/48 (2%)	47/48 (98%)	JAK3
Gap Junction Signaling	0.656	0.011	0/181 (0%)	0/181 (0%)	2/181 (1%)	179/181 (99%)	PLCB1,CTNNB1
Dermatan Sulfate Biosynthesis (Late Stages)	0.656	0.0196	0/51 (0%)	0/51 (0%)	1/51 (2%)	50/51 (98%)	DSE
Agranulocyte Adhesion and Diapedesis	0.626	0.0105	0/190 (0%)	0/190 (0%)	2/190 (1%)	188/190 (99%)	FN1,MMP14
Dendritic Cell Maturation	0.622	0.0105	0/191 (0%)	0/191 (0%)	2/191 (1%)	189/191 (99%)	PLCB1,COL3A1
Production of Nitric Oxide and Reactive Oxygen Species in Macrophages	0.597	0.0101	0/199 (0%)	0/199 (0%)	2/199 (1%)	197/199 (99%)	JAK3,APOE
Role of NFAT in Cardiac Hypertrophy	0.597	0.0101	0/199 (0%)	0/199 (0%)	2/199 (1%)	197/199 (99%)	PLCB1,CTF1
Wnt/Ca+ pathway	0.595	0.0167	0/60 (0%)	0/60 (0%)	1/60 (2%)	59/60 (98%)	PLCB1
Clathrin-mediated Endocytosis Signaling	0.594	0.01	0/200 (0%)	0/200 (0%)	2/200 (1%)	198/200 (99%)	FGF10,APOE
Endothelin-1 Signaling	0.588	0.0099	0/202 (0%)	0/202 (0%)	2/202 (1%)	200/202 (99%)	PLCB1,PLA2R1
ERK5 Signaling	0.571	0.0156	0/64 (0%)	0/64 (0%)	1/64 (2%)	63/64 (98%)	CTF1
Endometrial Cancer Signaling	0.559	0.0152	0/66 (0%)	0/66 (0%)	1/66 (2%)	65/66 (98%)	CTNNB1
IL-2 Signaling	0.559	0.0152	0/66 (0%)	0/66 (0%)	1/66 (2%)	65/66 (98%)	JAK3
Remodeling of Epithelial Adherens Junctions	0.548	0.0147	0/68 (0%)	0/68 (0%)	1/68 (1%)	67/68 (99%)	CTNNB1
Leukocyte Extravasation Signaling	0.547	0.00926	0/216 (0%)	0/216 (0%)	2/216 (1%)	214/216 (99%)	CTNNB1,MMP14
ErbB2-ErbB3 Signaling	0.543	0.0145	0/69 (0%)	0/69 (0%)	1/69 (1%)	68/69 (99%)	JAK3
Glioma Invasiveness Signaling	0.532	0.0141	0/71 (0%)	0/71 (0%)	1/71 (1%)	70/71 (99%)	PLAUR
IL-10 Signaling	0.527	0.0139	0/72 (0%)	0/72 (0%)	1/72 (1%)	71/72 (99%)	BLVRB
T Helper Cell Differentiation	0.527	0.0139	0/72 (0%)	0/72 (0%)	1/72 (1%)	71/72 (99%)	STAT6
cAMP-mediated signaling	0.523	0.00889	0/225 (0%)	0/225 (0%)	2/225 (1%)	223/225 (99%)	PDE7B,NPR3
Caveolar-mediated Endocytosis Signaling	0.522	0.0137	0/73 (0%)	0/73 (0%)	1/73 (1%)	72/73 (99%)	FLNB
Basal Cell Carcinoma Signaling	0.522	0.0137	0/73 (0%)	0/73 (0%)	1/73 (1%)	72/73 (99%)	CTNNB1
Role of MAPK Signaling in the Pathogenesis of Influenza	0.513	0.0133	0/75 (0%)	0/75 (0%)	1/75 (1%)	74/75 (99%)	PLA2R1
Ephrin B Signaling	0.513	0.0133	0/75 (0%)	0/75 (0%)	1/75 (1%)	74/75 (99%)	CTNNB1
Dermatan Sulfate Biosynthesis	0.513	0.0133	0/75 (0%)	0/75 (0%)	1/75 (1%)	74/75 (99%)	DSE
Chemokine Signaling	0.513	0.0133	0/75 (0%)	0/75 (0%)	1/75 (1%)	74/75 (99%)	PLCB1
Role of Wnt/GSK-3β Signaling in the Pathogenesis of Influenza	0.508	0.0132	0/76 (0%)	0/76 (0%)	1/76 (1%)	75/76 (99%)	CTNNB1
Actin Cytoskeleton Signaling	0.505	0.00862	0/232 (0%)	0/232 (0%)	2/232 (1%)	230/232 (99%)	FN1,FGF10
Melatonin Signaling	0.503	0.013	0/77 (0%)	0/77 (0%)	1/77 (1%)	76/77 (99%)	PLCB1
CD40 Signaling	0.498	0.0128	0/78 (0%)	0/78 (0%)	1/78 (1%)	77/78 (99%)	JAK3
IL-17A Signaling in Airway Cells	0.494	0.0127	0/79 (0%)	0/79 (0%)	1/79 (1%)	78/79 (99%)	JAK3
Role of Osteoblasts, Osteoclasts and Chondrocytes in Rheumatoid Arthritis	0.49	0.0084	0/238 (0%)	0/238 (0%)	2/238 (1%)	236/238 (99%)	CTNNB1,MMP14
GPCR-Mediated Integration of Enteroendocrine Signaling Exemplified by an L Cell	0.489	0.0125	0/80 (0%)	0/80 (0%)	1/80 (1%)	79/80 (99%)	PLCB1
tRNA Charging	0.481	0.0122	0/82 (0%)	0/82 (0%)	1/82 (1%)	81/82 (99%)	QARS
IL-3 Signaling	0.476	0.012	0/83 (0%)	0/83 (0%)	1/83 (1%)	82/83 (99%)	STAT6
Superpathway of Cholesterol Biosynthesis	0.476	0.012	0/83 (0%)	0/83 (0%)	1/83 (1%)	82/83 (99%)	HADHA
Superpathway of Inositol Phosphate Compounds	0.469	0.0081	0/247 (0%)	0/247 (0%)	2/247 (1%)	245/247 (99%)	PLCB1,NUDT2
FLT3 Signaling in Hematopoietic Progenitor Cells	0.468	0.0118	0/85 (0%)	0/85 (0%)	1/85 (1%)	84/85 (99%)	STAT6
Allograft Rejection Signaling	0.468	0.0118	0/85 (0%)	0/85 (0%)	1/85 (1%)	84/85 (99%)	HLA-DPB1
Eicosanoid Signaling	0.468	0.0118	0/85 (0%)	0/85 (0%)	1/85 (1%)	84/85 (99%)	PLA2R1
Leptin Signaling in Obesity	0.452	0.0112	0/89 (0%)	0/89 (0%)	1/89 (1%)	88/89 (99%)	PLCB1
OX40 Signaling Pathway	0.452	0.0112	0/89 (0%)	0/89 (0%)	1/89 (1%)	88/89 (99%)	HLA-DPB1
Crosstalk between Dendritic Cells and Natural Killer Cells	0.448	0.0111	0/90 (0%)	0/90 (0%)	1/90 (1%)	89/90 (99%)	MICA
Reelin Signaling in Neurons	0.441	0.0109	0/92 (0%)	0/92 (0%)	1/92 (1%)	91/92 (99%)	APOE
Factors Promoting Cardiogenesis in Vertebrates	0.441	0.0109	0/92 (0%)	0/92 (0%)	1/92 (1%)	91/92 (99%)	CTNNB1
GPCR-Mediated Nutrient Sensing in Enteroendocrine Cells	0.441	0.0109	0/92 (0%)	0/92 (0%)	1/92 (1%)	91/92 (99%)	PLCB1
FGF Signaling	0.433	0.0106	0/94 (0%)	0/94 (0%)	1/94 (1%)	93/94 (99%)	FGF10
PDGF Signaling	0.426	0.0104	0/96 (0%)	0/96 (0%)	1/96 (1%)	95/96 (99%)	JAK3
Prostate Cancer Signaling	0.419	0.0102	0/98 (0%)	0/98 (0%)	1/98 (1%)	97/98 (99%)	CTNNB1
CTLA4 Signaling in Cytotoxic T Lymphocytes	0.416	0.0101	0/99 (0%)	0/99 (0%)	1/99 (1%)	98/99 (99%)	AP1S2
UVA-Induced MAPK Signaling	0.402	0.00971	0/103 (0%)	0/103 (0%)	1/103 (1%)	102/103 (99%)	PLCB1
Cholecystokinin/Gastrin-mediated Signaling	0.393	0.00943	0/106 (0%)	0/106 (0%)	1/106 (1%)	105/106 (99%)	PLCB1
Virus Entry via Endocytic Pathways	0.386	0.00926	0/108 (0%)	0/108 (0%)	1/108 (1%)	107/108 (99%)	FLNB
p53 Signaling	0.377	0.00901	0/111 (0%)	0/111 (0%)	1/111 (1%)	110/111 (99%)	CTNNB1
HIF1α Signaling	0.36	0.00855	0/117 (0%)	0/117 (0%)	1/117 (1%)	116/117 (99%)	MMP14
Neuropathic Pain Signaling In Dorsal Horn Neurons	0.358	0.00847	0/118 (0%)	0/118 (0%)	1/118 (1%)	117/118 (99%)	PLCB1
Pancreatic Adenocarcinoma Signaling	0.352	0.00833	0/120 (0%)	0/120 (0%)	1/120 (1%)	119/120 (99%)	JAK3
Gαi Signaling	0.344	0.00813	0/123 (0%)	0/123 (0%)	1/123 (1%)	122/123 (99%)	NPR3
Sphingosine-1-phosphate Signaling	0.337	0.00794	0/126 (0%)	0/126 (0%)	1/126 (1%)	125/126 (99%)	PLCB1
Synaptic Long Term Potentiation	0.332	0.00781	0/128 (0%)	0/128 (0%)	1/128 (1%)	127/128 (99%)	PLCB1
LXR/RXR Activation	0.332	0.00781	0/128 (0%)	0/128 (0%)	1/128 (1%)	127/128 (99%)	APOE
fMLP Signaling in Neutrophils	0.332	0.00781	0/128 (0%)	0/128 (0%)	1/128 (1%)	127/128 (99%)	PLCB1
Gustation Pathway	0.327	0.00769	0/130 (0%)	0/130 (0%)	1/130 (1%)	129/130 (99%)	PDE7B
Gα12/13 Signaling	0.324	0.00763	0/131 (0%)	0/131 (0%)	1/131 (1%)	130/131 (99%)	CTNNB1
14-3-3-mediated Signaling	0.322	0.00758	0/132 (0%)	0/132 (0%)	1/132 (1%)	131/132 (99%)	PLCB1
PI3K Signaling in B Lymphocytes	0.32	0.00752	0/133 (0%)	0/133 (0%)	1/133 (1%)	132/133 (99%)	PLCB1
CCR3 Signaling in Eosinophils	0.315	0.00741	0/135 (0%)	0/135 (0%)	1/135 (1%)	134/135 (99%)	PLCB1
GNRH Signaling	0.315	0.00741	0/135 (0%)	0/135 (0%)	1/135 (1%)	134/135 (99%)	PLCB1
D-myo-inositol (1,4,5,6)-Tetrakisphosphate Biosynthesis	0.315	0.00741	0/135 (0%)	0/135 (0%)	1/135 (1%)	134/135 (99%)	NUDT2
D-myo-inositol (3,4,5,6)-tetrakisphosphate Biosynthesis	0.315	0.00741	0/135 (0%)	0/135 (0%)	1/135 (1%)	134/135 (99%)	NUDT2
FXR/RXR Activation	0.311	0.0073	0/137 (0%)	0/137 (0%)	1/137 (1%)	136/137 (99%)	APOE
p70S6K Signaling	0.311	0.0073	0/137 (0%)	0/137 (0%)	1/137 (1%)	136/137 (99%)	PLCB1
P2Y Purigenic Receptor Signaling Pathway	0.3	0.00704	0/142 (0%)	0/142 (0%)	1/142 (1%)	141/142 (99%)	PLCB1
Cellular Effects of Sildenafil (Viagra)	0.298	0.00699	0/143 (0%)	0/143 (0%)	1/143 (1%)	142/143 (99%)	PLCB1
Cardiac β-adrenergic Signaling	0.298	0.00699	0/143 (0%)	0/143 (0%)	1/143 (1%)	142/143 (99%)	PDE7B
Ovarian Cancer Signaling	0.291	0.00685	0/146 (0%)	0/146 (0%)	1/146 (1%)	145/146 (99%)	CTNNB1
Human Embryonic Stem Cell Pluripotency	0.287	0.00676	0/148 (0%)	0/148 (0%)	1/148 (1%)	147/148 (99%)	CTNNB1
Epithelial Adherens Junction Signaling	0.287	0.00676	0/148 (0%)	0/148 (0%)	1/148 (1%)	147/148 (99%)	CTNNB1
3-phosphoinositide Degradation	0.278	0.00654	0/153 (0%)	0/153 (0%)	1/153 (1%)	152/153 (99%)	NUDT2
Relaxin Signaling	0.265	0.00625	0/160 (0%)	0/160 (0%)	1/160 (1%)	159/160 (99%)	PDE7B
Tight Junction Signaling	0.253	0.00599	0/167 (0%)	0/167 (0%)	1/167 (1%)	166/167 (99%)	CTNNB1
Gαq Signaling	0.251	0.00595	0/168 (0%)	0/168 (0%)	1/168 (1%)	167/168 (99%)	PLCB1
Cdc42 Signaling	0.249	0.00592	0/169 (0%)	0/169 (0%)	1/169 (1%)	168/169 (99%)	HLA-DPB1
Acute Phase Response Signaling	0.246	0.00585	0/171 (0%)	0/171 (0%)	1/171 (1%)	170/171 (99%)	FN1
CXCR4 Signaling	0.243	0.00578	0/173 (0%)	0/173 (0%)	1/173 (1%)	172/173 (99%)	PLCB1
Germ Cell-Sertoli Cell Junction Signaling	0.238	0.00568	0/176 (0%)	0/176 (0%)	1/176 (1%)	175/176 (99%)	CTNNB1
Aldosterone Signaling in Epithelial Cells	0.238	0.00568	0/176 (0%)	0/176 (0%)	1/176 (1%)	175/176 (99%)	PLCB1
Dopamine-DARPP32 Feedback in cAMP Signaling	0.238	0.00568	0/176 (0%)	0/176 (0%)	1/176 (1%)	175/176 (99%)	PLCB1
Granulocyte Adhesion and Diapedesis	0.233	0.00559	0/179 (0%)	0/179 (0%)	1/179 (1%)	178/179 (99%)	MMP14
PPARα/RXRα Activation	0.227	0.00546	0/183 (0%)	0/183 (0%)	1/183 (1%)	182/183 (99%)	PLCB1
Sertoli Cell-Sertoli Cell Junction Signaling	0.223	0.00538	0/186 (0%)	0/186 (0%)	1/186 (1%)	185/186 (99%)	CTNNB1
Role of NFAT in Regulation of the Immune Response	0.219	0.00529	0/189 (0%)	0/189 (0%)	1/189 (1%)	188/189 (99%)	PLCB1
CREB Signaling in Neurons	0.215	0.00521	0/192 (0%)	0/192 (0%)	1/192 (1%)	191/192 (99%)	PLCB1
3-phosphoinositide Biosynthesis	0.208	0.00508	0/197 (0%)	0/197 (0%)	1/197 (1%)	196/197 (99%)	NUDT2

## Sheet: M2
Ingenuity Canonical Pathways	-log(p-value)	Ratio	Downregulated	No change	Upregulated	No overlap with dataset	Molecules
Gustation Pathway	6.05	0.108	14/130 (11%)	0/130 (0%)	0/130 (0%)	116/130 (89%)	TAS2R8,TAS2R10,PDE3B,TAS2R5,TAS2R20,TAS2R3,TAS2R30,PDE10A,TAS2R50,TAS2R31,TAS2R13,TAS2R46,TAS2R14,TAS2R19
CD27 Signaling in Lymphocytes	1.59	0.0769	4/52 (8%)	0/52 (0%)	0/52 (0%)	48/52 (92%)	MAP3K7,MAP3K2,MAP2K6,MAP3K13
PKCθ Signaling in T Lymphocytes	1.58	0.0522	7/134 (5%)	0/134 (0%)	0/134 (0%)	127/134 (95%)	POU2F1,MAP3K7,PIK3CA,MAP3K2,NFAT5,MAP3K13,SOS1
Pregnenolone Biosynthesis	1.45	0.143	2/14 (14%)	0/14 (0%)	0/14 (0%)	12/14 (86%)	CYP7B1,MICAL3
Germ Cell-Sertoli Cell Junction Signaling	1.42	0.0455	8/176 (5%)	0/176 (0%)	0/176 (0%)	168/176 (95%)	MAP3K7,PAK2,PIK3CA,MAP3K2,WASL,MAP2K6,RND3,MAP3K13
TGF-β Signaling	1.4	0.0575	5/87 (6%)	0/87 (0%)	0/87 (0%)	82/87 (94%)	RNF111,MAP3K7,MAP2K6,SOS1,ZFYVE9
Histidine Degradation VI	1.2	0.105	2/19 (11%)	0/19 (0%)	0/19 (0%)	17/19 (89%)	CYP7B1,MICAL3
Production of Nitric Oxide and Reactive Oxygen Species in Macrophages	1.17	0.0402	8/199 (4%)	0/199 (0%)	0/199 (0%)	191/199 (96%)	HOXA10,PPP2R5E,MAP3K7,PIK3CA,MAP3K2,RND3,MAP3K13,ALB
RANK Signaling in Osteoclasts	1.15	0.049	5/102 (5%)	0/102 (0%)	0/102 (0%)	97/102 (95%)	MAP3K7,PIK3CA,MAP3K2,MAP2K6,MAP3K13
GNRH Signaling	1.14	0.0444	6/135 (4%)	0/135 (0%)	0/135 (0%)	129/135 (96%)	MAP3K7,PAK2,MAP3K2,MAP2K6,MAP3K13,SOS1
TR/RXR Activation	1.11	0.0476	5/105 (5%)	0/105 (0%)	0/105 (0%)	100/105 (95%)	TBL1XR1,PIK3CA,PDE3B,SLC2A1,SYT2
SAPK/JNK Signaling	1.11	0.0476	5/105 (5%)	0/105 (0%)	0/105 (0%)	100/105 (95%)	MAP3K7,PIK3CA,MAP3K2,MAP3K13,SOS1
Renal Cell Carcinoma Signaling	0.979	0.0482	4/83 (5%)	0/83 (0%)	0/83 (0%)	79/83 (95%)	PAK2,PIK3CA,SLC2A1,SOS1
JAK/Stat Signaling	0.979	0.0482	4/83 (5%)	0/83 (0%)	0/83 (0%)	79/83 (95%)	PIK3CA,PIAS2,SOCS6,SOS1
HGF Signaling	0.948	0.0424	5/118 (4%)	0/118 (0%)	0/118 (0%)	113/118 (96%)	MAP3K7,PIK3CA,MAP3K2,MAP3K13,SOS1
B Cell Receptor Signaling	0.926	0.0368	7/190 (4%)	0/190 (0%)	0/190 (0%)	183/190 (96%)	MAP3K7,PIK3CA,MAP3K2,NFAT5,MAP2K6,MAP3K13,SOS1
Actin Nucleation by ARP-WASP Complex	0.919	0.0536	3/56 (5%)	0/56 (0%)	0/56 (0%)	53/56 (95%)	WASL,RND3,SOS1
Protein Citrullination	0.911	0.167	1/6 (17%)	0/6 (0%)	0/6 (0%)	5/6 (83%)	PADI2
NGF Signaling	0.893	0.0407	5/123 (4%)	0/123 (0%)	0/123 (0%)	118/123 (96%)	MAP3K7,PIK3CA,MAP3K2,MAP3K13,SOS1
Ubiquinol-10 Biosynthesis (Eukaryotic)	0.889	0.069	2/29 (7%)	0/29 (0%)	0/29 (0%)	27/29 (93%)	CYP7B1,MICAL3
IL-6 Signaling	0.851	0.0394	5/127 (4%)	0/127 (0%)	0/127 (0%)	122/127 (96%)	MAP3K7,PIK3CA,CSNK2A2,MAP2K6,SOS1
AMPK Signaling	0.798	0.034	7/206 (3%)	0/206 (0%)	0/206 (0%)	199/206 (97%)	PPP2R5E,MAP3K7,PIK3CA,PHF10,SLC2A1,AK4,PFKFB1
Cardiac Hypertrophy Signaling	0.797	0.0328	8/244 (3%)	0/244 (0%)	0/244 (0%)	236/244 (97%)	MAP3K7,PIK3CA,MAP3K2,MAP2K6,RND3,MAP3K13,SOS1,MEF2A
ErbB Signaling	0.79	0.0408	4/98 (4%)	0/98 (0%)	0/98 (0%)	94/98 (96%)	PAK2,PIK3CA,MAP2K6,SOS1
Acute Phase Response Signaling	0.78	0.0351	6/171 (4%)	0/171 (0%)	0/171 (0%)	165/171 (96%)	MAP3K7,PIK3CA,SOCS6,MAP2K6,SOS1,ALB
D-myo-inositol (1,4,5,6)-Tetrakisphosphate Biosynthesis	0.774	0.037	5/135 (4%)	0/135 (0%)	0/135 (0%)	130/135 (96%)	PPP2R5E,MTMR4,NUDT3,PPTC7,SACM1L
D-myo-inositol (3,4,5,6)-tetrakisphosphate Biosynthesis	0.774	0.037	5/135 (4%)	0/135 (0%)	0/135 (0%)	130/135 (96%)	PPP2R5E,MTMR4,NUDT3,PPTC7,SACM1L
Adipogenesis pathway	0.774	0.037	5/135 (4%)	0/135 (0%)	0/135 (0%)	130/135 (96%)	TBL1XR1,CTBP2,PER2,FZD3,RBBP4
IL-2 Signaling	0.767	0.0455	3/66 (5%)	0/66 (0%)	0/66 (0%)	63/66 (95%)	PIK3CA,CSNK2A2,SOS1
PAK Signaling	0.737	0.0388	4/103 (4%)	0/103 (0%)	0/103 (0%)	99/103 (96%)	PAK2,PIK3CA,WASL,SOS1
Cholecystokinin/Gastrin-mediated Signaling	0.707	0.0377	4/106 (4%)	0/106 (0%)	0/106 (0%)	102/106 (96%)	MAP2K6,RND3,SOS1,MEF2A
Mouse Embryonic Stem Cell Pluripotency	0.707	0.0377	4/106 (4%)	0/106 (0%)	0/106 (0%)	102/106 (96%)	MAP3K7,PIK3CA,FZD3,SOS1
Cardiac β-adrenergic Signaling	0.704	0.035	5/143 (3%)	0/143 (0%)	0/143 (0%)	138/143 (97%)	PPP2R5E,AKAP2,PDE3B,AKAP11,PDE10A
EGF Signaling	0.691	0.0417	3/72 (4%)	0/72 (0%)	0/72 (0%)	69/72 (96%)	PIK3CA,CSNK2A2,SOS1
IGF-1 Signaling	0.687	0.037	4/108 (4%)	0/108 (0%)	0/108 (0%)	104/108 (96%)	PIK3CA,CSNK2A2,SOCS6,SOS1
Phenylethylamine Degradation I	0.671	0.0909	1/11 (9%)	0/11 (0%)	0/11 (0%)	10/11 (91%)	AOC2
Role of PKR in Interferon Induction and Antiviral Response	0.67	0.05	2/40 (5%)	0/40 (0%)	0/40 (0%)	38/40 (95%)	MAP3K7,MAP2K6
Salvage Pathways of Pyrimidine Ribonucleotides	0.669	0.0364	4/110 (4%)	0/110 (0%)	0/110 (0%)	106/110 (96%)	PAK2,MAP2K6,AK4,PRKX
Pyridoxal 5'-phosphate Salvage Pathway	0.668	0.0405	3/74 (4%)	0/74 (0%)	0/74 (0%)	71/74 (96%)	PAK2,MAP2K6,PRKX
cAMP-mediated signaling	0.668	0.0311	7/225 (3%)	0/225 (0%)	0/225 (0%)	218/225 (97%)	DRD2,LTB4R,AKAP2,RAPGEF4,PDE3B,AKAP11,PDE10A
p53 Signaling	0.66	0.036	4/111 (4%)	0/111 (0%)	0/111 (0%)	107/111 (96%)	PIK3CA,CCNK,JMY,MDM4
Regulation of the Epithelial-Mesenchymal Transition Pathway	0.647	0.0317	6/189 (3%)	0/189 (0%)	0/189 (0%)	183/189 (97%)	PIK3CA,RBPJ,FZD3,MAP2K6,SOS1,PYGO1
Cleavage and Polyadenylation of Pre-mRNA	0.637	0.0833	1/12 (8%)	0/12 (0%)	0/12 (0%)	11/12 (92%)	CPSF6
T Cell Receptor Signaling	0.633	0.0351	4/114 (4%)	0/114 (0%)	0/114 (0%)	110/114 (96%)	CD8A,PIK3CA,NFAT5,SOS1
3-phosphoinositide Degradation	0.626	0.0327	5/153 (3%)	0/153 (0%)	0/153 (0%)	148/153 (97%)	PPP2R5E,MTMR4,NUDT3,PPTC7,SACM1L
CD40 Signaling	0.624	0.0385	3/78 (4%)	0/78 (0%)	0/78 (0%)	75/78 (96%)	MAP3K7,PIK3CA,MAP2K6
D-myo-inositol-5-phosphate Metabolism	0.619	0.0325	5/154 (3%)	0/154 (0%)	0/154 (0%)	149/154 (97%)	PPP2R5E,MTMR4,NUDT3,PPTC7,SACM1L
Angiopoietin Signaling	0.614	0.038	3/79 (4%)	0/79 (0%)	0/79 (0%)	76/79 (96%)	PAK2,PIK3CA,SOS1
tRNA Splicing	0.61	0.0455	2/44 (5%)	0/44 (0%)	0/44 (0%)	42/44 (95%)	PDE3B,PDE10A
3-phosphoinositide Biosynthesis	0.595	0.0305	6/197 (3%)	0/197 (0%)	0/197 (0%)	191/197 (97%)	PPP2R5E,MTMR4,NUDT3,PIK3CA,PPTC7,SACM1L
Neurotrophin/TRK Signaling	0.594	0.037	3/81 (4%)	0/81 (0%)	0/81 (0%)	78/81 (96%)	PIK3CA,MAP2K6,SOS1
Role of Oct4 in Mammalian Embryonic Stem Cell Pluripotency	0.582	0.0435	2/46 (4%)	0/46 (0%)	0/46 (0%)	44/46 (96%)	PHC3,MEF2A
Calcium Transport I	0.579	0.0714	1/14 (7%)	0/14 (0%)	0/14 (0%)	13/14 (93%)	ATP2C1
PTEN Signaling	0.576	0.0331	4/121 (3%)	0/121 (0%)	0/121 (0%)	117/121 (97%)	PIK3CA,CSNK2A2,MAGI3,SOS1
Regulation of eIF4 and p70S6K Signaling	0.571	0.0311	5/161 (3%)	0/161 (0%)	0/161 (0%)	156/161 (97%)	PPP2R5E,PIK3CA,PABPC1,AGO3,SOS1
IL-17 Signaling	0.555	0.0353	3/85 (4%)	0/85 (0%)	0/85 (0%)	82/85 (96%)	MAP3K7,PIK3CA,MAP2K6
Glycoaminoglycan-protein Linkage Region Biosynthesis	0.554	0.0667	1/15 (7%)	0/15 (0%)	0/15 (0%)	14/15 (93%)	B3GAT2
LPS-stimulated MAPK Signaling	0.546	0.0349	3/86 (3%)	0/86 (0%)	0/86 (0%)	83/86 (97%)	MAP3K7,PIK3CA,MAP2K6
Prolactin Signaling	0.546	0.0349	3/86 (3%)	0/86 (0%)	0/86 (0%)	83/86 (97%)	PIK3CA,SOCS6,SOS1
Tight Junction Signaling	0.532	0.0299	5/167 (3%)	0/167 (0%)	0/167 (0%)	162/167 (97%)	PPP2R5E,VTI1A,CLDN12,NAPG,CPSF6
Parkinson's Signaling	0.53	0.0625	1/16 (6%)	0/16 (0%)	0/16 (0%)	15/16 (94%)	SNCAIP
Estrogen Receptor Signaling	0.524	0.0312	4/128 (3%)	0/128 (0%)	0/128 (0%)	124/128 (97%)	CTBP2,HNRNPD,RBFOX2,SOS1
IL-4 Signaling	0.52	0.0337	3/89 (3%)	0/89 (0%)	0/89 (0%)	86/89 (97%)	PIK3CA,NFAT5,SOS1
Wnt/β-catenin Signaling	0.514	0.0294	5/170 (3%)	0/170 (0%)	0/170 (0%)	165/170 (97%)	PPP2R5E,MAP3K7,CSNK2A2,LRP6,FZD3
Serotonin and Melatonin Biosynthesis	0.508	0.0588	1/17 (6%)	0/17 (0%)	0/17 (0%)	16/17 (94%)	TPH1
Lysine Degradation II	0.508	0.0588	1/17 (6%)	0/17 (0%)	0/17 (0%)	16/17 (94%)	AADAT
Semaphorin Signaling in Neurons	0.498	0.0377	2/53 (4%)	0/53 (0%)	0/53 (0%)	51/53 (96%)	PAK2,RND3
Factors Promoting Cardiogenesis in Vertebrates	0.495	0.0326	3/92 (3%)	0/92 (0%)	0/92 (0%)	89/92 (97%)	MAP3K7,LRP6,FZD3
RAN Signaling	0.488	0.0556	1/18 (6%)	0/18 (0%)	0/18 (0%)	17/18 (94%)	KPNA3
Regulation of Actin-based Motility by Rho	0.487	0.0323	3/93 (3%)	0/93 (0%)	0/93 (0%)	90/93 (97%)	PAK2,WASL,RND3
Acute Myeloid Leukemia Signaling	0.479	0.0319	3/94 (3%)	0/94 (0%)	0/94 (0%)	91/94 (97%)	PIK3CA,MAP2K6,SOS1
FGF Signaling	0.479	0.0319	3/94 (3%)	0/94 (0%)	0/94 (0%)	91/94 (97%)	PIK3CA,MAP2K6,SOS1
Role of CHK Proteins in Cell Cycle Checkpoint Control	0.477	0.0364	2/55 (4%)	0/55 (0%)	0/55 (0%)	53/55 (96%)	PPP2R5E,TLK1
Phosphatidylethanolamine Biosynthesis II	0.469	0.0526	1/19 (5%)	0/19 (0%)	0/19 (0%)	18/19 (95%)	ETNK1
PDGF Signaling	0.464	0.0312	3/96 (3%)	0/96 (0%)	0/96 (0%)	93/96 (97%)	PIK3CA,CSNK2A2,SOS1
Ceramide Signaling	0.457	0.0309	3/97 (3%)	0/97 (0%)	0/97 (0%)	94/97 (97%)	PPP2R5E,PIK3CA,CNKSR1
FcγRIIB Signaling in B Lymphocytes	0.457	0.0351	2/57 (4%)	0/57 (0%)	0/57 (0%)	55/57 (96%)	PIK3CA,SOS1
Cardiomyocyte Differentiation via BMP Receptors	0.451	0.05	1/20 (5%)	0/20 (0%)	0/20 (0%)	19/20 (95%)	MAP3K7
DNA Methylation and Transcriptional Repression Signaling	0.451	0.05	1/20 (5%)	0/20 (0%)	0/20 (0%)	19/20 (95%)	RBBP4
CTLA4 Signaling in Cytotoxic T Lymphocytes	0.442	0.0303	3/99 (3%)	0/99 (0%)	0/99 (0%)	96/99 (97%)	PPP2R5E,CD8A,PIK3CA
ATM Signaling	0.437	0.0339	2/59 (3%)	0/59 (0%)	0/59 (0%)	57/59 (97%)	TLK1,MDM4
Endoplasmic Reticulum Stress Pathway	0.434	0.0476	1/21 (5%)	0/21 (0%)	0/21 (0%)	20/21 (95%)	MBTPS2
Wnt/Ca+ pathway	0.428	0.0333	2/60 (3%)	0/60 (0%)	0/60 (0%)	58/60 (97%)	NFAT5,FZD3
FAK Signaling	0.422	0.0294	3/102 (3%)	0/102 (0%)	0/102 (0%)	99/102 (97%)	PAK2,PIK3CA,SOS1
Vitamin-C Transport	0.418	0.0455	1/22 (5%)	0/22 (0%)	0/22 (0%)	21/22 (95%)	SLC2A1
Chronic Myeloid Leukemia Signaling	0.408	0.0288	3/104 (3%)	0/104 (0%)	0/104 (0%)	101/104 (97%)	PIK3CA,CTBP2,SOS1
G-Protein Coupled Receptor Signaling	0.404	0.0252	7/278 (3%)	0/278 (0%)	0/278 (0%)	271/278 (97%)	DRD2,LTB4R,PIK3CA,RAPGEF4,PDE3B,SOS1,PDE10A
Lysine Degradation V	0.403	0.0435	1/23 (4%)	0/23 (0%)	0/23 (0%)	22/23 (96%)	AADAT
CNTF Signaling	0.402	0.0317	2/63 (3%)	0/63 (0%)	0/63 (0%)	61/63 (97%)	PIK3CA,SOS1
ERK5 Signaling	0.394	0.0312	2/64 (3%)	0/64 (0%)	0/64 (0%)	62/64 (97%)	MAP3K2,MEF2A
Methionine Degradation I (to Homocysteine)	0.389	0.0417	1/24 (4%)	0/24 (0%)	0/24 (0%)	23/24 (96%)	PRMT8
Role of Osteoblasts, Osteoclasts and Chondrocytes in Rheumatoid Arthritis	0.388	0.0252	6/238 (3%)	0/238 (0%)	0/238 (0%)	232/238 (97%)	MAP3K7,PIK3CA,LRP6,NFAT5,FZD3,MAP2K6
Endometrial Cancer Signaling	0.378	0.0303	2/66 (3%)	0/66 (0%)	0/66 (0%)	64/66 (97%)	PIK3CA,SOS1
Role of NFAT in Cardiac Hypertrophy	0.367	0.0251	5/199 (3%)	0/199 (0%)	0/199 (0%)	194/199 (97%)	MAP3K7,PIK3CA,MAP2K6,SOS1,MEF2A
Type I Diabetes Mellitus Signaling	0.366	0.027	3/111 (3%)	0/111 (0%)	0/111 (0%)	108/111 (97%)	MAP3K7,SOCS6,MAP2K6
Telomerase Signaling	0.366	0.027	3/111 (3%)	0/111 (0%)	0/111 (0%)	108/111 (97%)	PPP2R5E,PIK3CA,SOS1
Antiproliferative Role of TOB in T Cell Signaling	0.363	0.0385	1/26 (4%)	0/26 (0%)	0/26 (0%)	25/26 (96%)	PABPC1
Clathrin-mediated Endocytosis Signaling	0.362	0.025	5/200 (3%)	0/200 (0%)	0/200 (0%)	195/200 (98%)	PIK3CA,CSNK2A2,AAK1,WASL,ALB
Thrombopoietin Signaling	0.356	0.029	2/69 (3%)	0/69 (0%)	0/69 (0%)	67/69 (97%)	PIK3CA,SOS1
Role of IL-17A in Arthritis	0.356	0.029	2/69 (3%)	0/69 (0%)	0/69 (0%)	67/69 (97%)	PIK3CA,MAP2K6
ErbB2-ErbB3 Signaling	0.356	0.029	2/69 (3%)	0/69 (0%)	0/69 (0%)	67/69 (97%)	PIK3CA,SOS1
Paxillin Signaling	0.354	0.0265	3/113 (3%)	0/113 (0%)	0/113 (0%)	110/113 (97%)	PAK2,PIK3CA,SOS1
Molecular Mechanisms of Cancer	0.354	0.0236	9/382 (2%)	0/382 (0%)	0/382 (0%)	373/382 (98%)	MAP3K7,PAK2,PIK3CA,RBPJ,LRP6,FZD3,MAP2K6,RND3,SOS1
Superpathway of Inositol Phosphate Compounds	0.353	0.0243	6/247 (2%)	0/247 (0%)	0/247 (0%)	241/247 (98%)	PPP2R5E,MTMR4,NUDT3,PIK3CA,PPTC7,SACM1L
ERK/MAPK Signaling	0.35	0.0246	5/203 (2%)	0/203 (0%)	0/203 (0%)	198/203 (98%)	PPP2R5E,PAK2,PIK3CA,RAPGEF4,SOS1
Myc Mediated Apoptosis Signaling	0.349	0.0286	2/70 (3%)	0/70 (0%)	0/70 (0%)	68/70 (97%)	PIK3CA,SOS1
Glioma Invasiveness Signaling	0.342	0.0282	2/71 (3%)	0/71 (0%)	0/71 (0%)	69/71 (97%)	PIK3CA,RND3
IL-10 Signaling	0.335	0.0278	2/72 (3%)	0/72 (0%)	0/72 (0%)	70/72 (97%)	MAP3K7,MAP2K6
p38 MAPK Signaling	0.333	0.0256	3/117 (3%)	0/117 (0%)	0/117 (0%)	114/117 (97%)	MAP3K7,MAP2K6,MEF2A
Isoleucine Degradation I	0.329	0.0345	1/29 (3%)	0/29 (0%)	0/29 (0%)	28/29 (97%)	ACADSB
Caveolar-mediated Endocytosis Signaling	0.328	0.0274	2/73 (3%)	0/73 (0%)	0/73 (0%)	71/73 (97%)	MAP3K2,ALB
GABA Receptor Signaling	0.328	0.0274	2/73 (3%)	0/73 (0%)	0/73 (0%)	71/73 (97%)	SLC6A11,GABRR1
Glioblastoma Multiforme Signaling	0.324	0.0244	4/164 (2%)	0/164 (0%)	0/164 (0%)	160/164 (98%)	PIK3CA,FZD3,RND3,SOS1
ErbB4 Signaling	0.322	0.027	2/74 (3%)	0/74 (0%)	0/74 (0%)	72/74 (97%)	PIK3CA,SOS1
Toll-like Receptor Signaling	0.322	0.027	2/74 (3%)	0/74 (0%)	0/74 (0%)	72/74 (97%)	MAP3K7,MAP2K6
GM-CSF Signaling	0.322	0.027	2/74 (3%)	0/74 (0%)	0/74 (0%)	72/74 (97%)	PIK3CA,SOS1
Cysteine Biosynthesis III (mammalia)	0.308	0.0323	1/31 (3%)	0/31 (0%)	0/31 (0%)	30/31 (97%)	PRMT8
Role of NANOG in Mammalian Embryonic Stem Cell Pluripotency	0.308	0.0246	3/122 (2%)	0/122 (0%)	0/122 (0%)	119/122 (98%)	PIK3CA,FZD3,SOS1
BMP signaling pathway	0.303	0.026	2/77 (3%)	0/77 (0%)	0/77 (0%)	75/77 (97%)	MAP3K7,SOS1
Gαi Signaling	0.303	0.0244	3/123 (2%)	0/123 (0%)	0/123 (0%)	120/123 (98%)	DRD2,LTB4R,SOS1
Protein Kinase A Signaling	0.298	0.0224	9/402 (2%)	0/402 (0%)	0/402 (0%)	393/402 (98%)	AKAP2,PTP4A1,PDE3B,PHKB,PTPN3,NFAT5,AKAP11,PTPN4,PDE10A
Role of BRCA1 in DNA Damage Response	0.297	0.0256	2/78 (3%)	0/78 (0%)	0/78 (0%)	76/78 (97%)	POU2F1,PHF10
Role of PI3K/AKT Signaling in the Pathogenesis of Influenza	0.297	0.0256	2/78 (3%)	0/78 (0%)	0/78 (0%)	76/78 (97%)	PIK3CA,KPNA3
Fc Epsilon RI Signaling	0.294	0.024	3/125 (2%)	0/125 (0%)	0/125 (0%)	122/125 (98%)	PIK3CA,MAP2K6,SOS1
iCOS-iCOSL Signaling in T Helper Cells	0.294	0.024	3/125 (2%)	0/125 (0%)	0/125 (0%)	122/125 (98%)	PIK3CA,PLEKHA3,NFAT5
Antiproliferative Role of Somatostatin Receptor 2	0.291	0.0253	2/79 (3%)	0/79 (0%)	0/79 (0%)	77/79 (97%)	PIK3CA,SSTR2
IL-17A Signaling in Airway Cells	0.291	0.0253	2/79 (3%)	0/79 (0%)	0/79 (0%)	77/79 (97%)	MAP3K7,PIK3CA
GDNF Family Ligand-Receptor Interactions	0.291	0.0253	2/79 (3%)	0/79 (0%)	0/79 (0%)	77/79 (97%)	PIK3CA,SOS1
CXCR4 Signaling	0.288	0.0231	4/173 (2%)	0/173 (0%)	0/173 (0%)	169/173 (98%)	PAK2,PIK3CA,ELMO1,RND3
Integrin Signaling	0.287	0.0227	5/220 (2%)	0/220 (0%)	0/220 (0%)	215/220 (98%)	PAK2,PIK3CA,WASL,RND3,SOS1
Natural Killer Cell Signaling	0.285	0.0236	3/127 (2%)	0/127 (0%)	0/127 (0%)	124/127 (98%)	PAK2,PIK3CA,SOS1
phagosome maturation	0.285	0.0236	3/127 (2%)	0/127 (0%)	0/127 (0%)	124/127 (98%)	VTI1A,NAPG,DYNC1LI2
Role of Macrophages, Fibroblasts and Endothelial Cells in Rheumatoid Arthritis	0.282	0.0222	7/315 (2%)	0/315 (0%)	0/315 (0%)	308/315 (98%)	MAP3K7,PIK3CA,LRP6,NFAT5,FZD3,IL16,MAP2K6
Oncostatin M Signaling	0.28	0.0294	1/34 (3%)	0/34 (0%)	0/34 (0%)	33/34 (97%)	SOS1
Role of JAK2 in Hormone-like Cytokine Signaling	0.28	0.0294	1/34 (3%)	0/34 (0%)	0/34 (0%)	33/34 (97%)	SOCS6
Regulation of IL-2 Expression in Activated and Anergic T Lymphocytes	0.28	0.0247	2/81 (2%)	0/81 (0%)	0/81 (0%)	79/81 (98%)	NFAT5,SOS1
Macropinocytosis Signaling	0.28	0.0247	2/81 (2%)	0/81 (0%)	0/81 (0%)	79/81 (98%)	PIK3CA,ANKFY1
Renin-Angiotensin Signaling	0.276	0.0233	3/129 (2%)	0/129 (0%)	0/129 (0%)	126/129 (98%)	PAK2,PIK3CA,SOS1
PI3K/AKT Signaling	0.276	0.0233	3/129 (2%)	0/129 (0%)	0/129 (0%)	126/129 (98%)	PPP2R5E,PIK3CA,SOS1
Erythropoietin Signaling	0.275	0.0244	2/82 (2%)	0/82 (0%)	0/82 (0%)	80/82 (98%)	PIK3CA,SOS1
Circadian Rhythm Signaling	0.272	0.0286	1/35 (3%)	0/35 (0%)	0/35 (0%)	34/35 (97%)	PER2
Cell Cycle Regulation by BTG Family Proteins	0.272	0.0286	1/35 (3%)	0/35 (0%)	0/35 (0%)	34/35 (97%)	PPP2R5E
IL-17A Signaling in Fibroblasts	0.272	0.0286	1/35 (3%)	0/35 (0%)	0/35 (0%)	34/35 (97%)	MAP3K7
Valine Degradation I	0.272	0.0286	1/35 (3%)	0/35 (0%)	0/35 (0%)	34/35 (97%)	ACADSB
IL-3 Signaling	0.269	0.0241	2/83 (2%)	0/83 (0%)	0/83 (0%)	81/83 (98%)	PIK3CA,SOS1
Non-Small Cell Lung Cancer Signaling	0.269	0.0241	2/83 (2%)	0/83 (0%)	0/83 (0%)	81/83 (98%)	PIK3CA,SOS1
Gα12/13 Signaling	0.267	0.0229	3/131 (2%)	0/131 (0%)	0/131 (0%)	128/131 (98%)	PIK3CA,CDH8,MEF2A
RhoGDI Signaling	0.266	0.0223	4/179 (2%)	0/179 (0%)	0/179 (0%)	175/179 (98%)	PAK2,WASL,CDH8,RND3
NF-κB Signaling	0.262	0.0222	4/180 (2%)	0/180 (0%)	0/180 (0%)	176/180 (98%)	MAP3K7,PIK3CA,CSNK2A2,MAP2K6
HMGB1 Signaling	0.259	0.0226	3/133 (2%)	0/133 (0%)	0/133 (0%)	130/133 (98%)	PIK3CA,MAP2K6,RND3
PI3K Signaling in B Lymphocytes	0.259	0.0226	3/133 (2%)	0/133 (0%)	0/133 (0%)	130/133 (98%)	PIK3CA,PLEKHA3,NFAT5
FLT3 Signaling in Hematopoietic Progenitor Cells	0.259	0.0235	2/85 (2%)	0/85 (0%)	0/85 (0%)	83/85 (98%)	PIK3CA,SOS1
Growth Hormone Signaling	0.259	0.0235	2/85 (2%)	0/85 (0%)	0/85 (0%)	83/85 (98%)	PIK3CA,SOCS6
Gap Junction Signaling	0.259	0.0221	4/181 (2%)	0/181 (0%)	0/181 (0%)	177/181 (98%)	DRD2,PIK3CA,MAP3K2,SOS1
HIPPO signaling	0.249	0.023	2/87 (2%)	0/87 (0%)	0/87 (0%)	85/87 (98%)	PPP2R5E,LATS1
April Mediated Signaling	0.249	0.0263	1/38 (3%)	0/38 (0%)	0/38 (0%)	37/38 (97%)	NFAT5
Notch Signaling	0.249	0.0263	1/38 (3%)	0/38 (0%)	0/38 (0%)	37/38 (97%)	RBPJ
HER-2 Signaling in Breast Cancer	0.244	0.0227	2/88 (2%)	0/88 (0%)	0/88 (0%)	86/88 (98%)	PIK3CA,SOS1
p70S6K Signaling	0.244	0.0219	3/137 (2%)	0/137 (0%)	0/137 (0%)	134/137 (98%)	PPP2R5E,PIK3CA,SOS1
Leptin Signaling in Obesity	0.24	0.0225	2/89 (2%)	0/89 (0%)	0/89 (0%)	87/89 (98%)	PIK3CA,PDE3B
B Cell Activating Factor Signaling	0.235	0.025	1/40 (3%)	0/40 (0%)	0/40 (0%)	39/40 (98%)	NFAT5
Transcriptional Regulatory Network in Embryonic Stem Cells	0.235	0.025	1/40 (3%)	0/40 (0%)	0/40 (0%)	39/40 (98%)	NEUROG1
Dopamine Receptor Signaling	0.231	0.022	2/91 (2%)	0/91 (0%)	0/91 (0%)	89/91 (98%)	PPP2R5E,DRD2
Pyrimidine Deoxyribonucleotides De Novo Biosynthesis I	0.228	0.0244	1/41 (2%)	0/41 (0%)	0/41 (0%)	40/41 (98%)	AK4
Reelin Signaling in Neurons	0.226	0.0217	2/92 (2%)	0/92 (0%)	0/92 (0%)	90/92 (98%)	RELN,PIK3CA
Pyrimidine Ribonucleotides Interconversion	0.215	0.0233	1/43 (2%)	0/43 (0%)	0/43 (0%)	42/43 (98%)	AK4
Role of p14/p19ARF in Tumor Suppression	0.215	0.0233	1/43 (2%)	0/43 (0%)	0/43 (0%)	42/43 (98%)	PIK3CA
Netrin Signaling	0.209	0.0227	1/44 (2%)	0/44 (0%)	0/44 (0%)	43/44 (98%)	NFAT5
IL-9 Signaling	0.203	0.0222	1/45 (2%)	0/45 (0%)	0/45 (0%)	44/45 (98%)	PIK3CA

## Sheet: M3
Ingenuity Canonical Pathways	-log(p-value)	Ratio	Downregulated	No change	Upregulated	No overlap with dataset	Molecules
Glutamate Receptor Signaling	2.45	0.0312	2/64 (3%)	0/64 (0%)	0/64 (0%)	62/64 (97%)	CAMK4,SLC1A6
Glutathione Redox Reactions II	1.96	0.125	1/8 (13%)	0/8 (0%)	0/8 (0%)	7/8 (88%)	GLRX
Branched-chain α-keto acid Dehydrogenase Complex	1.91	0.111	1/9 (11%)	0/9 (0%)	0/9 (0%)	8/9 (89%)	DBT
p70S6K Signaling	1.81	0.0146	2/137 (1%)	0/137 (0%)	0/137 (0%)	135/137 (99%)	F2RL1,YWHAG
Acetyl-CoA Biosynthesis I (Pyruvate Dehydrogenase Complex)	1.78	0.0833	1/12 (8%)	0/12 (0%)	0/12 (0%)	11/12 (92%)	DBT
Ascorbate Recycling (Cytosolic)	1.78	0.0833	1/12 (8%)	0/12 (0%)	0/12 (0%)	11/12 (92%)	GLRX
eNOS Signaling	1.65	0.0119	2/168 (1%)	0/168 (0%)	0/168 (0%)	166/168 (99%)	CHRNA5,CAMK4
Calcium Signaling	1.56	0.0108	2/186 (1%)	0/186 (0%)	0/186 (0%)	184/186 (99%)	CHRNA5,CAMK4
nNOS Signaling in Skeletal Muscle Cells	1.56	0.05	1/20 (5%)	0/20 (0%)	0/20 (0%)	19/20 (95%)	CAMK4
Vitamin-C Transport	1.52	0.0455	1/22 (5%)	0/22 (0%)	0/22 (0%)	21/22 (95%)	GLRX
Valine Degradation I	1.32	0.0286	1/35 (3%)	0/35 (0%)	0/35 (0%)	34/35 (97%)	DBT
Mechanisms of Viral Exit from Host Cells	1.26	0.0244	1/41 (2%)	0/41 (0%)	0/41 (0%)	40/41 (98%)	SH3GLB1
Role of Oct4 in Mammalian Embryonic Stem Cell Pluripotency	1.21	0.0217	1/46 (2%)	0/46 (0%)	0/46 (0%)	45/46 (98%)	SH3GLB1
iNOS Signaling	1.2	0.0213	1/47 (2%)	0/47 (0%)	0/47 (0%)	46/47 (98%)	CAMK4
Cell Cycle: G2/M DNA Damage Checkpoint Regulation	1.18	0.0204	1/49 (2%)	0/49 (0%)	0/49 (0%)	48/49 (98%)	YWHAG
Stearate Biosynthesis I (Animals)	1.17	0.02	1/50 (2%)	0/50 (0%)	0/50 (0%)	49/50 (98%)	DBT
nNOS Signaling in Neurons	1.16	0.0192	1/52 (2%)	0/52 (0%)	0/52 (0%)	51/52 (98%)	CAMK4
Role of Macrophages, Fibroblasts and Endothelial Cells in Rheumatoid Arthritis	1.15	0.00635	2/315 (1%)	0/315 (0%)	0/315 (0%)	313/315 (99%)	F2RL1,CAMK4
Triacylglycerol Biosynthesis	1.13	0.0179	1/56 (2%)	0/56 (0%)	0/56 (0%)	55/56 (98%)	DBT
Nur77 Signaling in T Lymphocytes	1.11	0.0172	1/58 (2%)	0/58 (0%)	0/58 (0%)	57/58 (98%)	CAMK4
ERK5 Signaling	1.07	0.0156	1/64 (2%)	0/64 (0%)	0/64 (0%)	63/64 (98%)	YWHAG
Calcium-induced T Lymphocyte Apoptosis	1.05	0.0147	1/68 (1%)	0/68 (0%)	0/68 (0%)	67/68 (99%)	CAMK4
Myc Mediated Apoptosis Signaling	1.03	0.0143	1/70 (1%)	0/70 (0%)	0/70 (0%)	69/70 (99%)	YWHAG
CCR5 Signaling in Macrophages	1.01	0.0135	1/74 (1%)	0/74 (0%)	0/74 (0%)	73/74 (99%)	CAMK4
Chemokine Signaling	1	0.0133	1/75 (1%)	0/75 (0%)	0/75 (0%)	74/75 (99%)	CAMK4
Melatonin Signaling	0.994	0.013	1/77 (1%)	0/77 (0%)	0/77 (0%)	76/77 (99%)	CAMK4
BMP signaling pathway	0.994	0.013	1/77 (1%)	0/77 (0%)	0/77 (0%)	76/77 (99%)	CAMK4
Regulation of IL-2 Expression in Activated and Anergic T Lymphocytes	0.973	0.0123	1/81 (1%)	0/81 (0%)	0/81 (0%)	80/81 (99%)	CAMK4
Protein Kinase A Signaling	0.972	0.00498	2/402 (0%)	0/402 (0%)	0/402 (0%)	400/402 (100%)	YWHAG,CAMK4
HIPPO signaling	0.944	0.0115	1/87 (1%)	0/87 (0%)	0/87 (0%)	86/87 (99%)	YWHAG
α-Adrenergic Signaling	0.899	0.0103	1/97 (1%)	0/97 (0%)	0/97 (0%)	96/97 (99%)	CAMK4
RANK Signaling in Osteoclasts	0.879	0.0098	1/102 (1%)	0/102 (0%)	0/102 (0%)	101/102 (99%)	CAMK4
TR/RXR Activation	0.867	0.00952	1/105 (1%)	0/105 (0%)	0/105 (0%)	104/105 (99%)	CAMK4
IGF-1 Signaling	0.856	0.00926	1/108 (1%)	0/108 (0%)	0/108 (0%)	107/108 (99%)	YWHAG
Antioxidant Action of Vitamin C	0.852	0.00917	1/109 (1%)	0/109 (0%)	0/109 (0%)	108/109 (99%)	GLRX
Androgen Signaling	0.834	0.00877	1/114 (1%)	0/114 (0%)	0/114 (0%)	113/114 (99%)	CAMK4
T Cell Receptor Signaling	0.834	0.00877	1/114 (1%)	0/114 (0%)	0/114 (0%)	113/114 (99%)	CAMK4
Neuropathic Pain Signaling In Dorsal Horn Neurons	0.82	0.00847	1/118 (1%)	0/118 (0%)	0/118 (0%)	117/118 (99%)	CAMK4
Glioma Signaling	0.82	0.00847	1/118 (1%)	0/118 (0%)	0/118 (0%)	117/118 (99%)	CAMK4
Oxidative Phosphorylation	0.817	0.0084	1/119 (1%)	0/119 (0%)	0/119 (0%)	118/119 (99%)	NDUFA9
Corticotropin Releasing Hormone Signaling	0.81	0.00826	1/121 (1%)	0/121 (0%)	0/121 (0%)	120/121 (99%)	CAMK4
Role of Tissue Factor in Cancer	0.8	0.00806	1/124 (1%)	0/124 (0%)	0/124 (0%)	123/124 (99%)	F2RL1
iCOS-iCOSL Signaling in T Helper Cells	0.797	0.008	1/125 (1%)	0/125 (0%)	0/125 (0%)	124/125 (99%)	CAMK4
Nitric Oxide Signaling in the Cardiovascular System	0.794	0.00794	1/126 (1%)	0/126 (0%)	0/126 (0%)	125/126 (99%)	CAMK4
Synaptic Long Term Potentiation	0.788	0.00781	1/128 (1%)	0/128 (0%)	0/128 (0%)	127/128 (99%)	CAMK4
fMLP Signaling in Neutrophils	0.788	0.00781	1/128 (1%)	0/128 (0%)	0/128 (0%)	127/128 (99%)	CAMK4
PI3K/AKT Signaling	0.784	0.00775	1/129 (1%)	0/129 (0%)	0/129 (0%)	128/129 (99%)	YWHAG
Gα12/13 Signaling	0.778	0.00763	1/131 (1%)	0/131 (0%)	0/131 (0%)	130/131 (99%)	F2RL1
14-3-3-mediated Signaling	0.775	0.00758	1/132 (1%)	0/132 (0%)	0/132 (0%)	131/132 (99%)	YWHAG
PI3K Signaling in B Lymphocytes	0.772	0.00752	1/133 (1%)	0/133 (0%)	0/133 (0%)	132/133 (99%)	CAMK4
CD28 Signaling in T Helper Cells	0.769	0.00746	1/134 (1%)	0/134 (0%)	0/134 (0%)	133/134 (99%)	CAMK4
CCR3 Signaling in Eosinophils	0.766	0.00741	1/135 (1%)	0/135 (0%)	0/135 (0%)	134/135 (99%)	CAMK4
D-myo-inositol (1,4,5,6)-Tetrakisphosphate Biosynthesis	0.766	0.00741	1/135 (1%)	0/135 (0%)	0/135 (0%)	134/135 (99%)	PPM1H
D-myo-inositol (3,4,5,6)-tetrakisphosphate Biosynthesis	0.766	0.00741	1/135 (1%)	0/135 (0%)	0/135 (0%)	134/135 (99%)	PPM1H
Sperm Motility	0.752	0.00714	1/140 (1%)	0/140 (0%)	0/140 (0%)	139/140 (99%)	CAMK4
Cellular Effects of Sildenafil (Viagra)	0.744	0.00699	1/143 (1%)	0/143 (0%)	0/143 (0%)	142/143 (99%)	CAMK4
3-phosphoinositide Degradation	0.717	0.00654	1/153 (1%)	0/153 (0%)	0/153 (0%)	152/153 (99%)	PPM1H
D-myo-inositol-5-phosphate Metabolism	0.715	0.00649	1/154 (1%)	0/154 (0%)	0/154 (0%)	153/154 (99%)	PPM1H
Gαq Signaling	0.681	0.00595	1/168 (1%)	0/168 (0%)	0/168 (0%)	167/168 (99%)	CAMK4
Dopamine-DARPP32 Feedback in cAMP Signaling	0.663	0.00568	1/176 (1%)	0/176 (0%)	0/176 (0%)	175/176 (99%)	CAMK4
Mitochondrial Dysfunction	0.638	0.00532	1/188 (1%)	0/188 (0%)	0/188 (0%)	187/188 (99%)	NDUFA9
Role of NFAT in Regulation of the Immune Response	0.636	0.00529	1/189 (1%)	0/189 (0%)	0/189 (0%)	188/189 (99%)	CAMK4
B Cell Receptor Signaling	0.634	0.00526	1/190 (1%)	0/190 (0%)	0/190 (0%)	189/190 (99%)	CAMK4
CREB Signaling in Neurons	0.63	0.00521	1/192 (1%)	0/192 (0%)	0/192 (0%)	191/192 (99%)	CAMK4
3-phosphoinositide Biosynthesis	0.62	0.00508	1/197 (1%)	0/197 (0%)	0/197 (0%)	196/197 (99%)	PPM1H
Role of NFAT in Cardiac Hypertrophy	0.616	0.00503	1/199 (1%)	0/199 (0%)	0/199 (0%)	198/199 (99%)	CAMK4
Clathrin-mediated Endocytosis Signaling	0.614	0.005	1/200 (1%)	0/200 (0%)	0/200 (0%)	199/200 (100%)	SH3GLB1
ERK/MAPK Signaling	0.608	0.00493	1/203 (0%)	0/203 (0%)	0/203 (0%)	202/203 (100%)	YWHAG
AMPK Signaling	0.603	0.00485	1/206 (0%)	0/206 (0%)	0/206 (0%)	205/206 (100%)	CHRNA5
Thrombin Signaling	0.597	0.00478	1/209 (0%)	0/209 (0%)	0/209 (0%)	208/209 (100%)	CAMK4
Breast Cancer Regulation by Stathmin1	0.597	0.00478	1/209 (0%)	0/209 (0%)	0/209 (0%)	208/209 (100%)	CAMK4
cAMP-mediated signaling	0.57	0.00444	1/225 (0%)	0/225 (0%)	0/225 (0%)	224/225 (100%)	CAMK4
Systemic Lupus Erythematosus Signaling	0.563	0.00437	1/229 (0%)	0/229 (0%)	0/229 (0%)	228/229 (100%)	CAMK4
Role of Osteoblasts, Osteoclasts and Chondrocytes in Rheumatoid Arthritis	0.549	0.0042	1/238 (0%)	0/238 (0%)	0/238 (0%)	237/238 (100%)	CAMK4
Cardiac Hypertrophy Signaling	0.54	0.0041	1/244 (0%)	0/244 (0%)	0/244 (0%)	243/244 (100%)	CAMK4
Phospholipase C Signaling	0.538	0.00408	1/245 (0%)	0/245 (0%)	0/245 (0%)	244/245 (100%)	CAMK4
Superpathway of Inositol Phosphate Compounds	0.535	0.00405	1/247 (0%)	0/247 (0%)	0/247 (0%)	246/247 (100%)	PPM1H
G-Protein Coupled Receptor Signaling	0.493	0.0036	1/278 (0%)	0/278 (0%)	0/278 (0%)	277/278 (100%)	CAMK4
Xenobiotic Metabolism Signaling	0.479	0.00346	1/289 (0%)	0/289 (0%)	0/289 (0%)	288/289 (100%)	CAMK4

## Sheet: M4
Ingenuity Canonical Pathways	-log(p-value)	Ratio	Downregulated	No change	Upregulated	No overlap with dataset	Molecules
Human Embryonic Stem Cell Pluripotency	4.38	0.0473	0/148 (0%)	0/148 (0%)	7/148 (5%)	141/148 (95%)	INHBA,BMP5,PDGFD,TGFB2,SPHK1,FOXO1,BDNF
Hepatic Fibrosis / Hepatic Stellate Cell Activation	3.74	0.0374	0/187 (0%)	0/187 (0%)	7/187 (4%)	180/187 (96%)	MYL6,PDGFD,COL11A1,TGFB2,IL4R,COL8A1,COL24A1
VDR/RXR Activation	2.81	0.0506	0/79 (0%)	0/79 (0%)	4/79 (5%)	75/79 (95%)	SERPINB1,PRKCA,TGFB2,FOXO1
Regulation of Actin-based Motility by Rho	2.55	0.043	0/93 (0%)	0/93 (0%)	4/93 (4%)	89/93 (96%)	MYL6,ITGA2,ROCK1,ACTG2
Actin Cytoskeleton Signaling	2.46	0.0259	0/232 (0%)	0/232 (0%)	6/232 (3%)	226/232 (97%)	MYL6,PDGFD,TLN1,ITGA2,ROCK1,ACTG2
VEGF Signaling	2.31	0.0367	0/109 (0%)	0/109 (0%)	4/109 (4%)	105/109 (96%)	PRKCA,ROCK1,FOXO1,ACTG2
RhoGDI Signaling	2.27	0.0279	0/179 (0%)	0/179 (0%)	5/179 (3%)	174/179 (97%)	MYL6,PRKCA,ITGA2,ROCK1,ACTG2
RhoA Signaling	2.11	0.0323	0/124 (0%)	0/124 (0%)	4/124 (3%)	120/124 (97%)	MYL6,LPAR1,ROCK1,ACTG2
Caveolar-mediated Endocytosis Signaling	1.96	0.0411	0/73 (0%)	0/73 (0%)	3/73 (4%)	70/73 (96%)	PRKCA,ITGA2,ACTG2
Leukocyte Extravasation Signaling	1.93	0.0231	0/216 (0%)	0/216 (0%)	5/216 (2%)	211/216 (98%)	MYL6,PRKCA,ITGA2,ROCK1,ACTG2
Integrin Signaling	1.9	0.0227	0/220 (0%)	0/220 (0%)	5/220 (2%)	215/220 (98%)	TLN1,ITGA2,NEDD9,ROCK1,ACTG2
Protein Kinase A Signaling	1.87	0.0174	0/402 (0%)	0/402 (0%)	7/402 (2%)	395/402 (98%)	MYL6,AKAP7,CREM,PRKCA,TGFB2,ROCK1,PDE5A
Factors Promoting Cardiogenesis in Vertebrates	1.7	0.0326	0/92 (0%)	0/92 (0%)	3/92 (3%)	89/92 (97%)	BMP5,PRKCA,TGFB2
Tight Junction Signaling	1.68	0.024	0/167 (0%)	0/167 (0%)	4/167 (2%)	163/167 (98%)	MYL6,RAB13,TGFB2,ACTG2
PDGF Signaling	1.65	0.0312	0/96 (0%)	0/96 (0%)	3/96 (3%)	93/96 (97%)	PDGFD,PRKCA,SPHK1
Fcγ Receptor-mediated Phagocytosis in Macrophages and Monocytes	1.61	0.0303	0/99 (0%)	0/99 (0%)	3/99 (3%)	96/99 (97%)	TLN1,PRKCA,ACTG2
Axonal Guidance Signaling	1.61	0.0154	0/454 (0%)	0/454 (0%)	7/454 (2%)	447/454 (98%)	MYL6,BMP5,PDGFD,PRKCA,ITGA2,ROCK1,BDNF
FAK Signaling	1.58	0.0294	0/102 (0%)	0/102 (0%)	3/102 (3%)	99/102 (97%)	TLN1,ITGA2,ACTG2
PAK Signaling	1.57	0.0291	0/103 (0%)	0/103 (0%)	3/103 (3%)	100/103 (97%)	MYL6,PDGFD,ITGA2
Mechanisms of Viral Exit from Host Cells	1.57	0.0488	0/41 (0%)	0/41 (0%)	2/41 (5%)	39/41 (95%)	PRKCA,ACTG2
Gap Junction Signaling	1.57	0.0221	0/181 (0%)	0/181 (0%)	4/181 (2%)	177/181 (98%)	LPAR1,PRKCA,HTR2C,ACTG2
Cholecystokinin/Gastrin-mediated Signaling	1.54	0.0283	0/106 (0%)	0/106 (0%)	3/106 (3%)	103/106 (97%)	CREM,PRKCA,ROCK1
Virus Entry via Endocytic Pathways	1.52	0.0278	0/108 (0%)	0/108 (0%)	3/108 (3%)	105/108 (97%)	PRKCA,ITGA2,ACTG2
NRF2-mediated Oxidative Stress Response	1.48	0.0207	0/193 (0%)	0/193 (0%)	4/193 (2%)	189/193 (98%)	PRKCA,ERP29,MAF,ACTG2
Molecular Mechanisms of Cancer	1.48	0.0157	0/382 (0%)	0/382 (0%)	6/382 (2%)	376/382 (98%)	APH1B,BMP5,PRKCA,ITGA2,TGFB2,FOXO1
Paxillin Signaling	1.47	0.0265	0/113 (0%)	0/113 (0%)	3/113 (3%)	110/113 (97%)	TLN1,ITGA2,ACTG2
RAR Activation	1.45	0.0203	0/197 (0%)	0/197 (0%)	4/197 (2%)	193/197 (98%)	PRKCA,TGFB2,PNPLA4,CYP26A1
Clathrin-mediated Endocytosis Signaling	1.43	0.02	0/200 (0%)	0/200 (0%)	4/200 (2%)	196/200 (98%)	LDLRAP1,PDGFD,DAB2,ACTG2
HGF Signaling	1.42	0.0254	0/118 (0%)	0/118 (0%)	3/118 (3%)	115/118 (97%)	PRKCA,ITGA2,ELF4
ERK/MAPK Signaling	1.41	0.0197	0/203 (0%)	0/203 (0%)	4/203 (2%)	199/203 (98%)	TLN1,PRKCA,ITGA2,ELF4
PTEN Signaling	1.39	0.0248	0/121 (0%)	0/121 (0%)	3/121 (2%)	118/121 (98%)	PREX2,ITGA2,FOXO1
UDP-D-xylose and UDP-D-glucuronate Biosynthesis	1.37	0.143	0/7 (0%)	0/7 (0%)	1/7 (14%)	6/7 (86%)	UXS1
Spermine Biosynthesis	1.37	0.143	0/7 (0%)	0/7 (0%)	1/7 (14%)	6/7 (86%)	SMS
Actin Nucleation by ARP-WASP Complex	1.32	0.0357	0/56 (0%)	0/56 (0%)	2/56 (4%)	54/56 (96%)	ITGA2,ROCK1
Glycerol-3-phosphate Shuttle	1.31	0.125	0/8 (0%)	0/8 (0%)	1/8 (13%)	7/8 (88%)	GPD2
Gα12/13 Signaling	1.31	0.0229	0/131 (0%)	0/131 (0%)	3/131 (2%)	128/131 (98%)	MYL6,LPAR1,ROCK1
Regulation of Cellular Mechanics by Calpain Protease	1.29	0.0345	0/58 (0%)	0/58 (0%)	2/58 (3%)	56/58 (97%)	TLN1,ITGA2
cAMP-mediated signaling	1.27	0.0178	0/225 (0%)	0/225 (0%)	4/225 (2%)	221/225 (98%)	AKAP7,LPAR1,CREM,PDE5A
Acetate Conversion to Acetyl-CoA	1.22	0.1	0/10 (0%)	0/10 (0%)	1/10 (10%)	9/10 (90%)	ACSS3
Cellular Effects of Sildenafil (Viagra)	1.22	0.021	0/143 (0%)	0/143 (0%)	3/143 (2%)	140/143 (98%)	MYL6,PDE5A,ACTG2
Cell Cycle: G1/S Checkpoint Regulation	1.21	0.0312	0/64 (0%)	0/64 (0%)	2/64 (3%)	62/64 (97%)	TGFB2,FOXO1
Epithelial Adherens Junction Signaling	1.18	0.0203	0/148 (0%)	0/148 (0%)	3/148 (2%)	145/148 (98%)	MYL6,TGFB2,ACTG2
Cardiac Hypertrophy Signaling	1.17	0.0164	0/244 (0%)	0/244 (0%)	4/244 (2%)	240/244 (98%)	MYL6,MAPKAPK3,TGFB2,ROCK1
IL-12 Signaling and Production in Macrophages	1.17	0.02	0/150 (0%)	0/150 (0%)	3/150 (2%)	147/150 (98%)	PRKCA,TGFB2,MAF
Agrin Interactions at Neuromuscular Junction	1.15	0.0286	0/70 (0%)	0/70 (0%)	2/70 (3%)	68/70 (97%)	ITGA2,ACTG2
Signaling by Rho Family GTPases	1.15	0.0161	0/249 (0%)	0/249 (0%)	4/249 (2%)	245/249 (98%)	MYL6,ITGA2,ROCK1,ACTG2
Glycerol Degradation I	1.11	0.0769	0/13 (0%)	0/13 (0%)	1/13 (8%)	12/13 (92%)	GPD2
ErbB4 Signaling	1.11	0.027	0/74 (0%)	0/74 (0%)	2/74 (3%)	72/74 (97%)	APH1B,PRKCA
Acyl-CoA Hydrolysis	1.07	0.0714	0/14 (0%)	0/14 (0%)	1/14 (7%)	13/14 (93%)	ACOT9
Gαq Signaling	1.05	0.0179	0/168 (0%)	0/168 (0%)	3/168 (2%)	165/168 (98%)	PRKCA,ROCK1,HTR2C
Macropinocytosis Signaling	1.04	0.0247	0/81 (0%)	0/81 (0%)	2/81 (2%)	79/81 (98%)	PDGFD,PRKCA
CXCR4 Signaling	1.02	0.0173	0/173 (0%)	0/173 (0%)	3/173 (2%)	170/173 (98%)	MYL6,PRKCA,ROCK1
Tec Kinase Signaling	1.02	0.0173	0/173 (0%)	0/173 (0%)	3/173 (2%)	170/173 (98%)	PRKCA,ITGA2,ACTG2
IL-3 Signaling	1.02	0.0241	0/83 (0%)	0/83 (0%)	2/83 (2%)	81/83 (98%)	PRKCA,FOXO1
PEDF Signaling	1.01	0.0238	0/84 (0%)	0/84 (0%)	2/84 (2%)	82/84 (98%)	ROCK1,BDNF
G-Protein Coupled Receptor Signaling	1.01	0.0144	0/278 (0%)	0/278 (0%)	4/278 (1%)	274/278 (99%)	LPAR1,PRKCA,HTR2C,PDE5A
Germ Cell-Sertoli Cell Junction Signaling	1.01	0.017	0/176 (0%)	0/176 (0%)	3/176 (2%)	173/176 (98%)	ITGA2,TGFB2,ACTG2
Ephrin Receptor Signaling	1	0.0169	0/177 (0%)	0/177 (0%)	3/177 (2%)	174/177 (98%)	PDGFD,ITGA2,ROCK1
NF-κB Activation by Viruses	0.986	0.023	0/87 (0%)	0/87 (0%)	2/87 (2%)	85/87 (98%)	PRKCA,ITGA2
TGF-β Signaling	0.986	0.023	0/87 (0%)	0/87 (0%)	2/87 (2%)	85/87 (98%)	INHBA,TGFB2
HER-2 Signaling in Breast Cancer	0.978	0.0227	0/88 (0%)	0/88 (0%)	2/88 (2%)	86/88 (98%)	PRKCA,FOXO1
IL-4 Signaling	0.97	0.0225	0/89 (0%)	0/89 (0%)	2/89 (2%)	87/89 (98%)	IL13RA1,IL4R
Apoptosis Signaling	0.97	0.0225	0/89 (0%)	0/89 (0%)	2/89 (2%)	87/89 (98%)	PRKCA,ROCK1
PPARα/RXRα Activation	0.968	0.0164	0/183 (0%)	0/183 (0%)	3/183 (2%)	180/183 (98%)	PRKCA,TGFB2,GPD2
Crosstalk between Dendritic Cells and Natural Killer Cells	0.962	0.0222	0/90 (0%)	0/90 (0%)	2/90 (2%)	88/90 (98%)	TLN1,ACTG2
GADD45 Signaling	0.949	0.0526	0/19 (0%)	0/19 (0%)	1/19 (5%)	18/19 (95%)	GADD45B
Death Receptor Signaling	0.946	0.0217	0/92 (0%)	0/92 (0%)	2/92 (2%)	90/92 (98%)	ROCK1,ACTG2
Mitochondrial Dysfunction	0.942	0.016	0/188 (0%)	0/188 (0%)	3/188 (2%)	185/188 (98%)	APH1B,GPD2,NDUFB10
Neuregulin Signaling	0.938	0.0215	0/93 (0%)	0/93 (0%)	2/93 (2%)	91/93 (98%)	PRKCA,ITGA2
Regulation of the Epithelial-Mesenchymal Transition Pathway	0.937	0.0159	0/189 (0%)	0/189 (0%)	3/189 (2%)	186/189 (98%)	APH1B,PDGFD,TGFB2
Agranulocyte Adhesion and Diapedesis	0.932	0.0158	0/190 (0%)	0/190 (0%)	3/190 (2%)	187/190 (98%)	MYL6,ITGA2,ACTG2
Cardiomyocyte Differentiation via BMP Receptors	0.928	0.05	0/20 (0%)	0/20 (0%)	1/20 (5%)	19/20 (95%)	BMP5
Urea Cycle	0.928	0.05	0/20 (0%)	0/20 (0%)	1/20 (5%)	19/20 (95%)	CPS1
ErbB Signaling	0.901	0.0204	0/98 (0%)	0/98 (0%)	2/98 (2%)	96/98 (98%)	PRKCA,FOXO1
D-myo-inositol (1,4,5)-trisphosphate Degradation	0.889	0.0455	0/22 (0%)	0/22 (0%)	1/22 (5%)	21/22 (95%)	BPNT1
Role of Macrophages, Fibroblasts and Endothelial Cells in Rheumatoid Arthritis	0.867	0.0127	0/315 (0%)	0/315 (0%)	4/315 (1%)	311/315 (99%)	CEBPD,PDGFD,PRKCA,ROCK1
CDK5 Signaling	0.866	0.0194	0/103 (0%)	0/103 (0%)	2/103 (2%)	101/103 (98%)	ITGA2,BDNF
Thrombin Signaling	0.843	0.0144	0/209 (0%)	0/209 (0%)	3/209 (1%)	206/209 (99%)	MYL6,PRKCA,ROCK1
Antiproliferative Role of TOB in T Cell Signaling	0.822	0.0385	0/26 (0%)	0/26 (0%)	1/26 (4%)	25/26 (96%)	TGFB2
p38 MAPK Signaling	0.778	0.0171	0/117 (0%)	0/117 (0%)	2/117 (2%)	115/117 (98%)	MAPKAPK3,TGFB2
Neuropathic Pain Signaling In Dorsal Horn Neurons	0.773	0.0169	0/118 (0%)	0/118 (0%)	2/118 (2%)	116/118 (98%)	PRKCA,BDNF
Glioma Signaling	0.773	0.0169	0/118 (0%)	0/118 (0%)	2/118 (2%)	116/118 (98%)	PDGFD,PRKCA
Dolichyl-diphosphooligosaccharide Biosynthesis	0.765	0.0333	0/30 (0%)	0/30 (0%)	1/30 (3%)	29/30 (97%)	ALG14
Corticotropin Releasing Hormone Signaling	0.756	0.0165	0/121 (0%)	0/121 (0%)	2/121 (2%)	119/121 (98%)	PRKCA,BDNF
phagosome formation	0.75	0.0164	0/122 (0%)	0/122 (0%)	2/122 (2%)	120/122 (98%)	PRKCA,ITGA2
Sphingosine-1-phosphate Signaling	0.729	0.0159	0/126 (0%)	0/126 (0%)	2/126 (2%)	124/126 (98%)	PDGFD,SPHK1
Nitric Oxide Signaling in the Cardiovascular System	0.729	0.0159	0/126 (0%)	0/126 (0%)	2/126 (2%)	124/126 (98%)	PRKCA,PDE5A
Superpathway of D-myo-inositol (1,4,5)-trisphosphate Metabolism	0.728	0.0303	0/33 (0%)	0/33 (0%)	1/33 (3%)	32/33 (97%)	BPNT1
Oxidative Ethanol Degradation III	0.728	0.0303	0/33 (0%)	0/33 (0%)	1/33 (3%)	32/33 (97%)	ACSS3
Role of Osteoblasts, Osteoclasts and Chondrocytes in Rheumatoid Arthritis	0.727	0.0126	0/238 (0%)	0/238 (0%)	3/238 (1%)	235/238 (99%)	BMP5,ITGA2,FOXO1
PI3K/AKT Signaling	0.713	0.0155	0/129 (0%)	0/129 (0%)	2/129 (2%)	127/129 (98%)	ITGA2,FOXO1
IL-17A Signaling in Fibroblasts	0.705	0.0286	0/35 (0%)	0/35 (0%)	1/35 (3%)	34/35 (97%)	CEBPD
Phospholipase C Signaling	0.702	0.0122	0/245 (0%)	0/245 (0%)	3/245 (1%)	242/245 (99%)	MYL6,PRKCA,ITGA2
14-3-3-mediated Signaling	0.698	0.0152	0/132 (0%)	0/132 (0%)	2/132 (2%)	130/132 (98%)	PRKCA,FOXO1
Ethanol Degradation IV	0.694	0.0278	0/36 (0%)	0/36 (0%)	1/36 (3%)	35/36 (97%)	ACSS3
Interferon Signaling	0.694	0.0278	0/36 (0%)	0/36 (0%)	1/36 (3%)	35/36 (97%)	IFITM2
PI3K Signaling in B Lymphocytes	0.693	0.015	0/133 (0%)	0/133 (0%)	2/133 (2%)	131/133 (98%)	IL4R,PLEKHA4
CCR3 Signaling in Eosinophils	0.684	0.0148	0/135 (0%)	0/135 (0%)	2/135 (1%)	133/135 (99%)	PRKCA,ROCK1
Adipogenesis pathway	0.684	0.0148	0/135 (0%)	0/135 (0%)	2/135 (1%)	133/135 (99%)	CEBPD,FOXO1
Role of Pattern Recognition Receptors in Recognition of Bacteria and Viruses	0.674	0.0146	0/137 (0%)	0/137 (0%)	2/137 (1%)	135/137 (99%)	PRKCA,TGFB2
p70S6K Signaling	0.674	0.0146	0/137 (0%)	0/137 (0%)	2/137 (1%)	135/137 (99%)	PRKCA,IL4R
Superpathway of Citrulline Metabolism	0.673	0.0263	0/38 (0%)	0/38 (0%)	1/38 (3%)	37/38 (97%)	CPS1
Notch Signaling	0.673	0.0263	0/38 (0%)	0/38 (0%)	1/38 (3%)	37/38 (97%)	APH1B
autophagy	0.653	0.025	0/40 (0%)	0/40 (0%)	1/40 (3%)	39/40 (98%)	STX17
Cardiac β-adrenergic Signaling	0.647	0.014	0/143 (0%)	0/143 (0%)	2/143 (1%)	141/143 (99%)	AKAP7,PDE5A
Thyroid Cancer Signaling	0.644	0.0244	0/41 (0%)	0/41 (0%)	1/41 (2%)	40/41 (98%)	BDNF
UVC-Induced MAPK Signaling	0.634	0.0238	0/42 (0%)	0/42 (0%)	1/42 (2%)	41/42 (98%)	PRKCA
tRNA Splicing	0.617	0.0227	0/44 (0%)	0/44 (0%)	1/44 (2%)	43/44 (98%)	PDE5A
Ethanol Degradation II	0.592	0.0213	0/47 (0%)	0/47 (0%)	1/47 (2%)	46/47 (98%)	ACSS3
Retinol Biosynthesis	0.577	0.0204	0/49 (0%)	0/49 (0%)	1/49 (2%)	48/49 (98%)	PNPLA4
Triacylglycerol Degradation	0.569	0.02	0/50 (0%)	0/50 (0%)	1/50 (2%)	49/50 (98%)	PNPLA4
Stearate Biosynthesis I (Animals)	0.569	0.02	0/50 (0%)	0/50 (0%)	1/50 (2%)	49/50 (98%)	ACOT9
Glioblastoma Multiforme Signaling	0.562	0.0122	0/164 (0%)	0/164 (0%)	2/164 (1%)	162/164 (99%)	PDGFD,FOXO1
nNOS Signaling in Neurons	0.555	0.0192	0/52 (0%)	0/52 (0%)	1/52 (2%)	51/52 (98%)	PRKCA
Amyloid Processing	0.555	0.0192	0/52 (0%)	0/52 (0%)	1/52 (2%)	51/52 (98%)	APH1B
eNOS Signaling	0.548	0.0119	0/168 (0%)	0/168 (0%)	2/168 (1%)	166/168 (99%)	LPAR1,PRKCA
Semaphorin Signaling in Neurons	0.548	0.0189	0/53 (0%)	0/53 (0%)	1/53 (2%)	52/53 (98%)	ROCK1
Serotonin Receptor Signaling	0.548	0.0189	0/53 (0%)	0/53 (0%)	1/53 (2%)	52/53 (98%)	HTR2C
Cdc42 Signaling	0.544	0.0118	0/169 (0%)	0/169 (0%)	2/169 (1%)	167/169 (99%)	MYL6,ITGA2
Unfolded protein response	0.541	0.0185	0/54 (0%)	0/54 (0%)	1/54 (2%)	53/54 (98%)	CEBPD
Cancer Drug Resistance By Drug Efflux	0.528	0.0179	0/56 (0%)	0/56 (0%)	1/56 (2%)	55/56 (98%)	FOXO1
Hepatic Cholestasis	0.527	0.0115	0/174 (0%)	0/174 (0%)	2/174 (1%)	172/174 (99%)	PRKCA,TGFB2
Aldosterone Signaling in Epithelial Cells	0.52	0.0114	0/176 (0%)	0/176 (0%)	2/176 (1%)	174/176 (99%)	HSPB11,PRKCA
Dopamine-DARPP32 Feedback in cAMP Signaling	0.52	0.0114	0/176 (0%)	0/176 (0%)	2/176 (1%)	174/176 (99%)	CREM,PRKCA
Docosahexaenoic Acid (DHA) Signaling	0.515	0.0172	0/58 (0%)	0/58 (0%)	1/58 (2%)	57/58 (98%)	FOXO1
ATM Signaling	0.509	0.0169	0/59 (0%)	0/59 (0%)	1/59 (2%)	58/59 (98%)	GADD45B
MSP-RON Signaling Pathway	0.503	0.0167	0/60 (0%)	0/60 (0%)	1/60 (2%)	59/60 (98%)	ACTG2
Wnt/Ca+ pathway	0.503	0.0167	0/60 (0%)	0/60 (0%)	1/60 (2%)	59/60 (98%)	PRKCA
Ephrin A Signaling	0.491	0.0161	0/62 (0%)	0/62 (0%)	1/62 (2%)	61/62 (98%)	ROCK1
Sertoli Cell-Sertoli Cell Junction Signaling	0.488	0.0108	0/186 (0%)	0/186 (0%)	2/186 (1%)	184/186 (99%)	ITGA2,ACTG2
Calcium Signaling	0.488	0.0108	0/186 (0%)	0/186 (0%)	2/186 (1%)	184/186 (99%)	MYL6,TRPC4
PCP pathway	0.485	0.0159	0/63 (0%)	0/63 (0%)	1/63 (2%)	62/63 (98%)	ROCK1
Mitotic Roles of Polo-Like Kinase	0.469	0.0152	0/66 (0%)	0/66 (0%)	1/66 (2%)	65/66 (98%)	PLK2
UVB-Induced MAPK Signaling	0.469	0.0152	0/66 (0%)	0/66 (0%)	1/66 (2%)	65/66 (98%)	PRKCA
Calcium-induced T Lymphocyte Apoptosis	0.458	0.0147	0/68 (0%)	0/68 (0%)	1/68 (1%)	67/68 (99%)	PRKCA
Remodeling of Epithelial Adherens Junctions	0.458	0.0147	0/68 (0%)	0/68 (0%)	1/68 (1%)	67/68 (99%)	ACTG2
EIF2 Signaling	0.456	0.0102	0/197 (0%)	0/197 (0%)	2/197 (1%)	195/197 (99%)	RPL38,RPL27
Thrombopoietin Signaling	0.453	0.0145	0/69 (0%)	0/69 (0%)	1/69 (1%)	68/69 (99%)	PRKCA
ErbB2-ErbB3 Signaling	0.453	0.0145	0/69 (0%)	0/69 (0%)	1/69 (1%)	68/69 (99%)	FOXO1
ILK Signaling	0.453	0.0101	0/198 (0%)	0/198 (0%)	2/198 (1%)	196/198 (99%)	MYL6,ACTG2
Role of NFAT in Cardiac Hypertrophy	0.45	0.0101	0/199 (0%)	0/199 (0%)	2/199 (1%)	197/199 (99%)	PRKCA,TGFB2
PXR/RXR Activation	0.448	0.0143	0/70 (0%)	0/70 (0%)	1/70 (1%)	69/70 (99%)	FOXO1
IL-8 Signaling	0.445	0.00995	0/201 (0%)	0/201 (0%)	2/201 (1%)	199/201 (99%)	PRKCA,ROCK1
Role of JAK1 and JAK3 in γc Cytokine Signaling	0.444	0.0141	0/71 (0%)	0/71 (0%)	1/71 (1%)	70/71 (99%)	IL4R
IL-10 Signaling	0.439	0.0139	0/72 (0%)	0/72 (0%)	1/72 (1%)	71/72 (99%)	IL4R
T Helper Cell Differentiation	0.439	0.0139	0/72 (0%)	0/72 (0%)	1/72 (1%)	71/72 (99%)	IL4R
EGF Signaling	0.439	0.0139	0/72 (0%)	0/72 (0%)	1/72 (1%)	71/72 (99%)	PRKCA
Basal Cell Carcinoma Signaling	0.434	0.0137	0/73 (0%)	0/73 (0%)	1/73 (1%)	72/73 (99%)	BMP5
CCR5 Signaling in Macrophages	0.429	0.0135	0/74 (0%)	0/74 (0%)	1/74 (1%)	73/74 (99%)	PRKCA
Pyridoxal 5'-phosphate Salvage Pathway	0.429	0.0135	0/74 (0%)	0/74 (0%)	1/74 (1%)	73/74 (99%)	FAM20B
Role of MAPK Signaling in the Pathogenesis of Influenza	0.425	0.0133	0/75 (0%)	0/75 (0%)	1/75 (1%)	74/75 (99%)	PRKCA
Ephrin B Signaling	0.425	0.0133	0/75 (0%)	0/75 (0%)	1/75 (1%)	74/75 (99%)	ROCK1
Chemokine Signaling	0.425	0.0133	0/75 (0%)	0/75 (0%)	1/75 (1%)	74/75 (99%)	PRKCA
Breast Cancer Regulation by Stathmin1	0.424	0.00957	0/209 (0%)	0/209 (0%)	2/209 (1%)	207/209 (99%)	PRKCA,ROCK1
Melatonin Signaling	0.416	0.013	0/77 (0%)	0/77 (0%)	1/77 (1%)	76/77 (99%)	PRKCA
BMP signaling pathway	0.416	0.013	0/77 (0%)	0/77 (0%)	1/77 (1%)	76/77 (99%)	BMP5
Cyclins and Cell Cycle Regulation	0.411	0.0128	0/78 (0%)	0/78 (0%)	1/78 (1%)	77/78 (99%)	TGFB2
Angiopoietin Signaling	0.407	0.0127	0/79 (0%)	0/79 (0%)	1/79 (1%)	78/79 (99%)	FOXO1
GPCR-Mediated Integration of Enteroendocrine Signaling Exemplified by an L Cell	0.403	0.0125	0/80 (0%)	0/80 (0%)	1/80 (1%)	79/80 (99%)	NPY2R
Regulation of IL-2 Expression in Activated and Anergic T Lymphocytes	0.399	0.0123	0/81 (0%)	0/81 (0%)	1/81 (1%)	80/81 (99%)	TGFB2
Neurotrophin/TRK Signaling	0.399	0.0123	0/81 (0%)	0/81 (0%)	1/81 (1%)	80/81 (99%)	BDNF
Erythropoietin Signaling	0.395	0.0122	0/82 (0%)	0/82 (0%)	1/82 (1%)	81/82 (99%)	PRKCA
Non-Small Cell Lung Cancer Signaling	0.391	0.012	0/83 (0%)	0/83 (0%)	1/83 (1%)	82/83 (99%)	PRKCA
Growth Hormone Signaling	0.383	0.0118	0/85 (0%)	0/85 (0%)	1/85 (1%)	84/85 (99%)	PRKCA
LPS-stimulated MAPK Signaling	0.379	0.0116	0/86 (0%)	0/86 (0%)	1/86 (1%)	85/86 (99%)	PRKCA
Prolactin Signaling	0.379	0.0116	0/86 (0%)	0/86 (0%)	1/86 (1%)	85/86 (99%)	PRKCA
HIPPO signaling	0.375	0.0115	0/87 (0%)	0/87 (0%)	1/87 (1%)	86/87 (99%)	FRMD6
Leptin Signaling in Obesity	0.368	0.0112	0/89 (0%)	0/89 (0%)	1/89 (1%)	88/89 (99%)	FOXO1
Reelin Signaling in Neurons	0.357	0.0109	0/92 (0%)	0/92 (0%)	1/92 (1%)	91/92 (99%)	ITGA2
GPCR-Mediated Nutrient Sensing in Enteroendocrine Cells	0.357	0.0109	0/92 (0%)	0/92 (0%)	1/92 (1%)	91/92 (99%)	PRKCA
PPAR Signaling	0.354	0.0108	0/93 (0%)	0/93 (0%)	1/93 (1%)	92/93 (99%)	PDGFD
VEGF Family Ligand-Receptor Interactions	0.35	0.0106	0/94 (0%)	0/94 (0%)	1/94 (1%)	93/94 (99%)	PRKCA
FGF Signaling	0.35	0.0106	0/94 (0%)	0/94 (0%)	1/94 (1%)	93/94 (99%)	PRKCA
Ceramide Signaling	0.34	0.0103	0/97 (0%)	0/97 (0%)	1/97 (1%)	96/97 (99%)	SPHK1
α-Adrenergic Signaling	0.34	0.0103	0/97 (0%)	0/97 (0%)	1/97 (1%)	96/97 (99%)	PRKCA
Huntington's Disease Signaling	0.338	0.0081	0/247 (0%)	0/247 (0%)	2/247 (1%)	245/247 (99%)	PRKCA,BDNF
Prostate Cancer Signaling	0.337	0.0102	0/98 (0%)	0/98 (0%)	1/98 (1%)	97/98 (99%)	FOXO1
G Beta Gamma Signaling	0.337	0.0102	0/98 (0%)	0/98 (0%)	1/98 (1%)	97/98 (99%)	PRKCA
UVA-Induced MAPK Signaling	0.321	0.00971	0/103 (0%)	0/103 (0%)	1/103 (1%)	102/103 (99%)	PRKCA
Chronic Myeloid Leukemia Signaling	0.318	0.00962	0/104 (0%)	0/104 (0%)	1/104 (1%)	103/104 (99%)	TGFB2
IGF-1 Signaling	0.307	0.00926	0/108 (0%)	0/108 (0%)	1/108 (1%)	107/108 (99%)	FOXO1
Salvage Pathways of Pyrimidine Ribonucleotides	0.301	0.00909	0/110 (0%)	0/110 (0%)	1/110 (1%)	109/110 (99%)	FAM20B
p53 Signaling	0.299	0.00901	0/111 (0%)	0/111 (0%)	1/111 (1%)	110/111 (99%)	GADD45B
Telomerase Signaling	0.299	0.00901	0/111 (0%)	0/111 (0%)	1/111 (1%)	110/111 (99%)	ELF4
Androgen Signaling	0.291	0.00877	0/114 (0%)	0/114 (0%)	1/114 (1%)	113/114 (99%)	PRKCA
Oxidative Phosphorylation	0.278	0.0084	0/119 (0%)	0/119 (0%)	1/119 (1%)	118/119 (99%)	NDUFB10
Pancreatic Adenocarcinoma Signaling	0.276	0.00833	0/120 (0%)	0/120 (0%)	1/120 (1%)	119/120 (99%)	TGFB2
Rac Signaling	0.276	0.00833	0/120 (0%)	0/120 (0%)	1/120 (1%)	119/120 (99%)	ITGA2
Role of NANOG in Mammalian Embryonic Stem Cell Pluripotency	0.271	0.0082	0/122 (0%)	0/122 (0%)	1/122 (1%)	121/122 (99%)	BMP5
NGF Signaling	0.268	0.00813	0/123 (0%)	0/123 (0%)	1/123 (1%)	122/123 (99%)	ROCK1
Gαi Signaling	0.268	0.00813	0/123 (0%)	0/123 (0%)	1/123 (1%)	122/123 (99%)	LPAR1
Role of Tissue Factor in Cancer	0.266	0.00806	0/124 (0%)	0/124 (0%)	1/124 (1%)	123/124 (99%)	PRKCA
Xenobiotic Metabolism Signaling	0.266	0.00692	0/289 (0%)	0/289 (0%)	2/289 (1%)	287/289 (99%)	PRKCA,MAF
Fc Epsilon RI Signaling	0.264	0.008	0/125 (0%)	0/125 (0%)	1/125 (1%)	124/125 (99%)	PRKCA
iCOS-iCOSL Signaling in T Helper Cells	0.264	0.008	0/125 (0%)	0/125 (0%)	1/125 (1%)	124/125 (99%)	PLEKHA4
Natural Killer Cell Signaling	0.259	0.00787	0/127 (0%)	0/127 (0%)	1/127 (1%)	126/127 (99%)	PRKCA
Synaptic Long Term Potentiation	0.257	0.00781	0/128 (0%)	0/128 (0%)	1/128 (1%)	127/128 (99%)	PRKCA
fMLP Signaling in Neutrophils	0.257	0.00781	0/128 (0%)	0/128 (0%)	1/128 (1%)	127/128 (99%)	PRKCA
Atherosclerosis Signaling	0.257	0.00781	0/128 (0%)	0/128 (0%)	1/128 (1%)	127/128 (99%)	PDGFD
Renin-Angiotensin Signaling	0.255	0.00775	0/129 (0%)	0/129 (0%)	1/129 (1%)	128/129 (99%)	PRKCA
Gustation Pathway	0.253	0.00769	0/130 (0%)	0/130 (0%)	1/130 (1%)	129/130 (99%)	PDE5A
HMGB1 Signaling	0.246	0.00752	0/133 (0%)	0/133 (0%)	1/133 (1%)	132/133 (99%)	TGFB2
GNRH Signaling	0.242	0.00741	0/135 (0%)	0/135 (0%)	1/135 (1%)	134/135 (99%)	PRKCA
FXR/RXR Activation	0.238	0.0073	0/137 (0%)	0/137 (0%)	1/137 (1%)	136/137 (99%)	FOXO1
Sperm Motility	0.232	0.00714	0/140 (0%)	0/140 (0%)	1/140 (1%)	139/140 (99%)	PRKCA
P2Y Purigenic Receptor Signaling Pathway	0.228	0.00704	0/142 (0%)	0/142 (0%)	1/142 (1%)	141/142 (99%)	PRKCA
Hereditary Breast Cancer Signaling	0.225	0.00694	0/144 (0%)	0/144 (0%)	1/144 (1%)	143/144 (99%)	GADD45B
Aryl Hydrocarbon Receptor Signaling	0.221	0.00685	0/146 (0%)	0/146 (0%)	1/146 (1%)	145/146 (99%)	TGFB2
Insulin Receptor Signaling	0.219	0.0068	0/147 (0%)	0/147 (0%)	1/147 (1%)	146/147 (99%)	FOXO1
Type II Diabetes Mellitus Signaling	0.217	0.00676	0/148 (0%)	0/148 (0%)	1/148 (1%)	147/148 (99%)	PRKCA
Synaptic Long Term Depression	0.205	0.00645	0/155 (0%)	0/155 (0%)	1/155 (1%)	154/155 (99%)	PRKCA

## Sheet: M5
Ingenuity Canonical Pathways	-log(p-value)	Ratio	Downregulated	No change	Upregulated	No overlap with dataset	Molecules
Human Embryonic Stem Cell Pluripotency	4.38	0.0473	0/148 (0%)	0/148 (0%)	7/148 (5%)	141/148 (95%)	INHBA,BMP5,PDGFD,TGFB2,SPHK1,FOXO1,BDNF
Hepatic Fibrosis / Hepatic Stellate Cell Activation	3.74	0.0374	0/187 (0%)	0/187 (0%)	7/187 (4%)	180/187 (96%)	MYL6,PDGFD,COL11A1,TGFB2,IL4R,COL8A1,COL24A1
VDR/RXR Activation	2.81	0.0506	0/79 (0%)	0/79 (0%)	4/79 (5%)	75/79 (95%)	SERPINB1,PRKCA,TGFB2,FOXO1
Regulation of Actin-based Motility by Rho	2.55	0.043	0/93 (0%)	0/93 (0%)	4/93 (4%)	89/93 (96%)	MYL6,ITGA2,ROCK1,ACTG2
Actin Cytoskeleton Signaling	2.46	0.0259	0/232 (0%)	0/232 (0%)	6/232 (3%)	226/232 (97%)	MYL6,PDGFD,TLN1,ITGA2,ROCK1,ACTG2
VEGF Signaling	2.31	0.0367	0/109 (0%)	0/109 (0%)	4/109 (4%)	105/109 (96%)	PRKCA,ROCK1,FOXO1,ACTG2
RhoGDI Signaling	2.27	0.0279	0/179 (0%)	0/179 (0%)	5/179 (3%)	174/179 (97%)	MYL6,PRKCA,ITGA2,ROCK1,ACTG2
RhoA Signaling	2.11	0.0323	0/124 (0%)	0/124 (0%)	4/124 (3%)	120/124 (97%)	MYL6,LPAR1,ROCK1,ACTG2
Caveolar-mediated Endocytosis Signaling	1.96	0.0411	0/73 (0%)	0/73 (0%)	3/73 (4%)	70/73 (96%)	PRKCA,ITGA2,ACTG2
Leukocyte Extravasation Signaling	1.93	0.0231	0/216 (0%)	0/216 (0%)	5/216 (2%)	211/216 (98%)	MYL6,PRKCA,ITGA2,ROCK1,ACTG2
Integrin Signaling	1.9	0.0227	0/220 (0%)	0/220 (0%)	5/220 (2%)	215/220 (98%)	TLN1,ITGA2,NEDD9,ROCK1,ACTG2
Protein Kinase A Signaling	1.87	0.0174	0/402 (0%)	0/402 (0%)	7/402 (2%)	395/402 (98%)	MYL6,AKAP7,CREM,PRKCA,TGFB2,ROCK1,PDE5A
Factors Promoting Cardiogenesis in Vertebrates	1.7	0.0326	0/92 (0%)	0/92 (0%)	3/92 (3%)	89/92 (97%)	BMP5,PRKCA,TGFB2
Tight Junction Signaling	1.68	0.024	0/167 (0%)	0/167 (0%)	4/167 (2%)	163/167 (98%)	MYL6,RAB13,TGFB2,ACTG2
PDGF Signaling	1.65	0.0312	0/96 (0%)	0/96 (0%)	3/96 (3%)	93/96 (97%)	PDGFD,PRKCA,SPHK1
Fcγ Receptor-mediated Phagocytosis in Macrophages and Monocytes	1.61	0.0303	0/99 (0%)	0/99 (0%)	3/99 (3%)	96/99 (97%)	TLN1,PRKCA,ACTG2
Axonal Guidance Signaling	1.61	0.0154	0/454 (0%)	0/454 (0%)	7/454 (2%)	447/454 (98%)	MYL6,BMP5,PDGFD,PRKCA,ITGA2,ROCK1,BDNF
FAK Signaling	1.58	0.0294	0/102 (0%)	0/102 (0%)	3/102 (3%)	99/102 (97%)	TLN1,ITGA2,ACTG2
PAK Signaling	1.57	0.0291	0/103 (0%)	0/103 (0%)	3/103 (3%)	100/103 (97%)	MYL6,PDGFD,ITGA2
Mechanisms of Viral Exit from Host Cells	1.57	0.0488	0/41 (0%)	0/41 (0%)	2/41 (5%)	39/41 (95%)	PRKCA,ACTG2
Gap Junction Signaling	1.57	0.0221	0/181 (0%)	0/181 (0%)	4/181 (2%)	177/181 (98%)	LPAR1,PRKCA,HTR2C,ACTG2
Cholecystokinin/Gastrin-mediated Signaling	1.54	0.0283	0/106 (0%)	0/106 (0%)	3/106 (3%)	103/106 (97%)	CREM,PRKCA,ROCK1
Virus Entry via Endocytic Pathways	1.52	0.0278	0/108 (0%)	0/108 (0%)	3/108 (3%)	105/108 (97%)	PRKCA,ITGA2,ACTG2
NRF2-mediated Oxidative Stress Response	1.48	0.0207	0/193 (0%)	0/193 (0%)	4/193 (2%)	189/193 (98%)	PRKCA,ERP29,MAF,ACTG2
Molecular Mechanisms of Cancer	1.48	0.0157	0/382 (0%)	0/382 (0%)	6/382 (2%)	376/382 (98%)	APH1B,BMP5,PRKCA,ITGA2,TGFB2,FOXO1
Paxillin Signaling	1.47	0.0265	0/113 (0%)	0/113 (0%)	3/113 (3%)	110/113 (97%)	TLN1,ITGA2,ACTG2
RAR Activation	1.45	0.0203	0/197 (0%)	0/197 (0%)	4/197 (2%)	193/197 (98%)	PRKCA,TGFB2,PNPLA4,CYP26A1
Clathrin-mediated Endocytosis Signaling	1.43	0.02	0/200 (0%)	0/200 (0%)	4/200 (2%)	196/200 (98%)	LDLRAP1,PDGFD,DAB2,ACTG2
HGF Signaling	1.42	0.0254	0/118 (0%)	0/118 (0%)	3/118 (3%)	115/118 (97%)	PRKCA,ITGA2,ELF4
ERK/MAPK Signaling	1.41	0.0197	0/203 (0%)	0/203 (0%)	4/203 (2%)	199/203 (98%)	TLN1,PRKCA,ITGA2,ELF4
PTEN Signaling	1.39	0.0248	0/121 (0%)	0/121 (0%)	3/121 (2%)	118/121 (98%)	PREX2,ITGA2,FOXO1
UDP-D-xylose and UDP-D-glucuronate Biosynthesis	1.37	0.143	0/7 (0%)	0/7 (0%)	1/7 (14%)	6/7 (86%)	UXS1
Spermine Biosynthesis	1.37	0.143	0/7 (0%)	0/7 (0%)	1/7 (14%)	6/7 (86%)	SMS
Actin Nucleation by ARP-WASP Complex	1.32	0.0357	0/56 (0%)	0/56 (0%)	2/56 (4%)	54/56 (96%)	ITGA2,ROCK1
Glycerol-3-phosphate Shuttle	1.31	0.125	0/8 (0%)	0/8 (0%)	1/8 (13%)	7/8 (88%)	GPD2
Gα12/13 Signaling	1.31	0.0229	0/131 (0%)	0/131 (0%)	3/131 (2%)	128/131 (98%)	MYL6,LPAR1,ROCK1
Regulation of Cellular Mechanics by Calpain Protease	1.29	0.0345	0/58 (0%)	0/58 (0%)	2/58 (3%)	56/58 (97%)	TLN1,ITGA2
cAMP-mediated signaling	1.27	0.0178	0/225 (0%)	0/225 (0%)	4/225 (2%)	221/225 (98%)	AKAP7,LPAR1,CREM,PDE5A
Acetate Conversion to Acetyl-CoA	1.22	0.1	0/10 (0%)	0/10 (0%)	1/10 (10%)	9/10 (90%)	ACSS3
Cellular Effects of Sildenafil (Viagra)	1.22	0.021	0/143 (0%)	0/143 (0%)	3/143 (2%)	140/143 (98%)	MYL6,PDE5A,ACTG2
Cell Cycle: G1/S Checkpoint Regulation	1.21	0.0312	0/64 (0%)	0/64 (0%)	2/64 (3%)	62/64 (97%)	TGFB2,FOXO1
Epithelial Adherens Junction Signaling	1.18	0.0203	0/148 (0%)	0/148 (0%)	3/148 (2%)	145/148 (98%)	MYL6,TGFB2,ACTG2
Cardiac Hypertrophy Signaling	1.17	0.0164	0/244 (0%)	0/244 (0%)	4/244 (2%)	240/244 (98%)	MYL6,MAPKAPK3,TGFB2,ROCK1
IL-12 Signaling and Production in Macrophages	1.17	0.02	0/150 (0%)	0/150 (0%)	3/150 (2%)	147/150 (98%)	PRKCA,TGFB2,MAF
Agrin Interactions at Neuromuscular Junction	1.15	0.0286	0/70 (0%)	0/70 (0%)	2/70 (3%)	68/70 (97%)	ITGA2,ACTG2
Signaling by Rho Family GTPases	1.15	0.0161	0/249 (0%)	0/249 (0%)	4/249 (2%)	245/249 (98%)	MYL6,ITGA2,ROCK1,ACTG2
Glycerol Degradation I	1.11	0.0769	0/13 (0%)	0/13 (0%)	1/13 (8%)	12/13 (92%)	GPD2
ErbB4 Signaling	1.11	0.027	0/74 (0%)	0/74 (0%)	2/74 (3%)	72/74 (97%)	APH1B,PRKCA
Acyl-CoA Hydrolysis	1.07	0.0714	0/14 (0%)	0/14 (0%)	1/14 (7%)	13/14 (93%)	ACOT9
Gαq Signaling	1.05	0.0179	0/168 (0%)	0/168 (0%)	3/168 (2%)	165/168 (98%)	PRKCA,ROCK1,HTR2C
Macropinocytosis Signaling	1.04	0.0247	0/81 (0%)	0/81 (0%)	2/81 (2%)	79/81 (98%)	PDGFD,PRKCA
CXCR4 Signaling	1.02	0.0173	0/173 (0%)	0/173 (0%)	3/173 (2%)	170/173 (98%)	MYL6,PRKCA,ROCK1
Tec Kinase Signaling	1.02	0.0173	0/173 (0%)	0/173 (0%)	3/173 (2%)	170/173 (98%)	PRKCA,ITGA2,ACTG2
IL-3 Signaling	1.02	0.0241	0/83 (0%)	0/83 (0%)	2/83 (2%)	81/83 (98%)	PRKCA,FOXO1
PEDF Signaling	1.01	0.0238	0/84 (0%)	0/84 (0%)	2/84 (2%)	82/84 (98%)	ROCK1,BDNF
G-Protein Coupled Receptor Signaling	1.01	0.0144	0/278 (0%)	0/278 (0%)	4/278 (1%)	274/278 (99%)	LPAR1,PRKCA,HTR2C,PDE5A
Germ Cell-Sertoli Cell Junction Signaling	1.01	0.017	0/176 (0%)	0/176 (0%)	3/176 (2%)	173/176 (98%)	ITGA2,TGFB2,ACTG2
Ephrin Receptor Signaling	1	0.0169	0/177 (0%)	0/177 (0%)	3/177 (2%)	174/177 (98%)	PDGFD,ITGA2,ROCK1
NF-κB Activation by Viruses	0.986	0.023	0/87 (0%)	0/87 (0%)	2/87 (2%)	85/87 (98%)	PRKCA,ITGA2
TGF-β Signaling	0.986	0.023	0/87 (0%)	0/87 (0%)	2/87 (2%)	85/87 (98%)	INHBA,TGFB2
HER-2 Signaling in Breast Cancer	0.978	0.0227	0/88 (0%)	0/88 (0%)	2/88 (2%)	86/88 (98%)	PRKCA,FOXO1
IL-4 Signaling	0.97	0.0225	0/89 (0%)	0/89 (0%)	2/89 (2%)	87/89 (98%)	IL13RA1,IL4R
Apoptosis Signaling	0.97	0.0225	0/89 (0%)	0/89 (0%)	2/89 (2%)	87/89 (98%)	PRKCA,ROCK1
PPARα/RXRα Activation	0.968	0.0164	0/183 (0%)	0/183 (0%)	3/183 (2%)	180/183 (98%)	PRKCA,TGFB2,GPD2
Crosstalk between Dendritic Cells and Natural Killer Cells	0.962	0.0222	0/90 (0%)	0/90 (0%)	2/90 (2%)	88/90 (98%)	TLN1,ACTG2
GADD45 Signaling	0.949	0.0526	0/19 (0%)	0/19 (0%)	1/19 (5%)	18/19 (95%)	GADD45B
Death Receptor Signaling	0.946	0.0217	0/92 (0%)	0/92 (0%)	2/92 (2%)	90/92 (98%)	ROCK1,ACTG2
Mitochondrial Dysfunction	0.942	0.016	0/188 (0%)	0/188 (0%)	3/188 (2%)	185/188 (98%)	APH1B,GPD2,NDUFB10
Neuregulin Signaling	0.938	0.0215	0/93 (0%)	0/93 (0%)	2/93 (2%)	91/93 (98%)	PRKCA,ITGA2
Regulation of the Epithelial-Mesenchymal Transition Pathway	0.937	0.0159	0/189 (0%)	0/189 (0%)	3/189 (2%)	186/189 (98%)	APH1B,PDGFD,TGFB2
Agranulocyte Adhesion and Diapedesis	0.932	0.0158	0/190 (0%)	0/190 (0%)	3/190 (2%)	187/190 (98%)	MYL6,ITGA2,ACTG2
Cardiomyocyte Differentiation via BMP Receptors	0.928	0.05	0/20 (0%)	0/20 (0%)	1/20 (5%)	19/20 (95%)	BMP5
Urea Cycle	0.928	0.05	0/20 (0%)	0/20 (0%)	1/20 (5%)	19/20 (95%)	CPS1
ErbB Signaling	0.901	0.0204	0/98 (0%)	0/98 (0%)	2/98 (2%)	96/98 (98%)	PRKCA,FOXO1
D-myo-inositol (1,4,5)-trisphosphate Degradation	0.889	0.0455	0/22 (0%)	0/22 (0%)	1/22 (5%)	21/22 (95%)	BPNT1
Role of Macrophages, Fibroblasts and Endothelial Cells in Rheumatoid Arthritis	0.867	0.0127	0/315 (0%)	0/315 (0%)	4/315 (1%)	311/315 (99%)	CEBPD,PDGFD,PRKCA,ROCK1
CDK5 Signaling	0.866	0.0194	0/103 (0%)	0/103 (0%)	2/103 (2%)	101/103 (98%)	ITGA2,BDNF
Thrombin Signaling	0.843	0.0144	0/209 (0%)	0/209 (0%)	3/209 (1%)	206/209 (99%)	MYL6,PRKCA,ROCK1
Antiproliferative Role of TOB in T Cell Signaling	0.822	0.0385	0/26 (0%)	0/26 (0%)	1/26 (4%)	25/26 (96%)	TGFB2
p38 MAPK Signaling	0.778	0.0171	0/117 (0%)	0/117 (0%)	2/117 (2%)	115/117 (98%)	MAPKAPK3,TGFB2
Neuropathic Pain Signaling In Dorsal Horn Neurons	0.773	0.0169	0/118 (0%)	0/118 (0%)	2/118 (2%)	116/118 (98%)	PRKCA,BDNF
Glioma Signaling	0.773	0.0169	0/118 (0%)	0/118 (0%)	2/118 (2%)	116/118 (98%)	PDGFD,PRKCA
Dolichyl-diphosphooligosaccharide Biosynthesis	0.765	0.0333	0/30 (0%)	0/30 (0%)	1/30 (3%)	29/30 (97%)	ALG14
Corticotropin Releasing Hormone Signaling	0.756	0.0165	0/121 (0%)	0/121 (0%)	2/121 (2%)	119/121 (98%)	PRKCA,BDNF
phagosome formation	0.75	0.0164	0/122 (0%)	0/122 (0%)	2/122 (2%)	120/122 (98%)	PRKCA,ITGA2
Sphingosine-1-phosphate Signaling	0.729	0.0159	0/126 (0%)	0/126 (0%)	2/126 (2%)	124/126 (98%)	PDGFD,SPHK1
Nitric Oxide Signaling in the Cardiovascular System	0.729	0.0159	0/126 (0%)	0/126 (0%)	2/126 (2%)	124/126 (98%)	PRKCA,PDE5A
Superpathway of D-myo-inositol (1,4,5)-trisphosphate Metabolism	0.728	0.0303	0/33 (0%)	0/33 (0%)	1/33 (3%)	32/33 (97%)	BPNT1
Oxidative Ethanol Degradation III	0.728	0.0303	0/33 (0%)	0/33 (0%)	1/33 (3%)	32/33 (97%)	ACSS3
Role of Osteoblasts, Osteoclasts and Chondrocytes in Rheumatoid Arthritis	0.727	0.0126	0/238 (0%)	0/238 (0%)	3/238 (1%)	235/238 (99%)	BMP5,ITGA2,FOXO1
PI3K/AKT Signaling	0.713	0.0155	0/129 (0%)	0/129 (0%)	2/129 (2%)	127/129 (98%)	ITGA2,FOXO1
IL-17A Signaling in Fibroblasts	0.705	0.0286	0/35 (0%)	0/35 (0%)	1/35 (3%)	34/35 (97%)	CEBPD
Phospholipase C Signaling	0.702	0.0122	0/245 (0%)	0/245 (0%)	3/245 (1%)	242/245 (99%)	MYL6,PRKCA,ITGA2
14-3-3-mediated Signaling	0.698	0.0152	0/132 (0%)	0/132 (0%)	2/132 (2%)	130/132 (98%)	PRKCA,FOXO1
Ethanol Degradation IV	0.694	0.0278	0/36 (0%)	0/36 (0%)	1/36 (3%)	35/36 (97%)	ACSS3
Interferon Signaling	0.694	0.0278	0/36 (0%)	0/36 (0%)	1/36 (3%)	35/36 (97%)	IFITM2
PI3K Signaling in B Lymphocytes	0.693	0.015	0/133 (0%)	0/133 (0%)	2/133 (2%)	131/133 (98%)	IL4R,PLEKHA4
CCR3 Signaling in Eosinophils	0.684	0.0148	0/135 (0%)	0/135 (0%)	2/135 (1%)	133/135 (99%)	PRKCA,ROCK1
Adipogenesis pathway	0.684	0.0148	0/135 (0%)	0/135 (0%)	2/135 (1%)	133/135 (99%)	CEBPD,FOXO1
Role of Pattern Recognition Receptors in Recognition of Bacteria and Viruses	0.674	0.0146	0/137 (0%)	0/137 (0%)	2/137 (1%)	135/137 (99%)	PRKCA,TGFB2
p70S6K Signaling	0.674	0.0146	0/137 (0%)	0/137 (0%)	2/137 (1%)	135/137 (99%)	PRKCA,IL4R
Superpathway of Citrulline Metabolism	0.673	0.0263	0/38 (0%)	0/38 (0%)	1/38 (3%)	37/38 (97%)	CPS1
Notch Signaling	0.673	0.0263	0/38 (0%)	0/38 (0%)	1/38 (3%)	37/38 (97%)	APH1B
autophagy	0.653	0.025	0/40 (0%)	0/40 (0%)	1/40 (3%)	39/40 (98%)	STX17
Cardiac β-adrenergic Signaling	0.647	0.014	0/143 (0%)	0/143 (0%)	2/143 (1%)	141/143 (99%)	AKAP7,PDE5A
Thyroid Cancer Signaling	0.644	0.0244	0/41 (0%)	0/41 (0%)	1/41 (2%)	40/41 (98%)	BDNF
UVC-Induced MAPK Signaling	0.634	0.0238	0/42 (0%)	0/42 (0%)	1/42 (2%)	41/42 (98%)	PRKCA
tRNA Splicing	0.617	0.0227	0/44 (0%)	0/44 (0%)	1/44 (2%)	43/44 (98%)	PDE5A
Ethanol Degradation II	0.592	0.0213	0/47 (0%)	0/47 (0%)	1/47 (2%)	46/47 (98%)	ACSS3
Retinol Biosynthesis	0.577	0.0204	0/49 (0%)	0/49 (0%)	1/49 (2%)	48/49 (98%)	PNPLA4
Triacylglycerol Degradation	0.569	0.02	0/50 (0%)	0/50 (0%)	1/50 (2%)	49/50 (98%)	PNPLA4
Stearate Biosynthesis I (Animals)	0.569	0.02	0/50 (0%)	0/50 (0%)	1/50 (2%)	49/50 (98%)	ACOT9
Glioblastoma Multiforme Signaling	0.562	0.0122	0/164 (0%)	0/164 (0%)	2/164 (1%)	162/164 (99%)	PDGFD,FOXO1
nNOS Signaling in Neurons	0.555	0.0192	0/52 (0%)	0/52 (0%)	1/52 (2%)	51/52 (98%)	PRKCA
Amyloid Processing	0.555	0.0192	0/52 (0%)	0/52 (0%)	1/52 (2%)	51/52 (98%)	APH1B
eNOS Signaling	0.548	0.0119	0/168 (0%)	0/168 (0%)	2/168 (1%)	166/168 (99%)	LPAR1,PRKCA
Semaphorin Signaling in Neurons	0.548	0.0189	0/53 (0%)	0/53 (0%)	1/53 (2%)	52/53 (98%)	ROCK1
Serotonin Receptor Signaling	0.548	0.0189	0/53 (0%)	0/53 (0%)	1/53 (2%)	52/53 (98%)	HTR2C
Cdc42 Signaling	0.544	0.0118	0/169 (0%)	0/169 (0%)	2/169 (1%)	167/169 (99%)	MYL6,ITGA2
Unfolded protein response	0.541	0.0185	0/54 (0%)	0/54 (0%)	1/54 (2%)	53/54 (98%)	CEBPD
Cancer Drug Resistance By Drug Efflux	0.528	0.0179	0/56 (0%)	0/56 (0%)	1/56 (2%)	55/56 (98%)	FOXO1
Hepatic Cholestasis	0.527	0.0115	0/174 (0%)	0/174 (0%)	2/174 (1%)	172/174 (99%)	PRKCA,TGFB2
Aldosterone Signaling in Epithelial Cells	0.52	0.0114	0/176 (0%)	0/176 (0%)	2/176 (1%)	174/176 (99%)	HSPB11,PRKCA
Dopamine-DARPP32 Feedback in cAMP Signaling	0.52	0.0114	0/176 (0%)	0/176 (0%)	2/176 (1%)	174/176 (99%)	CREM,PRKCA
Docosahexaenoic Acid (DHA) Signaling	0.515	0.0172	0/58 (0%)	0/58 (0%)	1/58 (2%)	57/58 (98%)	FOXO1
ATM Signaling	0.509	0.0169	0/59 (0%)	0/59 (0%)	1/59 (2%)	58/59 (98%)	GADD45B
MSP-RON Signaling Pathway	0.503	0.0167	0/60 (0%)	0/60 (0%)	1/60 (2%)	59/60 (98%)	ACTG2
Wnt/Ca+ pathway	0.503	0.0167	0/60 (0%)	0/60 (0%)	1/60 (2%)	59/60 (98%)	PRKCA
Ephrin A Signaling	0.491	0.0161	0/62 (0%)	0/62 (0%)	1/62 (2%)	61/62 (98%)	ROCK1
Sertoli Cell-Sertoli Cell Junction Signaling	0.488	0.0108	0/186 (0%)	0/186 (0%)	2/186 (1%)	184/186 (99%)	ITGA2,ACTG2
Calcium Signaling	0.488	0.0108	0/186 (0%)	0/186 (0%)	2/186 (1%)	184/186 (99%)	MYL6,TRPC4
PCP pathway	0.485	0.0159	0/63 (0%)	0/63 (0%)	1/63 (2%)	62/63 (98%)	ROCK1
Mitotic Roles of Polo-Like Kinase	0.469	0.0152	0/66 (0%)	0/66 (0%)	1/66 (2%)	65/66 (98%)	PLK2
UVB-Induced MAPK Signaling	0.469	0.0152	0/66 (0%)	0/66 (0%)	1/66 (2%)	65/66 (98%)	PRKCA
Calcium-induced T Lymphocyte Apoptosis	0.458	0.0147	0/68 (0%)	0/68 (0%)	1/68 (1%)	67/68 (99%)	PRKCA
Remodeling of Epithelial Adherens Junctions	0.458	0.0147	0/68 (0%)	0/68 (0%)	1/68 (1%)	67/68 (99%)	ACTG2
EIF2 Signaling	0.456	0.0102	0/197 (0%)	0/197 (0%)	2/197 (1%)	195/197 (99%)	RPL38,RPL27
Thrombopoietin Signaling	0.453	0.0145	0/69 (0%)	0/69 (0%)	1/69 (1%)	68/69 (99%)	PRKCA
ErbB2-ErbB3 Signaling	0.453	0.0145	0/69 (0%)	0/69 (0%)	1/69 (1%)	68/69 (99%)	FOXO1
ILK Signaling	0.453	0.0101	0/198 (0%)	0/198 (0%)	2/198 (1%)	196/198 (99%)	MYL6,ACTG2
Role of NFAT in Cardiac Hypertrophy	0.45	0.0101	0/199 (0%)	0/199 (0%)	2/199 (1%)	197/199 (99%)	PRKCA,TGFB2
PXR/RXR Activation	0.448	0.0143	0/70 (0%)	0/70 (0%)	1/70 (1%)	69/70 (99%)	FOXO1
IL-8 Signaling	0.445	0.00995	0/201 (0%)	0/201 (0%)	2/201 (1%)	199/201 (99%)	PRKCA,ROCK1
Role of JAK1 and JAK3 in γc Cytokine Signaling	0.444	0.0141	0/71 (0%)	0/71 (0%)	1/71 (1%)	70/71 (99%)	IL4R
IL-10 Signaling	0.439	0.0139	0/72 (0%)	0/72 (0%)	1/72 (1%)	71/72 (99%)	IL4R
T Helper Cell Differentiation	0.439	0.0139	0/72 (0%)	0/72 (0%)	1/72 (1%)	71/72 (99%)	IL4R
EGF Signaling	0.439	0.0139	0/72 (0%)	0/72 (0%)	1/72 (1%)	71/72 (99%)	PRKCA
Basal Cell Carcinoma Signaling	0.434	0.0137	0/73 (0%)	0/73 (0%)	1/73 (1%)	72/73 (99%)	BMP5
CCR5 Signaling in Macrophages	0.429	0.0135	0/74 (0%)	0/74 (0%)	1/74 (1%)	73/74 (99%)	PRKCA
Pyridoxal 5'-phosphate Salvage Pathway	0.429	0.0135	0/74 (0%)	0/74 (0%)	1/74 (1%)	73/74 (99%)	FAM20B
Role of MAPK Signaling in the Pathogenesis of Influenza	0.425	0.0133	0/75 (0%)	0/75 (0%)	1/75 (1%)	74/75 (99%)	PRKCA
Ephrin B Signaling	0.425	0.0133	0/75 (0%)	0/75 (0%)	1/75 (1%)	74/75 (99%)	ROCK1
Chemokine Signaling	0.425	0.0133	0/75 (0%)	0/75 (0%)	1/75 (1%)	74/75 (99%)	PRKCA
Breast Cancer Regulation by Stathmin1	0.424	0.00957	0/209 (0%)	0/209 (0%)	2/209 (1%)	207/209 (99%)	PRKCA,ROCK1
Melatonin Signaling	0.416	0.013	0/77 (0%)	0/77 (0%)	1/77 (1%)	76/77 (99%)	PRKCA
BMP signaling pathway	0.416	0.013	0/77 (0%)	0/77 (0%)	1/77 (1%)	76/77 (99%)	BMP5
Cyclins and Cell Cycle Regulation	0.411	0.0128	0/78 (0%)	0/78 (0%)	1/78 (1%)	77/78 (99%)	TGFB2
Angiopoietin Signaling	0.407	0.0127	0/79 (0%)	0/79 (0%)	1/79 (1%)	78/79 (99%)	FOXO1
GPCR-Mediated Integration of Enteroendocrine Signaling Exemplified by an L Cell	0.403	0.0125	0/80 (0%)	0/80 (0%)	1/80 (1%)	79/80 (99%)	NPY2R
Regulation of IL-2 Expression in Activated and Anergic T Lymphocytes	0.399	0.0123	0/81 (0%)	0/81 (0%)	1/81 (1%)	80/81 (99%)	TGFB2
Neurotrophin/TRK Signaling	0.399	0.0123	0/81 (0%)	0/81 (0%)	1/81 (1%)	80/81 (99%)	BDNF
Erythropoietin Signaling	0.395	0.0122	0/82 (0%)	0/82 (0%)	1/82 (1%)	81/82 (99%)	PRKCA
Non-Small Cell Lung Cancer Signaling	0.391	0.012	0/83 (0%)	0/83 (0%)	1/83 (1%)	82/83 (99%)	PRKCA
Growth Hormone Signaling	0.383	0.0118	0/85 (0%)	0/85 (0%)	1/85 (1%)	84/85 (99%)	PRKCA
LPS-stimulated MAPK Signaling	0.379	0.0116	0/86 (0%)	0/86 (0%)	1/86 (1%)	85/86 (99%)	PRKCA
Prolactin Signaling	0.379	0.0116	0/86 (0%)	0/86 (0%)	1/86 (1%)	85/86 (99%)	PRKCA
HIPPO signaling	0.375	0.0115	0/87 (0%)	0/87 (0%)	1/87 (1%)	86/87 (99%)	FRMD6
Leptin Signaling in Obesity	0.368	0.0112	0/89 (0%)	0/89 (0%)	1/89 (1%)	88/89 (99%)	FOXO1
Reelin Signaling in Neurons	0.357	0.0109	0/92 (0%)	0/92 (0%)	1/92 (1%)	91/92 (99%)	ITGA2
GPCR-Mediated Nutrient Sensing in Enteroendocrine Cells	0.357	0.0109	0/92 (0%)	0/92 (0%)	1/92 (1%)	91/92 (99%)	PRKCA
PPAR Signaling	0.354	0.0108	0/93 (0%)	0/93 (0%)	1/93 (1%)	92/93 (99%)	PDGFD
VEGF Family Ligand-Receptor Interactions	0.35	0.0106	0/94 (0%)	0/94 (0%)	1/94 (1%)	93/94 (99%)	PRKCA
FGF Signaling	0.35	0.0106	0/94 (0%)	0/94 (0%)	1/94 (1%)	93/94 (99%)	PRKCA
Ceramide Signaling	0.34	0.0103	0/97 (0%)	0/97 (0%)	1/97 (1%)	96/97 (99%)	SPHK1
α-Adrenergic Signaling	0.34	0.0103	0/97 (0%)	0/97 (0%)	1/97 (1%)	96/97 (99%)	PRKCA
Huntington's Disease Signaling	0.338	0.0081	0/247 (0%)	0/247 (0%)	2/247 (1%)	245/247 (99%)	PRKCA,BDNF
Prostate Cancer Signaling	0.337	0.0102	0/98 (0%)	0/98 (0%)	1/98 (1%)	97/98 (99%)	FOXO1
G Beta Gamma Signaling	0.337	0.0102	0/98 (0%)	0/98 (0%)	1/98 (1%)	97/98 (99%)	PRKCA
UVA-Induced MAPK Signaling	0.321	0.00971	0/103 (0%)	0/103 (0%)	1/103 (1%)	102/103 (99%)	PRKCA
Chronic Myeloid Leukemia Signaling	0.318	0.00962	0/104 (0%)	0/104 (0%)	1/104 (1%)	103/104 (99%)	TGFB2
IGF-1 Signaling	0.307	0.00926	0/108 (0%)	0/108 (0%)	1/108 (1%)	107/108 (99%)	FOXO1
Salvage Pathways of Pyrimidine Ribonucleotides	0.301	0.00909	0/110 (0%)	0/110 (0%)	1/110 (1%)	109/110 (99%)	FAM20B
p53 Signaling	0.299	0.00901	0/111 (0%)	0/111 (0%)	1/111 (1%)	110/111 (99%)	GADD45B
Telomerase Signaling	0.299	0.00901	0/111 (0%)	0/111 (0%)	1/111 (1%)	110/111 (99%)	ELF4
Androgen Signaling	0.291	0.00877	0/114 (0%)	0/114 (0%)	1/114 (1%)	113/114 (99%)	PRKCA
Oxidative Phosphorylation	0.278	0.0084	0/119 (0%)	0/119 (0%)	1/119 (1%)	118/119 (99%)	NDUFB10
Pancreatic Adenocarcinoma Signaling	0.276	0.00833	0/120 (0%)	0/120 (0%)	1/120 (1%)	119/120 (99%)	TGFB2
Rac Signaling	0.276	0.00833	0/120 (0%)	0/120 (0%)	1/120 (1%)	119/120 (99%)	ITGA2
Role of NANOG in Mammalian Embryonic Stem Cell Pluripotency	0.271	0.0082	0/122 (0%)	0/122 (0%)	1/122 (1%)	121/122 (99%)	BMP5
NGF Signaling	0.268	0.00813	0/123 (0%)	0/123 (0%)	1/123 (1%)	122/123 (99%)	ROCK1
Gαi Signaling	0.268	0.00813	0/123 (0%)	0/123 (0%)	1/123 (1%)	122/123 (99%)	LPAR1
Role of Tissue Factor in Cancer	0.266	0.00806	0/124 (0%)	0/124 (0%)	1/124 (1%)	123/124 (99%)	PRKCA
Xenobiotic Metabolism Signaling	0.266	0.00692	0/289 (0%)	0/289 (0%)	2/289 (1%)	287/289 (99%)	PRKCA,MAF
Fc Epsilon RI Signaling	0.264	0.008	0/125 (0%)	0/125 (0%)	1/125 (1%)	124/125 (99%)	PRKCA
iCOS-iCOSL Signaling in T Helper Cells	0.264	0.008	0/125 (0%)	0/125 (0%)	1/125 (1%)	124/125 (99%)	PLEKHA4
Natural Killer Cell Signaling	0.259	0.00787	0/127 (0%)	0/127 (0%)	1/127 (1%)	126/127 (99%)	PRKCA
Synaptic Long Term Potentiation	0.257	0.00781	0/128 (0%)	0/128 (0%)	1/128 (1%)	127/128 (99%)	PRKCA
fMLP Signaling in Neutrophils	0.257	0.00781	0/128 (0%)	0/128 (0%)	1/128 (1%)	127/128 (99%)	PRKCA
Atherosclerosis Signaling	0.257	0.00781	0/128 (0%)	0/128 (0%)	1/128 (1%)	127/128 (99%)	PDGFD
Renin-Angiotensin Signaling	0.255	0.00775	0/129 (0%)	0/129 (0%)	1/129 (1%)	128/129 (99%)	PRKCA
Gustation Pathway	0.253	0.00769	0/130 (0%)	0/130 (0%)	1/130 (1%)	129/130 (99%)	PDE5A
HMGB1 Signaling	0.246	0.00752	0/133 (0%)	0/133 (0%)	1/133 (1%)	132/133 (99%)	TGFB2
GNRH Signaling	0.242	0.00741	0/135 (0%)	0/135 (0%)	1/135 (1%)	134/135 (99%)	PRKCA
FXR/RXR Activation	0.238	0.0073	0/137 (0%)	0/137 (0%)	1/137 (1%)	136/137 (99%)	FOXO1
Sperm Motility	0.232	0.00714	0/140 (0%)	0/140 (0%)	1/140 (1%)	139/140 (99%)	PRKCA
P2Y Purigenic Receptor Signaling Pathway	0.228	0.00704	0/142 (0%)	0/142 (0%)	1/142 (1%)	141/142 (99%)	PRKCA
Hereditary Breast Cancer Signaling	0.225	0.00694	0/144 (0%)	0/144 (0%)	1/144 (1%)	143/144 (99%)	GADD45B
Aryl Hydrocarbon Receptor Signaling	0.221	0.00685	0/146 (0%)	0/146 (0%)	1/146 (1%)	145/146 (99%)	TGFB2
Insulin Receptor Signaling	0.219	0.0068	0/147 (0%)	0/147 (0%)	1/147 (1%)	146/147 (99%)	FOXO1
Type II Diabetes Mellitus Signaling	0.217	0.00676	0/148 (0%)	0/148 (0%)	1/148 (1%)	147/148 (99%)	PRKCA
Synaptic Long Term Depression	0.205	0.00645	0/155 (0%)	0/155 (0%)	1/155 (1%)	154/155 (99%)	PRKCA

## Sheet: M6
Ingenuity Canonical Pathways	-log(p-value)	Ratio	Downregulated	No change	Upregulated	No overlap with dataset	Molecules
Polyamine Regulation in Colon Cancer	2.19	0.087	2/23 (9%)	0/23 (0%)	0/23 (0%)	21/23 (91%)	MYC,MXD1
Acyl Carrier Protein Metabolism	1.68	0.25	1/4 (25%)	0/4 (0%)	0/4 (0%)	3/4 (75%)	AASDHPPT
Cancer Drug Resistance By Drug Efflux	1.45	0.0357	2/56 (4%)	0/56 (0%)	0/56 (0%)	54/56 (96%)	PDK1,ABCG2
Asparagine Biosynthesis I	1.38	0.125	1/8 (13%)	0/8 (0%)	0/8 (0%)	7/8 (88%)	ASNS
Creatine-phosphate Biosynthesis	1.33	0.111	1/9 (11%)	0/9 (0%)	0/9 (0%)	8/9 (89%)	CKMT1A/CKMT1B
Rapoport-Luebering Glycolytic Shunt	1.25	0.0909	1/11 (9%)	0/11 (0%)	0/11 (0%)	10/11 (91%)	MINPP1
Cleavage and Polyadenylation of Pre-mRNA	1.21	0.0833	1/12 (8%)	0/12 (0%)	0/12 (0%)	11/12 (92%)	NUDT21
S-methyl-5-thio-α-D-ribose 1-phosphate Degradation	1.21	0.0833	1/12 (8%)	0/12 (0%)	0/12 (0%)	11/12 (92%)	MRI1
Eicosanoid Signaling	1.13	0.0235	2/85 (2%)	0/85 (0%)	0/85 (0%)	83/85 (98%)	PAFAH1B2,PTGFR
Reelin Signaling in Neurons	1.07	0.0217	2/92 (2%)	0/92 (0%)	0/92 (0%)	90/92 (98%)	PAFAH1B2,FRK
Lysine Degradation II	1.07	0.0588	1/17 (6%)	0/17 (0%)	0/17 (0%)	16/17 (94%)	AASDHPPT
nNOS Signaling in Skeletal Muscle Cells	0.998	0.05	1/20 (5%)	0/20 (0%)	0/20 (0%)	19/20 (95%)	RYR2
Lysine Degradation V	0.941	0.0435	1/23 (4%)	0/23 (0%)	0/23 (0%)	22/23 (96%)	AASDHPPT
Estrogen-mediated S-phase Entry	0.923	0.0417	1/24 (4%)	0/24 (0%)	0/24 (0%)	23/24 (96%)	MYC
D-myo-inositol (1,3,4)-trisphosphate Biosynthesis	0.891	0.0385	1/26 (4%)	0/26 (0%)	0/26 (0%)	25/26 (96%)	MINPP1
IL-15 Production	0.876	0.037	1/27 (4%)	0/27 (0%)	0/27 (0%)	26/27 (96%)	FRK
Cell Cycle Control of Chromosomal Replication	0.876	0.037	1/27 (4%)	0/27 (0%)	0/27 (0%)	26/27 (96%)	ORC4
Folate Transformations I	0.861	0.0357	1/28 (4%)	0/28 (0%)	0/28 (0%)	27/28 (96%)	MTHFS
Role of Tissue Factor in Cancer	0.856	0.0161	2/124 (2%)	0/124 (0%)	0/124 (0%)	122/124 (98%)	FRK,ARRB1
Colorectal Cancer Metastasis Signaling	0.828	0.0119	3/252 (1%)	0/252 (0%)	0/252 (0%)	249/252 (99%)	MYC,RHOV,ARRB1
Cytotoxic T Lymphocyte-mediated Apoptosis of Target Cells	0.807	0.0312	1/32 (3%)	0/32 (0%)	0/32 (0%)	31/32 (97%)	CD247
Superpathway of D-myo-inositol (1,4,5)-trisphosphate Metabolism	0.795	0.0303	1/33 (3%)	0/33 (0%)	0/33 (0%)	32/33 (97%)	MINPP1
Sperm Motility	0.773	0.0143	2/140 (1%)	0/140 (0%)	0/140 (0%)	138/140 (99%)	PAFAH1B2,FRK
Notch Signaling	0.739	0.0263	1/38 (3%)	0/38 (0%)	0/38 (0%)	37/38 (97%)	CNTN1
autophagy	0.719	0.025	1/40 (3%)	0/40 (0%)	0/40 (0%)	39/40 (98%)	ATG16L1
Thyroid Cancer Signaling	0.71	0.0244	1/41 (2%)	0/41 (0%)	0/41 (0%)	40/41 (98%)	MYC
Synaptic Long Term Depression	0.705	0.0129	2/155 (1%)	0/155 (0%)	0/155 (0%)	153/155 (99%)	PAFAH1B2,RYR2
Netrin Signaling	0.682	0.0227	1/44 (2%)	0/44 (0%)	0/44 (0%)	43/44 (98%)	RYR2
Glioblastoma Multiforme Signaling	0.669	0.0122	2/164 (1%)	0/164 (0%)	0/164 (0%)	162/164 (99%)	MYC,RHOV
Gluconeogenesis I	0.665	0.0217	1/46 (2%)	0/46 (0%)	0/46 (0%)	45/46 (98%)	ME3
Hematopoiesis from Pluripotent Stem Cells	0.657	0.0213	1/47 (2%)	0/47 (0%)	0/47 (0%)	46/47 (98%)	CD247
Estrogen Biosynthesis	0.649	0.0208	1/48 (2%)	0/48 (0%)	0/48 (0%)	47/48 (98%)	HSD17B1
Tec Kinase Signaling	0.635	0.0116	2/173 (1%)	0/173 (0%)	0/173 (0%)	171/173 (99%)	RHOV,FRK
Aldosterone Signaling in Epithelial Cells	0.624	0.0114	2/176 (1%)	0/176 (0%)	0/176 (0%)	174/176 (99%)	DNAJC12,DNAJC24
Semaphorin Signaling in Neurons	0.611	0.0189	1/53 (2%)	0/53 (0%)	0/53 (0%)	52/53 (98%)	RHOV
Actin Nucleation by ARP-WASP Complex	0.591	0.0179	1/56 (2%)	0/56 (0%)	0/56 (0%)	55/56 (98%)	RHOV
Nur77 Signaling in T Lymphocytes	0.578	0.0172	1/58 (2%)	0/58 (0%)	0/58 (0%)	57/58 (98%)	CD247
ILK Signaling	0.552	0.0101	2/198 (1%)	0/198 (0%)	0/198 (0%)	196/198 (99%)	MYC,RHOV
Clathrin-mediated Endocytosis Signaling	0.546	0.01	2/200 (1%)	0/200 (0%)	0/200 (0%)	198/200 (99%)	TF,ARRB1
ERK5 Signaling	0.541	0.0156	1/64 (2%)	0/64 (0%)	0/64 (0%)	63/64 (98%)	MYC
Cell Cycle: G1/S Checkpoint Regulation	0.541	0.0156	1/64 (2%)	0/64 (0%)	0/64 (0%)	63/64 (98%)	MYC
Glutamate Receptor Signaling	0.541	0.0156	1/64 (2%)	0/64 (0%)	0/64 (0%)	63/64 (98%)	SLC1A1
Endothelin-1 Signaling	0.54	0.0099	2/202 (1%)	0/202 (0%)	0/202 (0%)	200/202 (99%)	PAFAH1B2,MYC
mTOR Signaling	0.531	0.00976	1/205 (0%)	0/205 (0%)	1/205 (0%)	203/205 (99%)	RHOV,RPSA
Endometrial Cancer Signaling	0.53	0.0152	1/66 (2%)	0/66 (0%)	0/66 (0%)	65/66 (98%)	MYC
Calcium-induced T Lymphocyte Apoptosis	0.519	0.0147	1/68 (1%)	0/68 (0%)	0/68 (0%)	67/68 (99%)	CD247
Thrombopoietin Signaling	0.514	0.0145	1/69 (1%)	0/69 (0%)	0/69 (0%)	68/69 (99%)	MYC
ErbB2-ErbB3 Signaling	0.514	0.0145	1/69 (1%)	0/69 (0%)	0/69 (0%)	68/69 (99%)	MYC
Myc Mediated Apoptosis Signaling	0.509	0.0143	1/70 (1%)	0/70 (0%)	0/70 (0%)	69/70 (99%)	MYC
Glioma Invasiveness Signaling	0.504	0.0141	1/71 (1%)	0/71 (0%)	0/71 (0%)	70/71 (99%)	RHOV
Phospholipases	0.499	0.0139	1/72 (1%)	0/72 (0%)	0/72 (0%)	71/72 (99%)	PAFAH1B2
GABA Receptor Signaling	0.494	0.0137	1/73 (1%)	0/73 (0%)	0/73 (0%)	72/73 (99%)	GABRB1
CCR5 Signaling in Macrophages	0.489	0.0135	1/74 (1%)	0/74 (0%)	0/74 (0%)	73/74 (99%)	CD247
STAT3 Pathway	0.489	0.0135	1/74 (1%)	0/74 (0%)	0/74 (0%)	73/74 (99%)	MYC
Role of MAPK Signaling in the Pathogenesis of Influenza	0.484	0.0133	1/75 (1%)	0/75 (0%)	0/75 (0%)	74/75 (99%)	PAFAH1B2
VDR/RXR Activation	0.466	0.0127	1/79 (1%)	0/79 (0%)	0/79 (0%)	78/79 (99%)	MXD1
Estrogen-Dependent Breast Cancer Signaling	0.457	0.0123	1/81 (1%)	0/81 (0%)	0/81 (0%)	80/81 (99%)	HSD17B1
Regulation of IL-2 Expression in Activated and Anergic T Lymphocytes	0.457	0.0123	1/81 (1%)	0/81 (0%)	0/81 (0%)	80/81 (99%)	CD247
Prolactin Signaling	0.436	0.0116	1/86 (1%)	0/86 (0%)	0/86 (0%)	85/86 (99%)	MYC
Small Cell Lung Cancer Signaling	0.432	0.0115	1/87 (1%)	0/87 (0%)	0/87 (0%)	86/87 (99%)	MYC
Bladder Cancer Signaling	0.432	0.0115	1/87 (1%)	0/87 (0%)	0/87 (0%)	86/87 (99%)	MYC
Phospholipase C Signaling	0.43	0.00816	2/245 (1%)	0/245 (0%)	0/245 (0%)	243/245 (99%)	CD247,RHOV
Superpathway of Inositol Phosphate Compounds	0.426	0.0081	2/247 (1%)	0/247 (0%)	0/247 (0%)	245/247 (99%)	PPP1R16B,MINPP1
Leptin Signaling in Obesity	0.425	0.0112	1/89 (1%)	0/89 (0%)	0/89 (0%)	88/89 (99%)	LEPR
OX40 Signaling Pathway	0.425	0.0112	1/89 (1%)	0/89 (0%)	0/89 (0%)	88/89 (99%)	CD247
Neuregulin Signaling	0.41	0.0108	1/93 (1%)	0/93 (0%)	0/93 (0%)	92/93 (99%)	MYC
Regulation of Actin-based Motility by Rho	0.41	0.0108	1/93 (1%)	0/93 (0%)	0/93 (0%)	92/93 (99%)	RHOV
Acute Myeloid Leukemia Signaling	0.406	0.0106	1/94 (1%)	0/94 (0%)	0/94 (0%)	93/94 (99%)	MYC
Protein Ubiquitination Pathway	0.401	0.00772	2/259 (1%)	0/259 (0%)	0/259 (0%)	257/259 (99%)	DNAJC12,DNAJC24
PDGF Signaling	0.399	0.0104	1/96 (1%)	0/96 (0%)	0/96 (0%)	95/96 (99%)	MYC
CTLA4 Signaling in Cytotoxic T Lymphocytes	0.389	0.0101	1/99 (1%)	0/99 (0%)	0/99 (0%)	98/99 (99%)	CD247
Chronic Myeloid Leukemia Signaling	0.373	0.00962	1/104 (1%)	0/104 (0%)	0/104 (0%)	103/104 (99%)	MYC
Cholecystokinin/Gastrin-mediated Signaling	0.367	0.00943	1/106 (1%)	0/106 (0%)	0/106 (0%)	105/106 (99%)	RHOV
Mouse Embryonic Stem Cell Pluripotency	0.367	0.00943	1/106 (1%)	0/106 (0%)	0/106 (0%)	105/106 (99%)	MYC
Antioxidant Action of Vitamin C	0.358	0.00917	1/109 (1%)	0/109 (0%)	0/109 (0%)	108/109 (99%)	PAFAH1B2
Type I Diabetes Mellitus Signaling	0.352	0.00901	1/111 (1%)	0/111 (0%)	0/111 (0%)	110/111 (99%)	CD247
Telomerase Signaling	0.352	0.00901	1/111 (1%)	0/111 (0%)	0/111 (0%)	110/111 (99%)	MYC
Gαs Signaling	0.346	0.00885	1/113 (1%)	0/113 (0%)	0/113 (0%)	112/113 (99%)	RYR2
T Cell Receptor Signaling	0.343	0.00877	1/114 (1%)	0/114 (0%)	0/114 (0%)	113/114 (99%)	CD247
p38 MAPK Signaling	0.335	0.00855	1/117 (1%)	0/117 (0%)	0/117 (0%)	116/117 (99%)	MYC
phagosome formation	0.322	0.0082	1/122 (1%)	0/122 (0%)	0/122 (0%)	121/122 (99%)	RHOV
iCOS-iCOSL Signaling in T Helper Cells	0.314	0.008	1/125 (1%)	0/125 (0%)	0/125 (0%)	124/125 (99%)	CD247
Sphingosine-1-phosphate Signaling	0.312	0.00794	1/126 (1%)	0/126 (0%)	0/126 (0%)	125/126 (99%)	RHOV
Nitric Oxide Signaling in the Cardiovascular System	0.312	0.00794	1/126 (1%)	0/126 (0%)	0/126 (0%)	125/126 (99%)	RYR2
Natural Killer Cell Signaling	0.31	0.00787	1/127 (1%)	0/127 (0%)	0/127 (0%)	126/127 (99%)	CD247
LXR/RXR Activation	0.307	0.00781	1/128 (1%)	0/128 (0%)	0/128 (0%)	127/128 (99%)	TF
Atherosclerosis Signaling	0.307	0.00781	1/128 (1%)	0/128 (0%)	0/128 (0%)	127/128 (99%)	PAFAH1B2
HMGB1 Signaling	0.296	0.00752	1/133 (1%)	0/133 (0%)	0/133 (0%)	132/133 (99%)	RHOV
CD28 Signaling in T Helper Cells	0.293	0.00746	1/134 (1%)	0/134 (0%)	0/134 (0%)	133/134 (99%)	CD247
PKCθ Signaling in T Lymphocytes	0.293	0.00746	1/134 (1%)	0/134 (0%)	0/134 (0%)	133/134 (99%)	CD247
D-myo-inositol (1,4,5,6)-Tetrakisphosphate Biosynthesis	0.291	0.00741	1/135 (1%)	0/135 (0%)	0/135 (0%)	134/135 (99%)	PPP1R16B
D-myo-inositol (3,4,5,6)-tetrakisphosphate Biosynthesis	0.291	0.00741	1/135 (1%)	0/135 (0%)	0/135 (0%)	134/135 (99%)	PPP1R16B
FXR/RXR Activation	0.287	0.0073	1/137 (1%)	0/137 (0%)	0/137 (0%)	136/137 (99%)	TF
P2Y Purigenic Receptor Signaling Pathway	0.276	0.00704	1/142 (1%)	0/142 (0%)	0/142 (0%)	141/142 (99%)	MYC
Cardiac β-adrenergic Signaling	0.274	0.00699	1/143 (1%)	0/143 (0%)	0/143 (0%)	142/143 (99%)	RYR2
Aryl Hydrocarbon Receptor Signaling	0.268	0.00685	1/146 (1%)	0/146 (0%)	0/146 (0%)	145/146 (99%)	MYC
Ovarian Cancer Signaling	0.268	0.00685	1/146 (1%)	0/146 (0%)	0/146 (0%)	145/146 (99%)	ARRB1
3-phosphoinositide Degradation	0.255	0.00654	1/153 (1%)	0/153 (0%)	0/153 (0%)	152/153 (99%)	PPP1R16B
D-myo-inositol-5-phosphate Metabolism	0.253	0.00649	1/154 (1%)	0/154 (0%)	0/154 (0%)	153/154 (99%)	PPP1R16B
Regulation of eIF4 and p70S6K Signaling	0.241	0.00621	0/161 (0%)	0/161 (0%)	1/161 (1%)	160/161 (99%)	RPSA
Tight Junction Signaling	0.231	0.00599	1/167 (1%)	0/167 (0%)	0/167 (0%)	166/167 (99%)	NUDT21
Gαq Signaling	0.229	0.00595	1/168 (1%)	0/168 (0%)	0/168 (0%)	167/168 (99%)	RHOV
Cdc42 Signaling	0.227	0.00592	1/169 (1%)	0/169 (0%)	0/169 (0%)	168/169 (99%)	CD247
Wnt/β-catenin Signaling	0.226	0.00588	1/170 (1%)	0/170 (0%)	0/170 (0%)	169/170 (99%)	MYC
Acute Phase Response Signaling	0.224	0.00585	1/171 (1%)	0/171 (0%)	0/171 (0%)	170/171 (99%)	TF
CXCR4 Signaling	0.221	0.00578	1/173 (1%)	0/173 (0%)	0/173 (0%)	172/173 (99%)	RHOV
Germ Cell-Sertoli Cell Junction Signaling	0.217	0.00568	1/176 (1%)	0/176 (0%)	0/176 (0%)	175/176 (99%)	RHOV
RhoGDI Signaling	0.212	0.00559	1/179 (1%)	0/179 (0%)	0/179 (0%)	178/179 (99%)	RHOV
Calcium Signaling	0.202	0.00538	1/186 (1%)	0/186 (0%)	0/186 (0%)	185/186 (99%)	RYR2
Hepatic Fibrosis / Hepatic Stellate Cell Activation	0.201	0.00535	1/187 (1%)	0/187 (0%)	0/187 (0%)	186/187 (99%)	LEPR
Role of NFAT in Regulation of the Immune Response	0.198	0.00529	1/189 (1%)	0/189 (0%)	0/189 (0%)	188/189 (99%)	CD247

## Sheet: M7
Ingenuity Canonical Pathways	-log(p-value)	Ratio	Downregulated	No change	Upregulated	No overlap with dataset	Molecules
Protein Ubiquitination Pathway	4.75	0.0347	9/259 (3%)	0/259 (0%)	0/259 (0%)	250/259 (97%)	USP36,USP14,UCHL3,SUGT1,USP24,SACS,UBE2D1,UBE2G1,DNAJB9
Glutamate Receptor Signaling	1.29	0.0312	2/64 (3%)	0/64 (0%)	0/64 (0%)	62/64 (97%)	HOMER1,SLC38A1
Hypoxia Signaling in the Cardiovascular System	1.28	0.0308	2/65 (3%)	0/65 (0%)	0/65 (0%)	63/65 (97%)	UBE2D1,UBE2G1
Assembly of RNA Polymerase III Complex	1.15	0.0769	1/13 (8%)	0/13 (0%)	0/13 (0%)	12/13 (92%)	GTF3C4
Ceramide Degradation	1.15	0.0769	1/13 (8%)	0/13 (0%)	0/13 (0%)	12/13 (92%)	ACER2
Inositol Pyrophosphates Biosynthesis	1.09	0.0667	1/15 (7%)	0/15 (0%)	0/15 (0%)	14/15 (93%)	PPIP5K2
Sphingosine and Sphingosine-1-phosphate Metabolism	1.01	0.0556	1/18 (6%)	0/18 (0%)	0/18 (0%)	17/18 (94%)	ACER2
Role of JAK1, JAK2 and TYK2 in Interferon Signaling	0.893	0.0417	1/24 (4%)	0/24 (0%)	0/24 (0%)	23/24 (96%)	IFNAR2
Sphingosine-1-phosphate Signaling	0.794	0.0159	2/126 (2%)	0/126 (0%)	0/126 (0%)	124/126 (98%)	ACER2,RHOU
Huntington's Disease Signaling	0.78	0.0121	3/247 (1%)	0/247 (0%)	0/247 (0%)	244/247 (99%)	TCERG1,RPH3A,CPLX2
Role of JAK2 in Hormone-like Cytokine Signaling	0.754	0.0294	1/34 (3%)	0/34 (0%)	0/34 (0%)	33/34 (97%)	SOCS4
CDP-diacylglycerol Biosynthesis I	0.743	0.0286	1/35 (3%)	0/35 (0%)	0/35 (0%)	34/35 (97%)	GPAM
Interferon Signaling	0.732	0.0278	1/36 (3%)	0/36 (0%)	0/36 (0%)	35/36 (97%)	IFNAR2
Inhibition of Matrix Metalloproteases	0.691	0.025	1/40 (3%)	0/40 (0%)	0/40 (0%)	39/40 (98%)	MMP16
Phosphatidylglycerol Biosynthesis II (Non-plastidic)	0.681	0.0244	1/41 (2%)	0/41 (0%)	0/41 (0%)	40/41 (98%)	GPAM
tRNA Splicing	0.654	0.0227	1/44 (2%)	0/44 (0%)	0/44 (0%)	43/44 (98%)	TSEN2
Role of Oct4 in Mammalian Embryonic Stem Cell Pluripotency	0.637	0.0217	1/46 (2%)	0/46 (0%)	0/46 (0%)	45/46 (98%)	NR6A1
Gαq Signaling	0.607	0.0119	2/168 (1%)	0/168 (0%)	0/168 (0%)	166/168 (99%)	RGS4,RHOU
Acute Phase Response Signaling	0.596	0.0117	2/171 (1%)	0/171 (0%)	0/171 (0%)	169/171 (99%)	SOCS4,CRABP1
Semaphorin Signaling in Neurons	0.584	0.0189	1/53 (2%)	0/53 (0%)	0/53 (0%)	52/53 (98%)	RHOU
Aldosterone Signaling in Epithelial Cells	0.578	0.0114	2/176 (1%)	0/176 (0%)	0/176 (0%)	174/176 (99%)	SACS,DNAJB9
Unfolded protein response	0.577	0.0185	1/54 (2%)	0/54 (0%)	0/54 (0%)	53/54 (98%)	DNAJB9
Actin Nucleation by ARP-WASP Complex	0.563	0.0179	1/56 (2%)	0/56 (0%)	0/56 (0%)	55/56 (98%)	RHOU
Triacylglycerol Biosynthesis	0.563	0.0179	1/56 (2%)	0/56 (0%)	0/56 (0%)	55/56 (98%)	GPAM
NRF2-mediated Oxidative Stress Response	0.523	0.0104	2/193 (1%)	0/193 (0%)	0/193 (0%)	191/193 (99%)	USP14,DNAJB9
Retinoic acid Mediated Apoptosis Signaling	0.515	0.0156	1/64 (2%)	0/64 (0%)	0/64 (0%)	63/64 (98%)	CRABP1
Glioma Invasiveness Signaling	0.478	0.0141	1/71 (1%)	0/71 (0%)	0/71 (0%)	70/71 (99%)	RHOU
STAT3 Pathway	0.463	0.0135	1/74 (1%)	0/74 (0%)	0/74 (0%)	73/74 (99%)	SOCS4
tRNA Charging	0.428	0.0122	1/82 (1%)	0/82 (0%)	0/82 (0%)	81/82 (99%)	NARS2
JAK/Stat Signaling	0.423	0.012	1/83 (1%)	0/83 (0%)	0/83 (0%)	82/83 (99%)	SOCS4
Growth Hormone Signaling	0.415	0.0118	1/85 (1%)	0/85 (0%)	0/85 (0%)	84/85 (99%)	SOCS4
Prolactin Signaling	0.411	0.0116	1/86 (1%)	0/86 (0%)	0/86 (0%)	85/86 (99%)	SOCS4
Bladder Cancer Signaling	0.408	0.0115	1/87 (1%)	0/87 (0%)	0/87 (0%)	86/87 (99%)	MMP16
Superpathway of Inositol Phosphate Compounds	0.387	0.0081	2/247 (1%)	0/247 (0%)	0/247 (0%)	245/247 (99%)	PPIP5K2,NUDT4
Regulation of Actin-based Motility by Rho	0.385	0.0108	1/93 (1%)	0/93 (0%)	0/93 (0%)	92/93 (99%)	RHOU
Colorectal Cancer Metastasis Signaling	0.377	0.00794	2/252 (1%)	0/252 (0%)	0/252 (0%)	250/252 (99%)	RHOU,MMP16
Cholecystokinin/Gastrin-mediated Signaling	0.343	0.00943	1/106 (1%)	0/106 (0%)	0/106 (0%)	105/106 (99%)	RHOU
IGF-1 Signaling	0.337	0.00926	1/108 (1%)	0/108 (0%)	0/108 (0%)	107/108 (99%)	SOCS4
VEGF Signaling	0.334	0.00917	1/109 (1%)	0/109 (0%)	0/109 (0%)	108/109 (99%)	EIF1AX
Type I Diabetes Mellitus Signaling	0.328	0.00901	1/111 (1%)	0/111 (0%)	0/111 (0%)	110/111 (99%)	SOCS4
HIF1α Signaling	0.312	0.00855	1/117 (1%)	0/117 (0%)	0/117 (0%)	116/117 (99%)	MMP16
p38 MAPK Signaling	0.312	0.00855	1/117 (1%)	0/117 (0%)	0/117 (0%)	116/117 (99%)	MAPKAPK5
phagosome formation	0.3	0.0082	1/122 (1%)	0/122 (0%)	0/122 (0%)	121/122 (99%)	RHOU
Gαi Signaling	0.297	0.00813	1/123 (1%)	0/123 (0%)	0/123 (0%)	122/123 (99%)	RGS4
Nitric Oxide Signaling in the Cardiovascular System	0.29	0.00794	1/126 (1%)	0/126 (0%)	0/126 (0%)	125/126 (99%)	SLC7A1
phagosome maturation	0.288	0.00787	1/127 (1%)	0/127 (0%)	0/127 (0%)	126/127 (99%)	EEA1
HMGB1 Signaling	0.274	0.00752	1/133 (1%)	0/133 (0%)	0/133 (0%)	132/133 (99%)	RHOU
D-myo-inositol (1,4,5,6)-Tetrakisphosphate Biosynthesis	0.27	0.00741	1/135 (1%)	0/135 (0%)	0/135 (0%)	134/135 (99%)	NUDT4
D-myo-inositol (3,4,5,6)-tetrakisphosphate Biosynthesis	0.27	0.00741	1/135 (1%)	0/135 (0%)	0/135 (0%)	134/135 (99%)	NUDT4
Type II Diabetes Mellitus Signaling	0.244	0.00676	1/148 (1%)	0/148 (0%)	0/148 (0%)	147/148 (99%)	SOCS4
3-phosphoinositide Degradation	0.234	0.00654	1/153 (1%)	0/153 (0%)	0/153 (0%)	152/153 (99%)	NUDT4
D-myo-inositol-5-phosphate Metabolism	0.233	0.00649	1/154 (1%)	0/154 (0%)	0/154 (0%)	153/154 (99%)	NUDT4
Regulation of eIF4 and p70S6K Signaling	0.221	0.00621	1/161 (1%)	0/161 (0%)	0/161 (0%)	160/161 (99%)	EIF1AX
Glioblastoma Multiforme Signaling	0.216	0.0061	1/164 (1%)	0/164 (0%)	0/164 (0%)	163/164 (99%)	RHOU
Tight Junction Signaling	0.211	0.00599	1/167 (1%)	0/167 (0%)	0/167 (0%)	166/167 (99%)	EPB41
eNOS Signaling	0.21	0.00595	1/168 (1%)	0/168 (0%)	0/168 (0%)	167/168 (99%)	SLC7A1
CXCR4 Signaling	0.202	0.00578	1/173 (1%)	0/173 (0%)	0/173 (0%)	172/173 (99%)	RHOU
Tec Kinase Signaling	0.202	0.00578	1/173 (1%)	0/173 (0%)	0/173 (0%)	172/173 (99%)	RHOU
Germ Cell-Sertoli Cell Junction Signaling	0.198	0.00568	1/176 (1%)	0/176 (0%)	0/176 (0%)	175/176 (99%)	RHOU

## Sheet: M8
Ingenuity Canonical Pathways	-log(p-value)	Ratio	Downregulated	No change	Upregulated	No overlap with dataset	Molecules
Cholecystokinin/Gastrin-mediated Signaling	2.17	0.0283	3/106 (3%)	0/106 (0%)	0/106 (0%)	103/106 (97%)	ITPR2,GNA13,ROCK2
Thrombin Signaling	2.15	0.0191	4/209 (2%)	0/209 (0%)	0/209 (0%)	205/209 (98%)	F2R,ITPR2,GNA13,ROCK2
Gα12/13 Signaling	1.92	0.0229	3/131 (2%)	0/131 (0%)	0/131 (0%)	128/131 (98%)	F2R,GNA13,ROCK2
Protein Kinase A Signaling	1.81	0.0124	5/402 (1%)	0/402 (0%)	0/402 (0%)	397/402 (99%)	ITPR2,GNA13,PPP3R1,SMPDL3A,ROCK2
Gαq Signaling	1.63	0.0179	3/168 (2%)	0/168 (0%)	0/168 (0%)	165/168 (98%)	ITPR2,PPP3R1,ROCK2
CXCR4 Signaling	1.6	0.0173	3/173 (2%)	0/173 (0%)	0/173 (0%)	170/173 (98%)	ITPR2,GNA13,ROCK2
Tyrosine Biosynthesis IV	1.6	0.143	0/7 (0%)	0/7 (0%)	1/7 (14%)	6/7 (86%)	PCBD2
Calcium-induced T Lymphocyte Apoptosis	1.6	0.0294	2/68 (3%)	0/68 (0%)	0/68 (0%)	66/68 (97%)	ITPR2,PPP3R1
Myo-inositol Biosynthesis	1.54	0.125	1/8 (13%)	0/8 (0%)	0/8 (0%)	7/8 (88%)	IMPAD1
Geranylgeranyldiphosphate Biosynthesis	1.54	0.125	1/8 (13%)	0/8 (0%)	0/8 (0%)	7/8 (88%)	COX10
S-adenosyl-L-methionine Biosynthesis	1.54	0.125	1/8 (13%)	0/8 (0%)	0/8 (0%)	7/8 (88%)	MAT2A
Ephrin B Signaling	1.52	0.0267	2/75 (3%)	0/75 (0%)	0/75 (0%)	73/75 (97%)	GNA13,ROCK2
Role of NFAT in Regulation of the Immune Response	1.5	0.0159	3/189 (2%)	0/189 (0%)	0/189 (0%)	186/189 (98%)	ITPR2,GNA13,PPP3R1
Assembly of RNA Polymerase I Complex	1.49	0.111	1/9 (11%)	0/9 (0%)	0/9 (0%)	8/9 (89%)	POLR1A
1D-myo-inositol Hexakisphosphate Biosynthesis V (from Ins(1,3,4)P3)	1.49	0.111	1/9 (11%)	0/9 (0%)	0/9 (0%)	8/9 (89%)	IPPK
Phenylalanine Degradation I (Aerobic)	1.41	0.0909	0/11 (0%)	0/11 (0%)	1/11 (9%)	10/11 (91%)	PCBD2
Breast Cancer Regulation by Stathmin1	1.39	0.0144	3/209 (1%)	0/209 (0%)	0/209 (0%)	206/209 (99%)	ITPR2,GNA13,ROCK2
Sphingomyelin Metabolism	1.31	0.0714	1/14 (7%)	0/14 (0%)	0/14 (0%)	13/14 (93%)	SGMS1
Actin Cytoskeleton Signaling	1.28	0.0129	3/232 (1%)	0/232 (0%)	0/232 (0%)	229/232 (99%)	F2R,GNA13,ROCK2
Inositol Pyrophosphates Biosynthesis	1.28	0.0667	1/15 (7%)	0/15 (0%)	0/15 (0%)	14/15 (93%)	IPPK
Ceramide Biosynthesis	1.25	0.0625	1/16 (6%)	0/16 (0%)	0/16 (0%)	15/16 (94%)	KDSR
Cardiac Hypertrophy Signaling	1.23	0.0123	3/244 (1%)	0/244 (0%)	0/244 (0%)	241/244 (99%)	GNA13,PPP3R1,ROCK2
Phospholipase C Signaling	1.23	0.0122	3/245 (1%)	0/245 (0%)	0/245 (0%)	242/245 (99%)	ITPR2,GNA13,PPP3R1
Androgen Signaling	1.19	0.0175	2/114 (2%)	0/114 (0%)	0/114 (0%)	112/114 (98%)	GNA13,GTF2A1
Protein Ubiquitination Pathway	1.17	0.0116	3/259 (1%)	0/259 (0%)	0/259 (0%)	256/259 (99%)	USP37,USP10,USP6
RhoA Signaling	1.13	0.0161	2/124 (2%)	0/124 (0%)	0/124 (0%)	122/124 (98%)	GNA13,ROCK2
iCOS-iCOSL Signaling in T Helper Cells	1.12	0.016	2/125 (2%)	0/125 (0%)	0/125 (0%)	123/125 (98%)	ITPR2,PPP3R1
D-myo-inositol (1,4,5)-trisphosphate Degradation	1.11	0.0455	1/22 (5%)	0/22 (0%)	0/22 (0%)	21/22 (95%)	IMPAD1
Synaptic Long Term Potentiation	1.1	0.0156	2/128 (2%)	0/128 (0%)	0/128 (0%)	126/128 (98%)	ITPR2,PPP3R1
fMLP Signaling in Neutrophils	1.1	0.0156	2/128 (2%)	0/128 (0%)	0/128 (0%)	126/128 (98%)	ITPR2,PPP3R1
Polyamine Regulation in Colon Cancer	1.1	0.0435	1/23 (4%)	0/23 (0%)	0/23 (0%)	22/23 (96%)	PSME4
Gustation Pathway	1.09	0.0154	2/130 (2%)	0/130 (0%)	0/130 (0%)	128/130 (98%)	ITPR2,SMPDL3A
Methionine Degradation I (to Homocysteine)	1.08	0.0417	1/24 (4%)	0/24 (0%)	0/24 (0%)	23/24 (96%)	MAT2A
PI3K Signaling in B Lymphocytes	1.08	0.015	2/133 (2%)	0/133 (0%)	0/133 (0%)	131/133 (98%)	ITPR2,PPP3R1
CD28 Signaling in T Helper Cells	1.07	0.0149	2/134 (1%)	0/134 (0%)	0/134 (0%)	132/134 (99%)	ITPR2,PPP3R1
CCR3 Signaling in Eosinophils	1.06	0.0148	2/135 (1%)	0/135 (0%)	0/135 (0%)	133/135 (99%)	ITPR2,ROCK2
Androgen Biosynthesis	1.05	0.0385	1/26 (4%)	0/26 (0%)	0/26 (0%)	25/26 (96%)	SRD5A1
1D-myo-inositol Hexakisphosphate Biosynthesis II (Mammalian)	1.01	0.0357	1/28 (4%)	0/28 (0%)	0/28 (0%)	27/28 (96%)	IPPK
Cysteine Biosynthesis III (mammalia)	0.973	0.0323	1/31 (3%)	0/31 (0%)	0/31 (0%)	30/31 (97%)	MAT2A
Synaptic Long Term Depression	0.964	0.0129	2/155 (1%)	0/155 (0%)	0/155 (0%)	153/155 (99%)	ITPR2,GNA13
Superpathway of D-myo-inositol (1,4,5)-trisphosphate Metabolism	0.947	0.0303	1/33 (3%)	0/33 (0%)	0/33 (0%)	32/33 (97%)	IMPAD1
Relaxin Signaling	0.941	0.0125	2/160 (1%)	0/160 (0%)	0/160 (0%)	158/160 (99%)	GNA13,SMPDL3A
Coagulation System	0.923	0.0286	1/35 (3%)	0/35 (0%)	0/35 (0%)	34/35 (97%)	F2R
Superpathway of Geranylgeranyldiphosphate Biosynthesis I (via Mevalonate)	0.923	0.0286	1/35 (3%)	0/35 (0%)	0/35 (0%)	34/35 (97%)	COX10
Dopamine-DARPP32 Feedback in cAMP Signaling	0.874	0.0114	2/176 (1%)	0/176 (0%)	0/176 (0%)	174/176 (99%)	ITPR2,PPP3R1
Ephrin Receptor Signaling	0.87	0.0113	2/177 (1%)	0/177 (0%)	0/177 (0%)	175/177 (99%)	GNA13,ROCK2
autophagy	0.869	0.025	1/40 (3%)	0/40 (0%)	0/40 (0%)	39/40 (98%)	ATG5
RhoGDI Signaling	0.862	0.0112	2/179 (1%)	0/179 (0%)	0/179 (0%)	177/179 (99%)	GNA13,ROCK2
Gap Junction Signaling	0.854	0.011	2/181 (1%)	0/181 (0%)	0/181 (0%)	179/181 (99%)	ITPR2,PPP3R1
Calcium Signaling	0.836	0.0108	2/186 (1%)	0/186 (0%)	0/186 (0%)	184/186 (99%)	ITPR2,PPP3R1
Netrin Signaling	0.831	0.0227	1/44 (2%)	0/44 (0%)	0/44 (0%)	43/44 (98%)	PPP3R1
tRNA Splicing	0.831	0.0227	1/44 (2%)	0/44 (0%)	0/44 (0%)	43/44 (98%)	SMPDL3A
CREB Signaling in Neurons	0.814	0.0104	2/192 (1%)	0/192 (0%)	0/192 (0%)	190/192 (99%)	ITPR2,GNA13
Role of NFAT in Cardiac Hypertrophy	0.789	0.0101	2/199 (1%)	0/199 (0%)	0/199 (0%)	197/199 (99%)	ITPR2,PPP3R1
Clathrin-mediated Endocytosis Signaling	0.786	0.01	2/200 (1%)	0/200 (0%)	0/200 (0%)	198/200 (99%)	F2R,PPP3R1
IL-8 Signaling	0.783	0.00995	2/201 (1%)	0/201 (0%)	0/201 (0%)	199/201 (99%)	GNA13,ROCK2
Assembly of RNA Polymerase II Complex	0.78	0.02	1/50 (2%)	0/50 (0%)	0/50 (0%)	49/50 (98%)	GTF2A1
Endothelin-1 Signaling	0.779	0.0099	2/202 (1%)	0/202 (0%)	0/202 (0%)	200/202 (99%)	ITPR2,GNA13
nNOS Signaling in Neurons	0.764	0.0192	1/52 (2%)	0/52 (0%)	0/52 (0%)	51/52 (98%)	PPP3R1
Semaphorin Signaling in Neurons	0.757	0.0189	1/53 (2%)	0/53 (0%)	0/53 (0%)	52/53 (98%)	ROCK2
Serotonin Receptor Signaling	0.757	0.0189	1/53 (2%)	0/53 (0%)	0/53 (0%)	52/53 (98%)	SLC18A1
Unfolded protein response	0.749	0.0185	1/54 (2%)	0/54 (0%)	0/54 (0%)	53/54 (98%)	SEL1L
Actin Nucleation by ARP-WASP Complex	0.735	0.0179	1/56 (2%)	0/56 (0%)	0/56 (0%)	55/56 (98%)	ROCK2
Nur77 Signaling in T Lymphocytes	0.721	0.0172	1/58 (2%)	0/58 (0%)	0/58 (0%)	57/58 (98%)	PPP3R1
cAMP-mediated signaling	0.708	0.00889	2/225 (1%)	0/225 (0%)	0/225 (0%)	223/225 (99%)	PPP3R1,SMPDL3A
Activation of IRF by Cytosolic Pattern Recognition Receptors	0.695	0.0161	1/62 (2%)	0/62 (0%)	0/62 (0%)	61/62 (98%)	ADAR
Ephrin A Signaling	0.695	0.0161	1/62 (2%)	0/62 (0%)	0/62 (0%)	61/62 (98%)	ROCK2
PCP pathway	0.689	0.0159	1/63 (2%)	0/63 (0%)	0/63 (0%)	62/63 (98%)	ROCK2
ERK5 Signaling	0.683	0.0156	1/64 (2%)	0/64 (0%)	0/64 (0%)	63/64 (98%)	GNA13
Superpathway of Methionine Degradation	0.677	0.0154	1/65 (2%)	0/65 (0%)	0/65 (0%)	64/65 (98%)	MAT2A
Superpathway of Inositol Phosphate Compounds	0.647	0.0081	2/247 (1%)	0/247 (0%)	0/247 (0%)	245/247 (99%)	STYX,IPPK
Axonal Guidance Signaling	0.644	0.00661	3/454 (1%)	0/454 (0%)	0/454 (0%)	451/454 (99%)	GNA13,PPP3R1,ROCK2
Glioma Invasiveness Signaling	0.643	0.0141	1/71 (1%)	0/71 (0%)	0/71 (0%)	70/71 (99%)	F2R
Signaling by Rho Family GTPases	0.642	0.00803	2/249 (1%)	0/249 (0%)	0/249 (0%)	247/249 (99%)	GNA13,ROCK2
EGF Signaling	0.638	0.0139	1/72 (1%)	0/72 (0%)	0/72 (0%)	71/72 (99%)	ITPR2
GM-CSF Signaling	0.627	0.0135	1/74 (1%)	0/74 (0%)	0/74 (0%)	73/74 (99%)	PPP3R1
Chemokine Signaling	0.622	0.0133	1/75 (1%)	0/75 (0%)	0/75 (0%)	74/75 (99%)	ROCK2
GDNF Family Ligand-Receptor Interactions	0.603	0.0127	1/79 (1%)	0/79 (0%)	0/79 (0%)	78/79 (99%)	ITPR2
GPCR-Mediated Integration of Enteroendocrine Signaling Exemplified by an L Cell	0.598	0.0125	1/80 (1%)	0/80 (0%)	0/80 (0%)	79/80 (99%)	ITPR2
Regulation of IL-2 Expression in Activated and Anergic T Lymphocytes	0.593	0.0123	1/81 (1%)	0/81 (0%)	0/81 (0%)	80/81 (99%)	PPP3R1
IL-3 Signaling	0.584	0.012	1/83 (1%)	0/83 (0%)	0/83 (0%)	82/83 (99%)	PPP3R1
Non-Small Cell Lung Cancer Signaling	0.584	0.012	1/83 (1%)	0/83 (0%)	0/83 (0%)	82/83 (99%)	ITPR2
PEDF Signaling	0.58	0.0119	1/84 (1%)	0/84 (0%)	0/84 (0%)	83/84 (99%)	ROCK2
Dopamine Receptor Signaling	0.55	0.011	1/91 (1%)	0/91 (0%)	0/91 (0%)	90/91 (99%)	SLC18A1
GPCR-Mediated Nutrient Sensing in Enteroendocrine Cells	0.546	0.0109	1/92 (1%)	0/92 (0%)	0/92 (0%)	91/92 (99%)	ITPR2
Glucocorticoid Receptor Signaling	0.542	0.00683	2/293 (1%)	0/293 (0%)	0/293 (0%)	291/293 (99%)	PPP3R1,GTF2A1
IL-1 Signaling	0.538	0.0106	1/94 (1%)	0/94 (0%)	0/94 (0%)	93/94 (99%)	GNA13
α-Adrenergic Signaling	0.527	0.0103	1/97 (1%)	0/97 (0%)	0/97 (0%)	96/97 (99%)	ITPR2
Prostate Cancer Signaling	0.523	0.0102	1/98 (1%)	0/98 (0%)	0/98 (0%)	97/98 (99%)	SRD5A1
G Beta Gamma Signaling	0.523	0.0102	1/98 (1%)	0/98 (0%)	0/98 (0%)	97/98 (99%)	GNA13
RANK Signaling in Osteoclasts	0.509	0.0098	1/102 (1%)	0/102 (0%)	0/102 (0%)	101/102 (99%)	PPP3R1
Role of Macrophages, Fibroblasts and Endothelial Cells in Rheumatoid Arthritis	0.5	0.00635	2/315 (1%)	0/315 (0%)	0/315 (0%)	313/315 (99%)	PPP3R1,ROCK2
SAPK/JNK Signaling	0.498	0.00952	1/105 (1%)	0/105 (0%)	0/105 (0%)	104/105 (99%)	GNA13
VEGF Signaling	0.485	0.00917	1/109 (1%)	0/109 (0%)	0/109 (0%)	108/109 (99%)	ROCK2
T Cell Receptor Signaling	0.469	0.00877	1/114 (1%)	0/114 (0%)	0/114 (0%)	113/114 (99%)	PPP3R1
Neuropathic Pain Signaling In Dorsal Horn Neurons	0.457	0.00847	1/118 (1%)	0/118 (0%)	0/118 (0%)	117/118 (99%)	ITPR2
Oxidative Phosphorylation	0.454	0.0084	1/119 (1%)	0/119 (0%)	0/119 (0%)	118/119 (99%)	COX10
Corticotropin Releasing Hormone Signaling	0.448	0.00826	1/121 (1%)	0/121 (0%)	0/121 (0%)	120/121 (99%)	ITPR2
NGF Signaling	0.443	0.00813	1/123 (1%)	0/123 (0%)	0/123 (0%)	122/123 (99%)	ROCK2
Role of Tissue Factor in Cancer	0.44	0.00806	1/124 (1%)	0/124 (0%)	0/124 (0%)	123/124 (99%)	GNA13
Sphingosine-1-phosphate Signaling	0.434	0.00794	1/126 (1%)	0/126 (0%)	0/126 (0%)	125/126 (99%)	GNA13
Nitric Oxide Signaling in the Cardiovascular System	0.434	0.00794	1/126 (1%)	0/126 (0%)	0/126 (0%)	125/126 (99%)	ITPR2
Estrogen Receptor Signaling	0.429	0.00781	1/128 (1%)	0/128 (0%)	0/128 (0%)	127/128 (99%)	GTF2A1
Renin-Angiotensin Signaling	0.426	0.00775	1/129 (1%)	0/129 (0%)	0/129 (0%)	128/129 (99%)	ITPR2
PKCθ Signaling in T Lymphocytes	0.413	0.00746	1/134 (1%)	0/134 (0%)	0/134 (0%)	133/134 (99%)	PPP3R1
GNRH Signaling	0.411	0.00741	1/135 (1%)	0/135 (0%)	0/135 (0%)	134/135 (99%)	ITPR2
D-myo-inositol (1,4,5,6)-Tetrakisphosphate Biosynthesis	0.411	0.00741	1/135 (1%)	0/135 (0%)	0/135 (0%)	134/135 (99%)	STYX
D-myo-inositol (3,4,5,6)-tetrakisphosphate Biosynthesis	0.411	0.00741	1/135 (1%)	0/135 (0%)	0/135 (0%)	134/135 (99%)	STYX
Adipogenesis pathway	0.411	0.00741	1/135 (1%)	0/135 (0%)	0/135 (0%)	134/135 (99%)	ATG5
p70S6K Signaling	0.406	0.0073	1/137 (1%)	0/137 (0%)	0/137 (0%)	136/137 (99%)	F2R
Sperm Motility	0.399	0.00714	1/140 (1%)	0/140 (0%)	0/140 (0%)	139/140 (99%)	ITPR2
Cellular Effects of Sildenafil (Viagra)	0.392	0.00699	1/143 (1%)	0/143 (0%)	0/143 (0%)	142/143 (99%)	ITPR2
Cardiac β-adrenergic Signaling	0.392	0.00699	1/143 (1%)	0/143 (0%)	0/143 (0%)	142/143 (99%)	SMPDL3A
3-phosphoinositide Degradation	0.369	0.00654	1/153 (1%)	0/153 (0%)	0/153 (0%)	152/153 (99%)	STYX
D-myo-inositol-5-phosphate Metabolism	0.367	0.00649	1/154 (1%)	0/154 (0%)	0/154 (0%)	153/154 (99%)	STYX
Glioblastoma Multiforme Signaling	0.347	0.0061	1/164 (1%)	0/164 (0%)	0/164 (0%)	163/164 (99%)	ITPR2
eNOS Signaling	0.339	0.00595	1/168 (1%)	0/168 (0%)	0/168 (0%)	167/168 (99%)	ITPR2
Tec Kinase Signaling	0.33	0.00578	1/173 (1%)	0/173 (0%)	0/173 (0%)	172/173 (99%)	GNA13
Aldosterone Signaling in Epithelial Cells	0.325	0.00568	1/176 (1%)	0/176 (0%)	0/176 (0%)	175/176 (99%)	ITPR2
Mitochondrial Dysfunction	0.305	0.00532	1/188 (1%)	0/188 (0%)	0/188 (0%)	187/188 (99%)	COX10
B Cell Receptor Signaling	0.301	0.00526	1/190 (1%)	0/190 (0%)	0/190 (0%)	189/190 (99%)	PPP3R1
3-phosphoinositide Biosynthesis	0.291	0.00508	1/197 (1%)	0/197 (0%)	0/197 (0%)	196/197 (99%)	STYX
Leukocyte Extravasation Signaling	0.264	0.00463	1/216 (0%)	0/216 (0%)	0/216 (0%)	215/216 (100%)	ROCK2
Role of Osteoblasts, Osteoclasts and Chondrocytes in Rheumatoid Arthritis	0.236	0.0042	1/238 (0%)	0/238 (0%)	0/238 (0%)	237/238 (100%)	PPP3R1
Huntington's Disease Signaling	0.226	0.00405	1/247 (0%)	0/247 (0%)	0/247 (0%)	246/247 (100%)	PSME4

## Sheet: M9
Ingenuity Canonical Pathways	-log(p-value)	Ratio	Downregulated	No change	Upregulated	No overlap with dataset	Molecules
Sulfate Activation for Sulfonation	1.93	0.125	0/8 (0%)	0/8 (0%)	1/8 (13%)	7/8 (88%)	PAPSS2
Parkinson's Signaling	1.63	0.0625	0/16 (0%)	0/16 (0%)	1/16 (6%)	15/16 (94%)	GPR37
Hepatic Fibrosis / Hepatic Stellate Cell Activation	1.51	0.0107	0/187 (0%)	0/187 (0%)	2/187 (1%)	185/187 (99%)	COL4A6,IL1RAPL2
ILK Signaling	1.46	0.0101	0/198 (0%)	0/198 (0%)	2/198 (1%)	196/198 (99%)	IRS4,DSP
LPS/IL-1 Mediated Inhibition of RXR Function	1.36	0.00885	0/226 (0%)	0/226 (0%)	2/226 (1%)	224/226 (99%)	IL1RAPL2,PAPSS2
Role of Osteoblasts, Osteoclasts and Chondrocytes in Rheumatoid Arthritis	1.32	0.0084	0/238 (0%)	0/238 (0%)	2/238 (1%)	236/238 (99%)	IL1RAPL2,WNT9A
Oncostatin M Signaling	1.31	0.0294	0/34 (0%)	0/34 (0%)	1/34 (3%)	33/34 (97%)	EPAS1
Role of JAK2 in Hormone-like Cytokine Signaling	1.31	0.0294	0/34 (0%)	0/34 (0%)	1/34 (3%)	33/34 (97%)	IRS4
Semaphorin Signaling in Neurons	1.12	0.0189	0/53 (0%)	0/53 (0%)	1/53 (2%)	52/53 (98%)	NRP1
Role of Macrophages, Fibroblasts and Endothelial Cells in Rheumatoid Arthritis	1.11	0.00635	0/315 (0%)	0/315 (0%)	2/315 (1%)	313/315 (99%)	IL1RAPL2,WNT9A
PCP pathway	1.05	0.0159	0/63 (0%)	0/63 (0%)	1/63 (2%)	62/63 (98%)	WNT9A
PXR/RXR Activation	1.01	0.0143	0/70 (0%)	0/70 (0%)	1/70 (1%)	69/70 (99%)	PAPSS2
Role of JAK1 and JAK3 in γc Cytokine Signaling	1	0.0141	0/71 (0%)	0/71 (0%)	1/71 (1%)	70/71 (99%)	IRS4
IL-10 Signaling	0.996	0.0139	0/72 (0%)	0/72 (0%)	1/72 (1%)	71/72 (99%)	IL1RAPL2
Basal Cell Carcinoma Signaling	0.99	0.0137	0/73 (0%)	0/73 (0%)	1/73 (1%)	72/73 (99%)	WNT9A
GABA Receptor Signaling	0.99	0.0137	0/73 (0%)	0/73 (0%)	1/73 (1%)	72/73 (99%)	GPR37
Role of Wnt/GSK-3β Signaling in the Pathogenesis of Influenza	0.973	0.0132	0/76 (0%)	0/76 (0%)	1/76 (1%)	75/76 (99%)	WNT9A
Angiopoietin Signaling	0.957	0.0127	0/79 (0%)	0/79 (0%)	1/79 (1%)	78/79 (99%)	TEK
PPAR Signaling	0.891	0.0108	0/93 (0%)	0/93 (0%)	1/93 (1%)	92/93 (99%)	IL1RAPL2
VEGF Family Ligand-Receptor Interactions	0.887	0.0106	0/94 (0%)	0/94 (0%)	1/94 (1%)	93/94 (99%)	NRP1
Axonal Guidance Signaling	0.841	0.00441	0/454 (0%)	0/454 (0%)	2/454 (0%)	452/454 (100%)	NRP1,WNT9A
IGF-1 Signaling	0.831	0.00926	0/108 (0%)	0/108 (0%)	1/108 (1%)	107/108 (99%)	IGFBP7
p38 MAPK Signaling	0.798	0.00855	0/117 (0%)	0/117 (0%)	1/117 (1%)	116/117 (99%)	IL1RAPL2
Neuropathic Pain Signaling In Dorsal Horn Neurons	0.795	0.00847	0/118 (0%)	0/118 (0%)	1/118 (1%)	117/118 (99%)	GPR37
Role of NANOG in Mammalian Embryonic Stem Cell Pluripotency	0.782	0.0082	0/122 (0%)	0/122 (0%)	1/122 (1%)	121/122 (99%)	WNT9A
RhoA Signaling	0.775	0.00806	0/124 (0%)	0/124 (0%)	1/124 (1%)	123/124 (99%)	SEPT11
IL-6 Signaling	0.766	0.00787	0/127 (0%)	0/127 (0%)	1/127 (1%)	126/127 (99%)	IL1RAPL2
phagosome maturation	0.766	0.00787	0/127 (0%)	0/127 (0%)	1/127 (1%)	126/127 (99%)	DYNC2H1
LXR/RXR Activation	0.763	0.00781	0/128 (0%)	0/128 (0%)	1/128 (1%)	127/128 (99%)	IL1RAPL2
PI3K Signaling in B Lymphocytes	0.748	0.00752	0/133 (0%)	0/133 (0%)	1/133 (1%)	132/133 (99%)	IRS4
Cellular Effects of Sildenafil (Viagra)	0.719	0.00699	0/143 (0%)	0/143 (0%)	1/143 (1%)	142/143 (99%)	GPR37
Cardiac β-adrenergic Signaling	0.719	0.00699	0/143 (0%)	0/143 (0%)	1/143 (1%)	142/143 (99%)	AKAP14
Ovarian Cancer Signaling	0.711	0.00685	0/146 (0%)	0/146 (0%)	1/146 (1%)	145/146 (99%)	WNT9A
Insulin Receptor Signaling	0.708	0.0068	0/147 (0%)	0/147 (0%)	1/147 (1%)	146/147 (99%)	IRS4
Human Embryonic Stem Cell Pluripotency	0.706	0.00676	0/148 (0%)	0/148 (0%)	1/148 (1%)	147/148 (99%)	WNT9A
Type II Diabetes Mellitus Signaling	0.706	0.00676	0/148 (0%)	0/148 (0%)	1/148 (1%)	147/148 (99%)	IRS4
Glioblastoma Multiforme Signaling	0.666	0.0061	0/164 (0%)	0/164 (0%)	1/164 (1%)	163/164 (99%)	WNT9A
Wnt/β-catenin Signaling	0.652	0.00588	0/170 (0%)	0/170 (0%)	1/170 (1%)	169/170 (99%)	WNT9A
Hepatic Cholestasis	0.643	0.00575	0/174 (0%)	0/174 (0%)	1/174 (1%)	173/174 (99%)	IL1RAPL2
Aldosterone Signaling in Epithelial Cells	0.639	0.00568	0/176 (0%)	0/176 (0%)	1/176 (1%)	175/176 (99%)	DNAJC1
Granulocyte Adhesion and Diapedesis	0.632	0.00559	0/179 (0%)	0/179 (0%)	1/179 (1%)	178/179 (99%)	IL1RAPL2
PPARα/RXRα Activation	0.624	0.00546	0/183 (0%)	0/183 (0%)	1/183 (1%)	182/183 (99%)	IL1RAPL2
Regulation of the Epithelial-Mesenchymal Transition Pathway	0.612	0.00529	0/189 (0%)	0/189 (0%)	1/189 (1%)	188/189 (99%)	WNT9A
NRF2-mediated Oxidative Stress Response	0.604	0.00518	0/193 (0%)	0/193 (0%)	1/193 (1%)	192/193 (99%)	DNAJC1
IL-8 Signaling	0.589	0.00498	0/201 (0%)	0/201 (0%)	1/201 (0%)	200/201 (100%)	TEK
cAMP-mediated signaling	0.547	0.00444	0/225 (0%)	0/225 (0%)	1/225 (0%)	224/225 (100%)	AKAP14
Signaling by Rho Family GTPases	0.51	0.00402	0/249 (0%)	0/249 (0%)	1/249 (0%)	248/249 (100%)	SEPT11
Colorectal Cancer Metastasis Signaling	0.506	0.00397	0/252 (0%)	0/252 (0%)	1/252 (0%)	251/252 (100%)	WNT9A
Protein Ubiquitination Pathway	0.496	0.00386	0/259 (0%)	0/259 (0%)	1/259 (0%)	258/259 (100%)	DNAJC1
Molecular Mechanisms of Cancer	0.363	0.00262	0/382 (0%)	0/382 (0%)	1/382 (0%)	381/382 (100%)	WNT9A
Protein Kinase A Signaling	0.346	0.00249	0/402 (0%)	0/402 (0%)	1/402 (0%)	401/402 (100%)	AKAP14

[truncated: 14 more sheets: M10, M11, M12, M13, M14, M15, M16, M17, M18, M19, M20, M21, M22, M23]
