# Supplementary material for: Convergent Pathways in Idiopathic Autism Revealed by Time Course Transcriptomic Analysis of Patient-Derived Neurons
Source: Sci Rep. 2018 May 30;8:8423. doi: 10.1038/s41598-018-26495-1 (PMC5976773; doi:10.1038/s41598-018-26495-1)
Supplement: Supplementary file 6 — Supplementary data file 5 [file 41598_2018_26495_MOESM6_ESM.xlsx]

## Sheet: Sheet1
Convergent Pathways in Idiopathic Autism Revealed by Time Course Transcriptomic Analysis of Patient-Derived Neurons
Brooke A. DeRosa, Jimmy El Hokayem, Elena Artimovich, Catherine Garcia-Serje, Andre W. Phillips, Derek Van Booven, Jonathan E. Nestor, Lily Wang, Michael L. Cuccaro, Jeffery M. Vance, Margaret A. Pericak-Vance, Holly N. Cukier, Michael W. Nestor, Derek M. Dykxhoorn
Supplementary Data File 5

## Sheet: M1
Ingenuity Canonical Pathways	-log(p-value)	Ratio	Downregulated	No change	Upregulated	No overlap with dataset	Molecules
Huntington's Disease Signaling	3.07	0.0243	6/247 (2%)	0/247 (0%)	0/247 (0%)	241/247 (98%)	HSPA1L,VAMP3,PRKCA,CASQ1,CASP8,CAPN2
Endothelin-1 Signaling	2.67	0.0248	5/202 (2%)	0/202 (0%)	0/202 (0%)	197/202 (98%)	PRKCA,PLA2G16,LCAT,CASQ1,CASP8
Gα12/13 Signaling	2.54	0.0305	4/131 (3%)	0/131 (0%)	0/131 (0%)	127/131 (97%)	CDH2,MYL6,MYL12A,MEF2C
Role of MAPK Signaling in the Pathogenesis of Influenza	2.33	0.04	3/75 (4%)	0/75 (0%)	0/75 (0%)	72/75 (96%)	PRKCA,PLA2G16,LCAT
Inflammasome pathway	2.33	0.087	2/23 (9%)	0/23 (0%)	0/23 (0%)	21/23 (91%)	NEK7,CASP8
Role of JAK family kinases in IL-6-type Cytokine Signaling	2.26	0.08	2/25 (8%)	0/25 (0%)	0/25 (0%)	23/25 (92%)	STAT3,OSMR
Macropinocytosis Signaling	2.24	0.037	3/81 (4%)	0/81 (0%)	0/81 (0%)	78/81 (96%)	PRKCA,ACTN4,ITGB7
Apoptosis Signaling	2.13	0.0337	3/89 (3%)	0/89 (0%)	0/89 (0%)	86/89 (97%)	PRKCA,CASP8,CAPN2
RhoGDI Signaling	2.07	0.0223	4/179 (2%)	0/179 (0%)	0/179 (0%)	175/179 (98%)	CDH2,MYL6,PRKCA,MYL12A
Oncostatin M Signaling	1.99	0.0588	2/34 (6%)	0/34 (0%)	0/34 (0%)	32/34 (94%)	STAT3,OSMR
Leukocyte Extravasation Signaling	1.79	0.0185	4/216 (2%)	0/216 (0%)	0/216 (0%)	212/216 (98%)	MYL6,PRKCA,ACTN4,MMP15
Integrin Signaling	1.77	0.0182	4/220 (2%)	0/220 (0%)	0/220 (0%)	216/220 (98%)	MYL12A,ACTN4,CAPN2,ITGB7
RhoA Signaling	1.74	0.0242	3/124 (2%)	0/124 (0%)	0/124 (0%)	121/124 (98%)	MYL6,SEPT11,MYL12A
nNOS Signaling in Neurons	1.64	0.0385	2/52 (4%)	0/52 (0%)	0/52 (0%)	50/52 (96%)	PRKCA,CAPN2
Amyloid Processing	1.64	0.0385	2/52 (4%)	0/52 (0%)	0/52 (0%)	50/52 (96%)	APH1B,CAPN2
Phospholipase C Signaling	1.61	0.0163	4/245 (2%)	0/245 (0%)	0/245 (0%)	241/245 (98%)	MYL6,PRKCA,MYL12A,MEF2C
Unfolded protein response	1.61	0.037	2/54 (4%)	0/54 (0%)	0/54 (0%)	52/54 (96%)	HSPA1L,CEBPD
Sperm Motility	1.6	0.0214	3/140 (2%)	0/140 (0%)	0/140 (0%)	137/140 (98%)	PRKCA,PLA2G16,LCAT
Signaling by Rho Family GTPases	1.59	0.0161	4/249 (2%)	0/249 (0%)	0/249 (0%)	245/249 (98%)	CDH2,MYL6,SEPT11,MYL12A
Triacylglycerol Biosynthesis	1.58	0.0357	2/56 (4%)	0/56 (0%)	0/56 (0%)	54/56 (96%)	MBOAT2,LPIN2
Cellular Effects of Sildenafil (Viagra)	1.58	0.021	3/143 (2%)	0/143 (0%)	0/143 (0%)	140/143 (98%)	MYL6,CACNG8,MYL12A
Regulation of Cellular Mechanics by Calpain Protease	1.56	0.0345	2/58 (3%)	0/58 (0%)	0/58 (0%)	56/58 (97%)	ACTN4,CAPN2
Epithelial Adherens Junction Signaling	1.54	0.0203	3/148 (2%)	0/148 (0%)	0/148 (0%)	145/148 (98%)	CDH2,MYL6,ACTN4
Synaptic Long Term Depression	1.49	0.0194	3/155 (2%)	0/155 (0%)	0/155 (0%)	152/155 (98%)	PRKCA,PLA2G16,LCAT
Calcium-induced T Lymphocyte Apoptosis	1.43	0.0294	2/68 (3%)	0/68 (0%)	0/68 (0%)	66/68 (97%)	PRKCA,CAPN2
Thrombopoietin Signaling	1.42	0.029	2/69 (3%)	0/69 (0%)	0/69 (0%)	67/69 (97%)	STAT3,PRKCA
PXR/RXR Activation	1.41	0.0286	2/70 (3%)	0/70 (0%)	0/70 (0%)	68/70 (97%)	ALDH3A2,PPARA
eNOS Signaling	1.4	0.0179	3/168 (2%)	0/168 (0%)	0/168 (0%)	165/168 (98%)	HSPA1L,PRKCA,CASP8
Xenobiotic Metabolism Signaling	1.39	0.0138	4/289 (1%)	0/289 (0%)	0/289 (0%)	285/289 (99%)	ALDH3A2,AHRR,PRKCA,CHST7
T Helper Cell Differentiation	1.38	0.0278	2/72 (3%)	0/72 (0%)	0/72 (0%)	70/72 (97%)	BCL6,STAT3
Phospholipases	1.38	0.0278	2/72 (3%)	0/72 (0%)	0/72 (0%)	70/72 (97%)	PLA2G16,LCAT
EGF Signaling	1.38	0.0278	2/72 (3%)	0/72 (0%)	0/72 (0%)	70/72 (97%)	STAT3,PRKCA
Caveolar-mediated Endocytosis Signaling	1.37	0.0274	2/73 (3%)	0/73 (0%)	0/73 (0%)	71/73 (97%)	PRKCA,ITGB7
CXCR4 Signaling	1.37	0.0173	3/173 (2%)	0/173 (0%)	0/173 (0%)	170/173 (98%)	MYL6,PRKCA,MYL12A
ErbB4 Signaling	1.36	0.027	2/74 (3%)	0/74 (0%)	0/74 (0%)	72/74 (97%)	APH1B,PRKCA
Phenylethylamine Degradation I	1.32	0.0909	1/11 (9%)	0/11 (0%)	0/11 (0%)	10/11 (91%)	ALDH3A2
PPARα/RXRα Activation	1.31	0.0164	3/183 (2%)	0/183 (0%)	0/183 (0%)	180/183 (98%)	PRKCA,PPARA,MEF2C
Calcium Signaling	1.29	0.0161	3/186 (2%)	0/186 (0%)	0/186 (0%)	183/186 (98%)	MYL6,CASQ1,MEF2C
Biotin-carboxyl Carrier Protein Assembly	1.28	0.0833	1/12 (8%)	0/12 (0%)	0/12 (0%)	11/12 (92%)	ACACB
Regulation of the Epithelial-Mesenchymal Transition Pathway	1.28	0.0159	3/189 (2%)	0/189 (0%)	0/189 (0%)	186/189 (98%)	CDH2,APH1B,STAT3
IL-3 Signaling	1.27	0.0241	2/83 (2%)	0/83 (0%)	0/83 (0%)	81/83 (98%)	STAT3,PRKCA
Agranulocyte Adhesion and Diapedesis	1.27	0.0158	3/190 (2%)	0/190 (0%)	0/190 (0%)	187/190 (98%)	MYL6,MMP15,ITGB7
Growth Hormone Signaling	1.25	0.0235	2/85 (2%)	0/85 (0%)	0/85 (0%)	83/85 (98%)	STAT3,PRKCA
Eicosanoid Signaling	1.25	0.0235	2/85 (2%)	0/85 (0%)	0/85 (0%)	83/85 (98%)	PLA2G16,LCAT
Prolactin Signaling	1.25	0.0233	2/86 (2%)	0/86 (0%)	0/86 (0%)	84/86 (98%)	STAT3,PRKCA
HER-2 Signaling in Breast Cancer	1.23	0.0227	2/88 (2%)	0/88 (0%)	0/88 (0%)	86/88 (98%)	PRKCA,ITGB7
ILK Signaling	1.23	0.0152	3/198 (2%)	0/198 (0%)	0/198 (0%)	195/198 (98%)	MYL6,ACTN4,ITGB7
Factors Promoting Cardiogenesis in Vertebrates	1.19	0.0217	2/92 (2%)	0/92 (0%)	0/92 (0%)	90/92 (98%)	PRKCA,MEF2C
Neuregulin Signaling	1.19	0.0215	2/93 (2%)	0/93 (0%)	0/93 (0%)	91/93 (98%)	ERBIN,PRKCA
Regulation of Actin-based Motility by Rho	1.19	0.0215	2/93 (2%)	0/93 (0%)	0/93 (0%)	91/93 (98%)	MYL6,MYL12A
FGF Signaling	1.18	0.0213	2/94 (2%)	0/94 (0%)	0/94 (0%)	92/94 (98%)	STAT3,PRKCA
Thrombin Signaling	1.17	0.0144	3/209 (1%)	0/209 (0%)	0/209 (0%)	206/209 (99%)	MYL6,PRKCA,MYL12A
PDGF Signaling	1.16	0.0208	2/96 (2%)	0/96 (0%)	0/96 (0%)	94/96 (98%)	STAT3,PRKCA
Granzyme B Signaling	1.16	0.0625	1/16 (6%)	0/16 (0%)	0/16 (0%)	15/16 (94%)	CASP8
Fcγ Receptor-mediated Phagocytosis in Macrophages and Monocytes	1.14	0.0202	2/99 (2%)	0/99 (0%)	0/99 (0%)	97/99 (98%)	VAMP3,PRKCA
PAK Signaling	1.11	0.0194	2/103 (2%)	0/103 (0%)	0/103 (0%)	101/103 (98%)	MYL6,MYL12A
LPS/IL-1 Mediated Inhibition of RXR Function	1.09	0.0133	3/226 (1%)	0/226 (0%)	0/226 (0%)	223/226 (99%)	ALDH3A2,PPARA,CHST7
Cholecystokinin/Gastrin-mediated Signaling	1.09	0.0189	2/106 (2%)	0/106 (0%)	0/106 (0%)	104/106 (98%)	PRKCA,MEF2C
Virus Entry via Endocytic Pathways	1.07	0.0185	2/108 (2%)	0/108 (0%)	0/108 (0%)	106/108 (98%)	PRKCA,ITGB7
Antioxidant Action of Vitamin C	1.07	0.0183	2/109 (2%)	0/109 (0%)	0/109 (0%)	107/109 (98%)	PLA2G16,LCAT
VEGF Signaling	1.07	0.0183	2/109 (2%)	0/109 (0%)	0/109 (0%)	107/109 (98%)	PRKCA,ACTN4
Cardiomyocyte Differentiation via BMP Receptors	1.07	0.05	1/20 (5%)	0/20 (0%)	0/20 (0%)	19/20 (95%)	MEF2C
Actin Cytoskeleton Signaling	1.07	0.0129	3/232 (1%)	0/232 (0%)	0/232 (0%)	229/232 (99%)	MYL6,MYL12A,ACTN4
Paxillin Signaling	1.04	0.0177	2/113 (2%)	0/113 (0%)	0/113 (0%)	111/113 (98%)	ACTN4,ITGB7
Cardiac Hypertrophy Signaling	1.02	0.0123	3/244 (1%)	0/244 (0%)	0/244 (0%)	241/244 (99%)	MYL6,MYL12A,MEF2C
HGF Signaling	1.01	0.0169	2/118 (2%)	0/118 (0%)	0/118 (0%)	116/118 (98%)	STAT3,PRKCA
IL-22 Signaling	0.991	0.0417	1/24 (4%)	0/24 (0%)	0/24 (0%)	23/24 (96%)	STAT3
Tumoricidal Function of Hepatic Natural Killer Cells	0.991	0.0417	1/24 (4%)	0/24 (0%)	0/24 (0%)	23/24 (96%)	CASP8
Role of JAK1, JAK2 and TYK2 in Interferon Signaling	0.991	0.0417	1/24 (4%)	0/24 (0%)	0/24 (0%)	23/24 (96%)	STAT3
Corticotropin Releasing Hormone Signaling	0.991	0.0165	2/121 (2%)	0/121 (0%)	0/121 (0%)	119/121 (98%)	PRKCA,MEF2C
Fatty Acid α-oxidation	0.975	0.04	1/25 (4%)	0/25 (0%)	0/25 (0%)	24/25 (96%)	ALDH3A2
Protein Kinase A Signaling	0.974	0.00995	4/402 (1%)	0/402 (0%)	0/402 (0%)	398/402 (99%)	MYL6,AKAP13,PRKCA,MYL12A
Sphingosine-1-phosphate Signaling	0.961	0.0159	2/126 (2%)	0/126 (0%)	0/126 (0%)	124/126 (98%)	CASQ1,CASP8
Atherosclerosis Signaling	0.95	0.0156	2/128 (2%)	0/128 (0%)	0/128 (0%)	126/128 (98%)	PLA2G16,LCAT
Renin-Angiotensin Signaling	0.945	0.0155	2/129 (2%)	0/129 (0%)	0/129 (0%)	127/129 (98%)	STAT3,PRKCA
FXR/RXR Activation	0.902	0.0146	2/137 (1%)	0/137 (0%)	0/137 (0%)	135/137 (99%)	PPARA,LCAT
Cytotoxic T Lymphocyte-mediated Apoptosis of Target Cells	0.874	0.0312	1/32 (3%)	0/32 (0%)	0/32 (0%)	31/32 (97%)	CASP8
Phenylalanine Degradation IV (Mammalian, via Side Chain)	0.874	0.0312	1/32 (3%)	0/32 (0%)	0/32 (0%)	31/32 (97%)	ALDH3A2
Histamine Degradation	0.862	0.0303	1/33 (3%)	0/33 (0%)	0/33 (0%)	32/33 (97%)	ALDH3A2
Oxidative Ethanol Degradation III	0.862	0.0303	1/33 (3%)	0/33 (0%)	0/33 (0%)	32/33 (97%)	ALDH3A2
Aryl Hydrocarbon Receptor Signaling	0.857	0.0137	2/146 (1%)	0/146 (0%)	0/146 (0%)	144/146 (99%)	ALDH3A2,AHRR
TWEAK Signaling	0.849	0.0294	1/34 (3%)	0/34 (0%)	0/34 (0%)	33/34 (97%)	CASP8
Role of JAK2 in Hormone-like Cytokine Signaling	0.849	0.0294	1/34 (3%)	0/34 (0%)	0/34 (0%)	33/34 (97%)	STAT3
Circadian Rhythm Signaling	0.838	0.0286	1/35 (3%)	0/35 (0%)	0/35 (0%)	34/35 (97%)	PER3
IL-17A Signaling in Fibroblasts	0.838	0.0286	1/35 (3%)	0/35 (0%)	0/35 (0%)	34/35 (97%)	CEBPD
CDP-diacylglycerol Biosynthesis I	0.838	0.0286	1/35 (3%)	0/35 (0%)	0/35 (0%)	34/35 (97%)	MBOAT2
Tryptophan Degradation X (Mammalian, via Tryptamine)	0.838	0.0286	1/35 (3%)	0/35 (0%)	0/35 (0%)	34/35 (97%)	ALDH3A2
Putrescine Degradation III	0.838	0.0286	1/35 (3%)	0/35 (0%)	0/35 (0%)	34/35 (97%)	ALDH3A2
Axonal Guidance Signaling	0.835	0.00881	4/454 (1%)	0/454 (0%)	0/454 (0%)	450/454 (99%)	MYL6,PRKCA,MYL12A,SEMA5A
Ethanol Degradation IV	0.827	0.0278	1/36 (3%)	0/36 (0%)	0/36 (0%)	35/36 (97%)	ALDH3A2
Notch Signaling	0.805	0.0263	1/38 (3%)	0/38 (0%)	0/38 (0%)	37/38 (97%)	APH1B
Complement System	0.805	0.0263	1/38 (3%)	0/38 (0%)	0/38 (0%)	37/38 (97%)	CD59
Role of PKR in Interferon Induction and Antiviral Response	0.785	0.025	1/40 (3%)	0/40 (0%)	0/40 (0%)	39/40 (98%)	CASP8
Transcriptional Regulatory Network in Embryonic Stem Cells	0.785	0.025	1/40 (3%)	0/40 (0%)	0/40 (0%)	39/40 (98%)	STAT3
Inhibition of Matrix Metalloproteases	0.785	0.025	1/40 (3%)	0/40 (0%)	0/40 (0%)	39/40 (98%)	MMP15
Role of Macrophages, Fibroblasts and Endothelial Cells in Rheumatoid Arthritis	0.777	0.00952	3/315 (1%)	0/315 (0%)	0/315 (0%)	312/315 (99%)	STAT3,CEBPD,PRKCA
Mechanisms of Viral Exit from Host Cells	0.775	0.0244	1/41 (2%)	0/41 (0%)	0/41 (0%)	40/41 (98%)	PRKCA
Phosphatidylglycerol Biosynthesis II (Non-plastidic)	0.775	0.0244	1/41 (2%)	0/41 (0%)	0/41 (0%)	40/41 (98%)	MBOAT2
Tight Junction Signaling	0.765	0.012	2/167 (1%)	0/167 (0%)	0/167 (0%)	165/167 (99%)	MYL6,VAMP3
UVC-Induced MAPK Signaling	0.765	0.0238	1/42 (2%)	0/42 (0%)	0/42 (0%)	41/42 (98%)	PRKCA
Cdc42 Signaling	0.757	0.0118	2/169 (1%)	0/169 (0%)	0/169 (0%)	167/169 (99%)	MYL6,MYL12A
Role of RIG1-like Receptors in Antiviral Innate Immunity	0.756	0.0233	1/43 (2%)	0/43 (0%)	0/43 (0%)	42/43 (98%)	CASP8
Acute Phase Response Signaling	0.75	0.0117	2/171 (1%)	0/171 (0%)	0/171 (0%)	169/171 (99%)	STAT3,OSMR
Tec Kinase Signaling	0.742	0.0116	2/173 (1%)	0/173 (0%)	0/173 (0%)	171/173 (99%)	STAT3,PRKCA
IL-9 Signaling	0.738	0.0222	1/45 (2%)	0/45 (0%)	0/45 (0%)	44/45 (98%)	STAT3
Hepatic Cholestasis	0.738	0.0115	2/174 (1%)	0/174 (0%)	0/174 (0%)	172/174 (99%)	PRKCA,PPARA
Germ Cell-Sertoli Cell Junction Signaling	0.73	0.0114	2/176 (1%)	0/176 (0%)	0/176 (0%)	174/176 (99%)	CDH2,ACTN4
Aldosterone Signaling in Epithelial Cells	0.73	0.0114	2/176 (1%)	0/176 (0%)	0/176 (0%)	174/176 (99%)	HSPA1L,PRKCA
Ethanol Degradation II	0.721	0.0213	1/47 (2%)	0/47 (0%)	0/47 (0%)	46/47 (98%)	ALDH3A2
TNFR1 Signaling	0.705	0.0204	1/49 (2%)	0/49 (0%)	0/49 (0%)	48/49 (98%)	CASP8
Dopamine Degradation	0.705	0.0204	1/49 (2%)	0/49 (0%)	0/49 (0%)	48/49 (98%)	ALDH3A2
Dermatan Sulfate Biosynthesis (Late Stages)	0.689	0.0196	1/51 (2%)	0/51 (0%)	0/51 (0%)	50/51 (98%)	CHST7
Mitochondrial Dysfunction	0.687	0.0106	2/188 (1%)	0/188 (0%)	0/188 (0%)	186/188 (99%)	APH1B,CASP8
CD27 Signaling in Lymphocytes	0.682	0.0192	1/52 (2%)	0/52 (0%)	0/52 (0%)	51/52 (98%)	CASP8
B Cell Receptor Signaling	0.68	0.0105	2/190 (1%)	0/190 (0%)	0/190 (0%)	188/190 (99%)	BCL6,MEF2C
Production of Nitric Oxide and Reactive Oxygen Species in Macrophages	0.651	0.0101	2/199 (1%)	0/199 (0%)	0/199 (0%)	197/199 (99%)	PRKCA,PPARA
Role of NFAT in Cardiac Hypertrophy	0.651	0.0101	2/199 (1%)	0/199 (0%)	0/199 (0%)	197/199 (99%)	PRKCA,MEF2C
Clathrin-mediated Endocytosis Signaling	0.648	0.01	2/200 (1%)	0/200 (0%)	0/200 (0%)	198/200 (99%)	SNX9,ITGB7
Noradrenaline and Adrenaline Degradation	0.647	0.0175	1/57 (2%)	0/57 (0%)	0/57 (0%)	56/57 (98%)	ALDH3A2
Chondroitin Sulfate Biosynthesis (Late Stages)	0.64	0.0172	1/58 (2%)	0/58 (0%)	0/58 (0%)	57/58 (98%)	CHST7
ERK/MAPK Signaling	0.638	0.00985	2/203 (1%)	0/203 (0%)	0/203 (0%)	201/203 (99%)	STAT3,PRKCA
Induction of Apoptosis by HIV1	0.627	0.0167	1/60 (2%)	0/60 (0%)	0/60 (0%)	59/60 (98%)	CASP8
Wnt/Ca+ pathway	0.627	0.0167	1/60 (2%)	0/60 (0%)	0/60 (0%)	59/60 (98%)	PRKCA
Molecular Mechanisms of Cancer	0.613	0.00785	3/382 (1%)	0/382 (0%)	0/382 (0%)	379/382 (99%)	APH1B,PRKCA,CASP8
CNTF Signaling	0.609	0.0159	1/63 (2%)	0/63 (0%)	0/63 (0%)	62/63 (98%)	STAT3
ERK5 Signaling	0.603	0.0156	1/64 (2%)	0/64 (0%)	0/64 (0%)	63/64 (98%)	MEF2C
Retinoic acid Mediated Apoptosis Signaling	0.603	0.0156	1/64 (2%)	0/64 (0%)	0/64 (0%)	63/64 (98%)	CASP8
UVB-Induced MAPK Signaling	0.591	0.0152	1/66 (2%)	0/66 (0%)	0/66 (0%)	65/66 (98%)	PRKCA
Remodeling of Epithelial Adherens Junctions	0.58	0.0147	1/68 (1%)	0/68 (0%)	0/68 (0%)	67/68 (99%)	ACTN4
ErbB2-ErbB3 Signaling	0.575	0.0145	1/69 (1%)	0/69 (0%)	0/69 (0%)	68/69 (99%)	STAT3
cAMP-mediated signaling	0.574	0.00889	2/225 (1%)	0/225 (0%)	0/225 (0%)	223/225 (99%)	AKAP13,STAT3
Agrin Interactions at Neuromuscular Junction	0.569	0.0143	1/70 (1%)	0/70 (0%)	0/70 (0%)	69/70 (99%)	LAMC1
Myc Mediated Apoptosis Signaling	0.569	0.0143	1/70 (1%)	0/70 (0%)	0/70 (0%)	69/70 (99%)	CASP8
Role of JAK1 and JAK3 in γc Cytokine Signaling	0.564	0.0141	1/71 (1%)	0/71 (0%)	0/71 (0%)	70/71 (99%)	STAT3
IL-10 Signaling	0.559	0.0139	1/72 (1%)	0/72 (0%)	0/72 (0%)	71/72 (99%)	STAT3
CCR5 Signaling in Macrophages	0.549	0.0135	1/74 (1%)	0/74 (0%)	0/74 (0%)	73/74 (99%)	PRKCA
Chondroitin Sulfate Biosynthesis	0.549	0.0135	1/74 (1%)	0/74 (0%)	0/74 (0%)	73/74 (99%)	CHST7
STAT3 Pathway	0.549	0.0135	1/74 (1%)	0/74 (0%)	0/74 (0%)	73/74 (99%)	STAT3
Toll-like Receptor Signaling	0.549	0.0135	1/74 (1%)	0/74 (0%)	0/74 (0%)	73/74 (99%)	PPARA
GM-CSF Signaling	0.549	0.0135	1/74 (1%)	0/74 (0%)	0/74 (0%)	73/74 (99%)	STAT3
Dermatan Sulfate Biosynthesis	0.544	0.0133	1/75 (1%)	0/75 (0%)	0/75 (0%)	74/75 (99%)	CHST7
Chemokine Signaling	0.544	0.0133	1/75 (1%)	0/75 (0%)	0/75 (0%)	74/75 (99%)	PRKCA
TREM1 Signaling	0.539	0.0132	1/76 (1%)	0/76 (0%)	0/76 (0%)	75/76 (99%)	STAT3
Heparan Sulfate Biosynthesis (Late Stages)	0.539	0.0132	1/76 (1%)	0/76 (0%)	0/76 (0%)	75/76 (99%)	CHST7
IL-15 Signaling	0.534	0.013	1/77 (1%)	0/77 (0%)	0/77 (0%)	76/77 (99%)	STAT3
Melatonin Signaling	0.534	0.013	1/77 (1%)	0/77 (0%)	0/77 (0%)	76/77 (99%)	PRKCA
CD40 Signaling	0.53	0.0128	1/78 (1%)	0/78 (0%)	0/78 (0%)	77/78 (99%)	STAT3
VDR/RXR Activation	0.525	0.0127	1/79 (1%)	0/79 (0%)	0/79 (0%)	78/79 (99%)	PRKCA
IL-17A Signaling in Airway Cells	0.525	0.0127	1/79 (1%)	0/79 (0%)	0/79 (0%)	78/79 (99%)	STAT3
Erythropoietin Signaling	0.511	0.0122	1/82 (1%)	0/82 (0%)	0/82 (0%)	81/82 (99%)	PRKCA
Non-Small Cell Lung Cancer Signaling	0.507	0.012	1/83 (1%)	0/83 (0%)	0/83 (0%)	82/83 (99%)	PRKCA
JAK/Stat Signaling	0.507	0.012	1/83 (1%)	0/83 (0%)	0/83 (0%)	82/83 (99%)	STAT3
Colorectal Cancer Metastasis Signaling	0.507	0.00794	2/252 (1%)	0/252 (0%)	0/252 (0%)	250/252 (99%)	STAT3,MMP15
PEDF Signaling	0.503	0.0119	1/84 (1%)	0/84 (0%)	0/84 (0%)	83/84 (99%)	CASP8
FLT3 Signaling in Hematopoietic Progenitor Cells	0.499	0.0118	1/85 (1%)	0/85 (0%)	0/85 (0%)	84/85 (99%)	STAT3
LPS-stimulated MAPK Signaling	0.494	0.0116	1/86 (1%)	0/86 (0%)	0/86 (0%)	85/86 (99%)	PRKCA
NF-κB Activation by Viruses	0.49	0.0115	1/87 (1%)	0/87 (0%)	0/87 (0%)	86/87 (99%)	PRKCA
Bladder Cancer Signaling	0.49	0.0115	1/87 (1%)	0/87 (0%)	0/87 (0%)	86/87 (99%)	MMP15
HIPPO signaling	0.49	0.0115	1/87 (1%)	0/87 (0%)	0/87 (0%)	86/87 (99%)	TP53BP2
Heparan Sulfate Biosynthesis	0.486	0.0114	1/88 (1%)	0/88 (0%)	0/88 (0%)	87/88 (99%)	CHST7
Leptin Signaling in Obesity	0.482	0.0112	1/89 (1%)	0/89 (0%)	0/89 (0%)	88/89 (99%)	STAT3
Serotonin Degradation	0.474	0.011	1/91 (1%)	0/91 (0%)	0/91 (0%)	90/91 (99%)	ALDH3A2
Death Receptor Signaling	0.471	0.0109	1/92 (1%)	0/92 (0%)	0/92 (0%)	91/92 (99%)	CASP8
GPCR-Mediated Nutrient Sensing in Enteroendocrine Cells	0.471	0.0109	1/92 (1%)	0/92 (0%)	0/92 (0%)	91/92 (99%)	PRKCA
PPAR Signaling	0.467	0.0108	1/93 (1%)	0/93 (0%)	0/93 (0%)	92/93 (99%)	PPARA
Acute Myeloid Leukemia Signaling	0.463	0.0106	1/94 (1%)	0/94 (0%)	0/94 (0%)	93/94 (99%)	STAT3
VEGF Family Ligand-Receptor Interactions	0.463	0.0106	1/94 (1%)	0/94 (0%)	0/94 (0%)	93/94 (99%)	PRKCA
α-Adrenergic Signaling	0.452	0.0103	1/97 (1%)	0/97 (0%)	0/97 (0%)	96/97 (99%)	PRKCA
G-Protein Coupled Receptor Signaling	0.452	0.00719	2/278 (1%)	0/278 (0%)	0/278 (0%)	276/278 (99%)	STAT3,PRKCA
G Beta Gamma Signaling	0.448	0.0102	1/98 (1%)	0/98 (0%)	0/98 (0%)	97/98 (99%)	PRKCA
ErbB Signaling	0.448	0.0102	1/98 (1%)	0/98 (0%)	0/98 (0%)	97/98 (99%)	PRKCA
FAK Signaling	0.435	0.0098	1/102 (1%)	0/102 (0%)	0/102 (0%)	101/102 (99%)	CAPN2
CDK5 Signaling	0.431	0.00971	1/103 (1%)	0/103 (0%)	0/103 (0%)	102/103 (99%)	LAMC1
UVA-Induced MAPK Signaling	0.431	0.00971	1/103 (1%)	0/103 (0%)	0/103 (0%)	102/103 (99%)	PRKCA
Glucocorticoid Receptor Signaling	0.423	0.00683	2/293 (1%)	0/293 (0%)	0/293 (0%)	291/293 (99%)	HSPA1L,STAT3
Mouse Embryonic Stem Cell Pluripotency	0.422	0.00943	1/106 (1%)	0/106 (0%)	0/106 (0%)	105/106 (99%)	STAT3
IGF-1 Signaling	0.415	0.00926	1/108 (1%)	0/108 (0%)	0/108 (0%)	107/108 (99%)	STAT3
p53 Signaling	0.406	0.00901	1/111 (1%)	0/111 (0%)	0/111 (0%)	110/111 (99%)	TP53BP2
Type I Diabetes Mellitus Signaling	0.406	0.00901	1/111 (1%)	0/111 (0%)	0/111 (0%)	110/111 (99%)	CASP8
Androgen Signaling	0.397	0.00877	1/114 (1%)	0/114 (0%)	0/114 (0%)	113/114 (99%)	PRKCA
HIF1α Signaling	0.388	0.00855	1/117 (1%)	0/117 (0%)	0/117 (0%)	116/117 (99%)	MMP15
p38 MAPK Signaling	0.388	0.00855	1/117 (1%)	0/117 (0%)	0/117 (0%)	116/117 (99%)	MEF2C
Neuropathic Pain Signaling In Dorsal Horn Neurons	0.386	0.00847	1/118 (1%)	0/118 (0%)	0/118 (0%)	117/118 (99%)	PRKCA
Glioma Signaling	0.386	0.00847	1/118 (1%)	0/118 (0%)	0/118 (0%)	117/118 (99%)	PRKCA
Amyotrophic Lateral Sclerosis Signaling	0.38	0.00833	1/120 (1%)	0/120 (0%)	0/120 (0%)	119/120 (99%)	CAPN2
Pancreatic Adenocarcinoma Signaling	0.38	0.00833	1/120 (1%)	0/120 (0%)	0/120 (0%)	119/120 (99%)	STAT3
Role of NANOG in Mammalian Embryonic Stem Cell Pluripotency	0.375	0.0082	1/122 (1%)	0/122 (0%)	0/122 (0%)	121/122 (99%)	STAT3
phagosome formation	0.375	0.0082	1/122 (1%)	0/122 (0%)	0/122 (0%)	121/122 (99%)	PRKCA
Gαi Signaling	0.372	0.00813	1/123 (1%)	0/123 (0%)	0/123 (0%)	122/123 (99%)	STAT3
Role of Tissue Factor in Cancer	0.369	0.00806	1/124 (1%)	0/124 (0%)	0/124 (0%)	123/124 (99%)	PRKCA
Fc Epsilon RI Signaling	0.367	0.008	1/125 (1%)	0/125 (0%)	0/125 (0%)	124/125 (99%)	PRKCA
Nitric Oxide Signaling in the Cardiovascular System	0.364	0.00794	1/126 (1%)	0/126 (0%)	0/126 (0%)	125/126 (99%)	PRKCA
Natural Killer Cell Signaling	0.362	0.00787	1/127 (1%)	0/127 (0%)	0/127 (0%)	126/127 (99%)	PRKCA
IL-6 Signaling	0.362	0.00787	1/127 (1%)	0/127 (0%)	0/127 (0%)	126/127 (99%)	STAT3
phagosome maturation	0.362	0.00787	1/127 (1%)	0/127 (0%)	0/127 (0%)	126/127 (99%)	VAMP3
Synaptic Long Term Potentiation	0.359	0.00781	1/128 (1%)	0/128 (0%)	0/128 (0%)	127/128 (99%)	PRKCA
LXR/RXR Activation	0.359	0.00781	1/128 (1%)	0/128 (0%)	0/128 (0%)	127/128 (99%)	LCAT
fMLP Signaling in Neutrophils	0.359	0.00781	1/128 (1%)	0/128 (0%)	0/128 (0%)	127/128 (99%)	PRKCA
14-3-3-mediated Signaling	0.349	0.00758	1/132 (1%)	0/132 (0%)	0/132 (0%)	131/132 (99%)	PRKCA
CCR3 Signaling in Eosinophils	0.342	0.00741	1/135 (1%)	0/135 (0%)	0/135 (0%)	134/135 (99%)	PRKCA
GNRH Signaling	0.342	0.00741	1/135 (1%)	0/135 (0%)	0/135 (0%)	134/135 (99%)	PRKCA
Adipogenesis pathway	0.342	0.00741	1/135 (1%)	0/135 (0%)	0/135 (0%)	134/135 (99%)	CEBPD
Role of Pattern Recognition Receptors in Recognition of Bacteria and Viruses	0.337	0.0073	1/137 (1%)	0/137 (0%)	0/137 (0%)	136/137 (99%)	PRKCA
p70S6K Signaling	0.337	0.0073	1/137 (1%)	0/137 (0%)	0/137 (0%)	136/137 (99%)	PRKCA
P2Y Purigenic Receptor Signaling Pathway	0.326	0.00704	1/142 (1%)	0/142 (0%)	0/142 (0%)	141/142 (99%)	PRKCA
Cardiac β-adrenergic Signaling	0.324	0.00699	1/143 (1%)	0/143 (0%)	0/143 (0%)	142/143 (99%)	AKAP13
Type II Diabetes Mellitus Signaling	0.313	0.00676	1/148 (1%)	0/148 (0%)	0/148 (0%)	147/148 (99%)	PRKCA
IL-12 Signaling and Production in Macrophages	0.309	0.00667	1/150 (1%)	0/150 (0%)	0/150 (0%)	149/150 (99%)	PRKCA
Gαq Signaling	0.275	0.00595	1/168 (1%)	0/168 (0%)	0/168 (0%)	167/168 (99%)	PRKCA
Wnt/β-catenin Signaling	0.272	0.00588	1/170 (1%)	0/170 (0%)	0/170 (0%)	169/170 (99%)	CDH2
Dopamine-DARPP32 Feedback in cAMP Signaling	0.262	0.00568	1/176 (1%)	0/176 (0%)	0/176 (0%)	175/176 (99%)	PRKCA
Ephrin Receptor Signaling	0.26	0.00565	1/177 (1%)	0/177 (0%)	0/177 (0%)	176/177 (99%)	STAT3
Granulocyte Adhesion and Diapedesis	0.257	0.00559	1/179 (1%)	0/179 (0%)	0/179 (0%)	178/179 (99%)	MMP15
NF-κB Signaling	0.256	0.00556	1/180 (1%)	0/180 (0%)	0/180 (0%)	179/180 (99%)	CASP8
Gap Junction Signaling	0.254	0.00552	1/181 (1%)	0/181 (0%)	0/181 (0%)	180/181 (99%)	PRKCA
Sertoli Cell-Sertoli Cell Junction Signaling	0.246	0.00538	1/186 (1%)	0/186 (0%)	0/186 (0%)	185/186 (99%)	ACTN4
Hepatic Fibrosis / Hepatic Stellate Cell Activation	0.245	0.00535	1/187 (1%)	0/187 (0%)	0/187 (0%)	186/187 (99%)	MYL6
Role of NFAT in Regulation of the Immune Response	0.242	0.00529	1/189 (1%)	0/189 (0%)	0/189 (0%)	188/189 (99%)	MEF2C
CREB Signaling in Neurons	0.238	0.00521	1/192 (1%)	0/192 (0%)	0/192 (0%)	191/192 (99%)	PRKCA
NRF2-mediated Oxidative Stress Response	0.236	0.00518	1/193 (1%)	0/193 (0%)	0/193 (0%)	192/193 (99%)	PRKCA
RAR Activation	0.231	0.00508	1/197 (1%)	0/197 (0%)	0/197 (0%)	196/197 (99%)	PRKCA
IL-8 Signaling	0.225	0.00498	1/201 (0%)	0/201 (0%)	0/201 (0%)	200/201 (100%)	PRKCA
mTOR Signaling	0.22	0.00488	1/205 (0%)	0/205 (0%)	0/205 (0%)	204/205 (100%)	PRKCA
AMPK Signaling	0.219	0.00485	1/206 (0%)	0/206 (0%)	0/206 (0%)	205/206 (100%)	ACACB
Breast Cancer Regulation by Stathmin1	0.215	0.00478	1/209 (0%)	0/209 (0%)	0/209 (0%)	208/209 (100%)	PRKCA

## Sheet: M2
Ingenuity Canonical Pathways	-log(p-value)	Ratio	Downregulated	No change	Upregulated	No overlap with dataset	Molecules
Role of Osteoblasts, Osteoclasts and Chondrocytes in Rheumatoid Arthritis	3.39	0.021	5/238 (2%)	0/238 (0%)	0/238 (0%)	233/238 (98%)	DLX5,IL1R1,TCF7L2,IL33,IL18R1
NF-κB Signaling	2.88	0.0222	4/180 (2%)	0/180 (0%)	0/180 (0%)	176/180 (98%)	IL1R1,KDR,MAP3K3,IL33
PPAR Signaling	2.72	0.0323	3/93 (3%)	0/93 (0%)	0/93 (0%)	90/93 (97%)	IL1R1,RXRA,IL33
LPS/IL-1 Mediated Inhibition of RXR Function	2.52	0.0177	4/226 (2%)	0/226 (0%)	0/226 (0%)	222/226 (98%)	ALAS1,IL1R1,RXRA,IL33
LXR/RXR Activation	2.33	0.0234	3/128 (2%)	0/128 (0%)	0/128 (0%)	125/128 (98%)	IL1R1,RXRA,IL33
Thyroid Cancer Signaling	2.28	0.0488	2/41 (5%)	0/41 (0%)	0/41 (0%)	39/41 (95%)	RXRA,TCF7L2
Role of Macrophages, Fibroblasts and Endothelial Cells in Rheumatoid Arthritis	2.02	0.0127	4/315 (1%)	0/315 (0%)	0/315 (0%)	311/315 (99%)	IL1R1,TCF7L2,IL33,IL18R1
Nur77 Signaling in T Lymphocytes	1.99	0.0345	2/58 (3%)	0/58 (0%)	0/58 (0%)	56/58 (97%)	RXRA,MAP3K3
Acute Phase Response Signaling	1.98	0.0175	3/171 (2%)	0/171 (0%)	0/171 (0%)	168/171 (98%)	IL1R1,C1S,IL33
Hepatic Cholestasis	1.96	0.0172	3/174 (2%)	0/174 (0%)	0/174 (0%)	171/174 (98%)	IL1R1,RXRA,IL33
Granulocyte Adhesion and Diapedesis	1.93	0.0168	3/179 (2%)	0/179 (0%)	0/179 (0%)	176/179 (98%)	IL1R1,CXCL14,IL33
Agranulocyte Adhesion and Diapedesis	1.86	0.0158	3/190 (2%)	0/190 (0%)	0/190 (0%)	187/190 (98%)	IL1R1,CXCL14,IL33
PXR/RXR Activation	1.83	0.0286	2/70 (3%)	0/70 (0%)	0/70 (0%)	68/70 (97%)	ALAS1,RXRA
IL-10 Signaling	1.81	0.0278	2/72 (3%)	0/72 (0%)	0/72 (0%)	70/72 (97%)	IL1R1,IL33
GABA Receptor Signaling	1.8	0.0274	2/73 (3%)	0/73 (0%)	0/73 (0%)	71/73 (97%)	GABRB2,GABRA3
Chondroitin Sulfate Biosynthesis	1.79	0.027	2/74 (3%)	0/74 (0%)	0/74 (0%)	72/74 (97%)	CHSY3,B3GAT3
Dermatan Sulfate Biosynthesis	1.78	0.0267	2/75 (3%)	0/75 (0%)	0/75 (0%)	73/75 (97%)	CHSY3,B3GAT3
Thymine Degradation	1.58	0.1	1/10 (10%)	0/10 (0%)	0/10 (0%)	9/10 (90%)	DPYD
Uracil Degradation II (Reductive)	1.54	0.0909	1/11 (9%)	0/11 (0%)	0/11 (0%)	10/11 (91%)	DPYD
Chondroitin and Dermatan Biosynthesis	1.47	0.0769	1/13 (8%)	0/13 (0%)	0/13 (0%)	12/13 (92%)	CHSY3
Tetrapyrrole Biosynthesis II	1.47	0.0769	1/13 (8%)	0/13 (0%)	0/13 (0%)	12/13 (92%)	ALAS1
p38 MAPK Signaling	1.42	0.0171	2/117 (2%)	0/117 (0%)	0/117 (0%)	115/117 (98%)	IL1R1,IL33
Glycoaminoglycan-protein Linkage Region Biosynthesis	1.41	0.0667	1/15 (7%)	0/15 (0%)	0/15 (0%)	14/15 (93%)	B3GAT3
IL-6 Signaling	1.35	0.0157	2/127 (2%)	0/127 (0%)	0/127 (0%)	125/127 (98%)	IL1R1,IL33
FXR/RXR Activation	1.29	0.0146	2/137 (1%)	0/137 (0%)	0/137 (0%)	135/137 (99%)	RXRA,IL33
Heme Biosynthesis II	1.23	0.0435	1/23 (4%)	0/23 (0%)	0/23 (0%)	22/23 (96%)	ALAS1
PPARα/RXRα Activation	1.07	0.0109	2/183 (1%)	0/183 (0%)	0/183 (0%)	181/183 (99%)	IL1R1,RXRA
Oncostatin M Signaling	1.07	0.0294	1/34 (3%)	0/34 (0%)	0/34 (0%)	33/34 (97%)	EPAS1
Hepatic Fibrosis / Hepatic Stellate Cell Activation	1.06	0.0107	2/187 (1%)	0/187 (0%)	0/187 (0%)	185/187 (99%)	IL1R1,KDR
Protein Kinase A Signaling	1.05	0.00746	3/402 (1%)	0/402 (0%)	0/402 (0%)	399/402 (99%)	PTPN9,DUSP6,TCF7L2
Complement System	1.02	0.0263	1/38 (3%)	0/38 (0%)	0/38 (0%)	37/38 (97%)	C1S
Inhibition of Angiogenesis by TSP1	1.01	0.0256	1/39 (3%)	0/39 (0%)	0/39 (0%)	38/39 (97%)	KDR
IL-8 Signaling	1.01	0.00995	2/201 (1%)	0/201 (0%)	0/201 (0%)	199/201 (99%)	KDR,LASP1
ERK/MAPK Signaling	0.999	0.00985	2/203 (1%)	0/203 (0%)	0/203 (0%)	201/203 (99%)	DUSP6,TLN2
Purine Nucleotides De Novo Biosynthesis II	0.988	0.0244	1/41 (2%)	0/41 (0%)	0/41 (0%)	40/41 (98%)	ADSS
Role of Hypercytokinemia/hyperchemokinemia in the Pathogenesis of Influenza	0.969	0.0233	1/43 (2%)	0/43 (0%)	0/43 (0%)	42/43 (98%)	IL33
Graft-versus-Host Disease Signaling	0.915	0.0204	1/49 (2%)	0/49 (0%)	0/49 (0%)	48/49 (98%)	IL33
CD27 Signaling in Lymphocytes	0.891	0.0192	1/52 (2%)	0/52 (0%)	0/52 (0%)	51/52 (98%)	MAP3K3
Role of Cytokines in Mediating Communication between Immune Cells	0.876	0.0185	1/54 (2%)	0/54 (0%)	0/54 (0%)	53/54 (98%)	IL33
Cardiac Hypertrophy Signaling	0.868	0.0082	2/244 (1%)	0/244 (0%)	0/244 (0%)	242/244 (99%)	ADSS,MAP3K3
Cancer Drug Resistance By Drug Efflux	0.861	0.0179	1/56 (2%)	0/56 (0%)	0/56 (0%)	55/56 (98%)	ABCG2
Chondroitin Sulfate Biosynthesis (Late Stages)	0.847	0.0172	1/58 (2%)	0/58 (0%)	0/58 (0%)	57/58 (98%)	CHSY3
Regulation of Cellular Mechanics by Calpain Protease	0.847	0.0172	1/58 (2%)	0/58 (0%)	0/58 (0%)	57/58 (98%)	TLN2
Nicotine Degradation III	0.84	0.0169	1/59 (2%)	0/59 (0%)	0/59 (0%)	58/59 (98%)	B3GAT3
Thyroid Hormone Metabolism II (via Conjugation and/or Degradation)	0.827	0.0164	1/61 (2%)	0/61 (0%)	0/61 (0%)	60/61 (98%)	B3GAT3
ERK5 Signaling	0.808	0.0156	1/64 (2%)	0/64 (0%)	0/64 (0%)	63/64 (98%)	MAP3K3
Retinoic acid Mediated Apoptosis Signaling	0.808	0.0156	1/64 (2%)	0/64 (0%)	0/64 (0%)	63/64 (98%)	RXRA
T Helper Cell Differentiation	0.761	0.0139	1/72 (1%)	0/72 (0%)	0/72 (0%)	71/72 (99%)	IL18R1
Basal Cell Carcinoma Signaling	0.755	0.0137	1/73 (1%)	0/73 (0%)	0/73 (0%)	72/73 (99%)	TCF7L2
Melatonin Degradation I	0.755	0.0137	1/73 (1%)	0/73 (0%)	0/73 (0%)	72/73 (99%)	B3GAT3
Nicotine Degradation II	0.755	0.0137	1/73 (1%)	0/73 (0%)	0/73 (0%)	72/73 (99%)	B3GAT3
Xenobiotic Metabolism Signaling	0.752	0.00692	2/289 (1%)	0/289 (0%)	0/289 (0%)	287/289 (99%)	RXRA,MAP3K3
STAT3 Pathway	0.75	0.0135	1/74 (1%)	0/74 (0%)	0/74 (0%)	73/74 (99%)	KDR
Toll-like Receptor Signaling	0.75	0.0135	1/74 (1%)	0/74 (0%)	0/74 (0%)	73/74 (99%)	IL33
Role of Wnt/GSK-3β Signaling in the Pathogenesis of Influenza	0.74	0.0132	1/76 (1%)	0/76 (0%)	0/76 (0%)	75/76 (99%)	TCF7L2
BMP signaling pathway	0.734	0.013	1/77 (1%)	0/77 (0%)	0/77 (0%)	76/77 (99%)	FST
VDR/RXR Activation	0.724	0.0127	1/79 (1%)	0/79 (0%)	0/79 (0%)	78/79 (99%)	RXRA
Macropinocytosis Signaling	0.715	0.0123	1/81 (1%)	0/81 (0%)	0/81 (0%)	80/81 (99%)	RAB34
Non-Small Cell Lung Cancer Signaling	0.705	0.012	1/83 (1%)	0/83 (0%)	0/83 (0%)	82/83 (99%)	RXRA
Eicosanoid Signaling	0.696	0.0118	1/85 (1%)	0/85 (0%)	0/85 (0%)	84/85 (99%)	PTGFR
Small Cell Lung Cancer Signaling	0.687	0.0115	1/87 (1%)	0/87 (0%)	0/87 (0%)	86/87 (99%)	RXRA
Superpathway of Melatonin Degradation	0.687	0.0115	1/87 (1%)	0/87 (0%)	0/87 (0%)	86/87 (99%)	B3GAT3
Altered T Cell and B Cell Signaling in Rheumatoid Arthritis	0.682	0.0114	1/88 (1%)	0/88 (0%)	0/88 (0%)	87/88 (99%)	IL33
Heparan Sulfate Biosynthesis	0.682	0.0114	1/88 (1%)	0/88 (0%)	0/88 (0%)	87/88 (99%)	B3GAT3
Communication between Innate and Adaptive Immune Cells	0.674	0.0111	1/90 (1%)	0/90 (0%)	0/90 (0%)	89/90 (99%)	IL33
Crosstalk between Dendritic Cells and Natural Killer Cells	0.674	0.0111	1/90 (1%)	0/90 (0%)	0/90 (0%)	89/90 (99%)	TLN2
Serotonin Degradation	0.669	0.011	1/91 (1%)	0/91 (0%)	0/91 (0%)	90/91 (99%)	B3GAT3
Factors Promoting Cardiogenesis in Vertebrates	0.665	0.0109	1/92 (1%)	0/92 (0%)	0/92 (0%)	91/92 (99%)	TCF7L2
Acute Myeloid Leukemia Signaling	0.657	0.0106	1/94 (1%)	0/94 (0%)	0/94 (0%)	93/94 (99%)	TCF7L2
IL-1 Signaling	0.657	0.0106	1/94 (1%)	0/94 (0%)	0/94 (0%)	93/94 (99%)	IL1R1
VEGF Family Ligand-Receptor Interactions	0.657	0.0106	1/94 (1%)	0/94 (0%)	0/94 (0%)	93/94 (99%)	KDR
Fcγ Receptor-mediated Phagocytosis in Macrophages and Monocytes	0.637	0.0101	1/99 (1%)	0/99 (0%)	0/99 (0%)	98/99 (99%)	TLN2
FAK Signaling	0.626	0.0098	1/102 (1%)	0/102 (0%)	0/102 (0%)	101/102 (99%)	TLN2
RANK Signaling in Osteoclasts	0.626	0.0098	1/102 (1%)	0/102 (0%)	0/102 (0%)	101/102 (99%)	MAP3K3
TR/RXR Activation	0.615	0.00952	1/105 (1%)	0/105 (0%)	0/105 (0%)	104/105 (99%)	RXRA
SAPK/JNK Signaling	0.615	0.00952	1/105 (1%)	0/105 (0%)	0/105 (0%)	104/105 (99%)	MAP3K3
Cholecystokinin/Gastrin-mediated Signaling	0.611	0.00943	1/106 (1%)	0/106 (0%)	0/106 (0%)	105/106 (99%)	IL33
Mouse Embryonic Stem Cell Pluripotency	0.611	0.00943	1/106 (1%)	0/106 (0%)	0/106 (0%)	105/106 (99%)	TCF7L2
VEGF Signaling	0.601	0.00917	1/109 (1%)	0/109 (0%)	0/109 (0%)	108/109 (99%)	KDR
Type I Diabetes Mellitus Signaling	0.594	0.00901	1/111 (1%)	0/111 (0%)	0/111 (0%)	110/111 (99%)	IL1R1
Paxillin Signaling	0.587	0.00885	1/113 (1%)	0/113 (0%)	0/113 (0%)	112/113 (99%)	TLN2
T Cell Receptor Signaling	0.584	0.00877	1/114 (1%)	0/114 (0%)	0/114 (0%)	113/114 (99%)	ITK
HGF Signaling	0.571	0.00847	1/118 (1%)	0/118 (0%)	0/118 (0%)	117/118 (99%)	MAP3K3
PTEN Signaling	0.562	0.00826	1/121 (1%)	0/121 (0%)	0/121 (0%)	120/121 (99%)	KDR
NGF Signaling	0.556	0.00813	1/123 (1%)	0/123 (0%)	0/123 (0%)	122/123 (99%)	MAP3K3
iCOS-iCOSL Signaling in T Helper Cells	0.55	0.008	1/125 (1%)	0/125 (0%)	0/125 (0%)	124/125 (99%)	ITK
Nitric Oxide Signaling in the Cardiovascular System	0.547	0.00794	1/126 (1%)	0/126 (0%)	0/126 (0%)	125/126 (99%)	KDR
phagosome maturation	0.544	0.00787	1/127 (1%)	0/127 (0%)	0/127 (0%)	126/127 (99%)	ATP6V1E1
Atherosclerosis Signaling	0.541	0.00781	1/128 (1%)	0/128 (0%)	0/128 (0%)	127/128 (99%)	IL33
Gα12/13 Signaling	0.533	0.00763	1/131 (1%)	0/131 (0%)	0/131 (0%)	130/131 (99%)	CDH8
HMGB1 Signaling	0.527	0.00752	1/133 (1%)	0/133 (0%)	0/133 (0%)	132/133 (99%)	IL1R1
CD28 Signaling in T Helper Cells	0.525	0.00746	1/134 (1%)	0/134 (0%)	0/134 (0%)	133/134 (99%)	ITK
PKCθ Signaling in T Lymphocytes	0.525	0.00746	1/134 (1%)	0/134 (0%)	0/134 (0%)	133/134 (99%)	MAP3K3
GNRH Signaling	0.522	0.00741	1/135 (1%)	0/135 (0%)	0/135 (0%)	134/135 (99%)	MAP3K3
Aryl Hydrocarbon Receptor Signaling	0.494	0.00685	1/146 (1%)	0/146 (0%)	0/146 (0%)	145/146 (99%)	RXRA
Ovarian Cancer Signaling	0.494	0.00685	1/146 (1%)	0/146 (0%)	0/146 (0%)	145/146 (99%)	TCF7L2
Human Embryonic Stem Cell Pluripotency	0.489	0.00676	1/148 (1%)	0/148 (0%)	0/148 (0%)	147/148 (99%)	TCF7L2
Epithelial Adherens Junction Signaling	0.489	0.00676	1/148 (1%)	0/148 (0%)	0/148 (0%)	147/148 (99%)	TCF7L2
IL-12 Signaling and Production in Macrophages	0.484	0.00667	1/150 (1%)	0/150 (0%)	0/150 (0%)	149/150 (99%)	RXRA
eNOS Signaling	0.444	0.00595	1/168 (1%)	0/168 (0%)	0/168 (0%)	167/168 (99%)	KDR
Cdc42 Signaling	0.442	0.00592	1/169 (1%)	0/169 (0%)	0/169 (0%)	168/169 (99%)	ITK
Wnt/β-catenin Signaling	0.44	0.00588	1/170 (1%)	0/170 (0%)	0/170 (0%)	169/170 (99%)	TCF7L2
Tec Kinase Signaling	0.434	0.00578	1/173 (1%)	0/173 (0%)	0/173 (0%)	172/173 (99%)	ITK
Germ Cell-Sertoli Cell Junction Signaling	0.428	0.00568	1/176 (1%)	0/176 (0%)	0/176 (0%)	175/176 (99%)	MAP3K3
Aldosterone Signaling in Epithelial Cells	0.428	0.00568	1/176 (1%)	0/176 (0%)	0/176 (0%)	175/176 (99%)	DNAJB4
RhoGDI Signaling	0.423	0.00559	1/179 (1%)	0/179 (0%)	0/179 (0%)	178/179 (99%)	CDH8
Sertoli Cell-Sertoli Cell Junction Signaling	0.41	0.00538	1/186 (1%)	0/186 (0%)	0/186 (0%)	185/186 (99%)	MAP3K3
Role of NFAT in Regulation of the Immune Response	0.404	0.00529	1/189 (1%)	0/189 (0%)	0/189 (0%)	188/189 (99%)	ITK
Regulation of the Epithelial-Mesenchymal Transition Pathway	0.404	0.00529	1/189 (1%)	0/189 (0%)	0/189 (0%)	188/189 (99%)	TCF7L2
B Cell Receptor Signaling	0.402	0.00526	1/190 (1%)	0/190 (0%)	0/190 (0%)	189/190 (99%)	MAP3K3
Dendritic Cell Maturation	0.401	0.00524	1/191 (1%)	0/191 (0%)	0/191 (0%)	190/191 (99%)	IL33
NRF2-mediated Oxidative Stress Response	0.397	0.00518	1/193 (1%)	0/193 (0%)	0/193 (0%)	192/193 (99%)	DNAJB4
RAR Activation	0.39	0.00508	1/197 (1%)	0/197 (0%)	0/197 (0%)	196/197 (99%)	RXRA
Production of Nitric Oxide and Reactive Oxygen Species in Macrophages	0.387	0.00503	1/199 (1%)	0/199 (0%)	0/199 (0%)	198/199 (99%)	MAP3K3
Leukocyte Extravasation Signaling	0.36	0.00463	1/216 (0%)	0/216 (0%)	0/216 (0%)	215/216 (100%)	ITK
Integrin Signaling	0.354	0.00455	1/220 (0%)	0/220 (0%)	0/220 (0%)	219/220 (100%)	TLN2
cAMP-mediated signaling	0.347	0.00444	1/225 (0%)	0/225 (0%)	0/225 (0%)	224/225 (100%)	DUSP6
Systemic Lupus Erythematosus Signaling	0.341	0.00437	1/229 (0%)	0/229 (0%)	0/229 (0%)	228/229 (100%)	IL33
Actin Cytoskeleton Signaling	0.337	0.00431	1/232 (0%)	0/232 (0%)	0/232 (0%)	231/232 (100%)	TLN2
Phospholipase C Signaling	0.32	0.00408	1/245 (0%)	0/245 (0%)	0/245 (0%)	244/245 (100%)	ITK
Signaling by Rho Family GTPases	0.315	0.00402	1/249 (0%)	0/249 (0%)	0/249 (0%)	248/249 (100%)	CDH8
Colorectal Cancer Metastasis Signaling	0.312	0.00397	1/252 (0%)	0/252 (0%)	0/252 (0%)	251/252 (100%)	TCF7L2
Protein Ubiquitination Pathway	0.303	0.00386	1/259 (0%)	0/259 (0%)	0/259 (0%)	258/259 (100%)	DNAJB4
G-Protein Coupled Receptor Signaling	0.282	0.0036	1/278 (0%)	0/278 (0%)	0/278 (0%)	277/278 (100%)	DUSP6

## Sheet: M3
Ingenuity Canonical Pathways	-log(p-value)	Ratio	Downregulated	No change	Upregulated	No overlap with dataset	Molecules
EIF2 Signaling	60.8	0.279	0/197 (0%)	0/197 (0%)	55/197 (28%)	142/197 (72%)	RPL7A,RPL13A,RPL37A,RPLP1,RPL23,RPS5,RPL26,RPS13,RPS19,RPL8,EIF3E,FAU,RPL29,RPL14,RPL27A,RPL30,RPS29,RPL39,RPL11,RPS18,RPL22,EIF3L,RPS12,RPL7,RPLP0,RPS9,RPL36,EIF3H,RPS27A,RPL15,RPL27,UBA52,RPS27,RPL35A,EIF3I,RPL12,RPL38,RPL37,RPL3,RPL22L1,RPS8,RPL41,RPS21,RPS25,RPL13,RPS2,RPSA,RPS3,RPL18,RPS17,MAP2K2,RPS23,RPL34,RPL10,RPL10A
Regulation of eIF4 and p70S6K Signaling	18.1	0.143	0/161 (0%)	0/161 (0%)	23/161 (14%)	138/161 (86%)	RPS29,RPS27,RPS18,EIF3L,RPS5,RPS2,EIF3I,RPS12,RPS3,RPSA,RPS19,RPS13,EIF3E,RPS9,RPS17,FAU,MAP2K2,EIF3H,RPS23,RPS8,RPS27A,RPS21,RPS25
mTOR Signaling	16.9	0.117	0/205 (0%)	0/205 (0%)	24/205 (12%)	181/205 (88%)	RPS29,RPS27,RPS18,DDIT4,EIF4B,EIF3L,RPS5,RPS2,EIF3I,RPS12,RPS3,RPSA,RPS19,RPS13,EIF3E,RPS9,RPS17,FAU,EIF3H,RPS23,RPS8,RPS27A,RPS21,RPS25
Purine Nucleotides De Novo Biosynthesis II	2.93	0.0976	0/41 (0%)	0/41 (0%)	4/41 (10%)	37/41 (90%)	IMPDH1,IMPDH2,GART,PFAS
Urate Biosynthesis/Inosine 5'-phosphate Degradation	2.66	0.13	0/23 (0%)	0/23 (0%)	3/23 (13%)	20/23 (87%)	IMPDH1,IMPDH2,NT5C3B
Methionine Degradation I (to Homocysteine)	2.61	0.125	0/24 (0%)	0/24 (0%)	3/24 (13%)	21/24 (88%)	FTSJ1,PRMT3,AHCY
Cysteine Biosynthesis III (mammalia)	2.29	0.0968	0/31 (0%)	0/31 (0%)	3/31 (10%)	28/31 (90%)	FTSJ1,PRMT3,AHCY
Tetrahydrofolate Salvage from 5,10-methenyltetrahydrofolate	2.26	0.2	0/10 (0%)	0/10 (0%)	2/10 (20%)	8/10 (80%)	GART,MTHFD1
Purine Nucleotides Degradation II (Aerobic)	2.07	0.0811	0/37 (0%)	0/37 (0%)	3/37 (8%)	34/37 (92%)	IMPDH1,IMPDH2,NT5C3B
Proline Biosynthesis I	1.97	0.143	0/14 (0%)	0/14 (0%)	2/14 (14%)	12/14 (86%)	PYCRL,ALDH18A1
5-aminoimidazole Ribonucleotide Biosynthesis I	1.76	0.111	0/18 (0%)	0/18 (0%)	2/18 (11%)	16/18 (89%)	GART,PFAS
Endoplasmic Reticulum Stress Pathway	1.63	0.0952	0/21 (0%)	0/21 (0%)	2/21 (10%)	19/21 (90%)	HSPA5,XBP1
Salvage Pathways of Pyrimidine Ribonucleotides	1.43	0.0364	0/110 (0%)	0/110 (0%)	4/110 (4%)	106/110 (96%)	MAP2K2,PYCRL,NME1,AK4
Superpathway of Methionine Degradation	1.42	0.0462	0/65 (0%)	0/65 (0%)	3/65 (5%)	62/65 (95%)	FTSJ1,PRMT3,AHCY
Oxidative Phosphorylation	1.33	0.0336	0/119 (0%)	0/119 (0%)	4/119 (3%)	115/119 (97%)	ATP5G1,UQCRQ,ATP5I,ATP5D
Alanine Degradation III	1.18	0.167	0/6 (0%)	0/6 (0%)	1/6 (17%)	5/6 (83%)	GPT2
Alanine Biosynthesis II	1.18	0.167	0/6 (0%)	0/6 (0%)	1/6 (17%)	5/6 (83%)	GPT2
tRNA Charging	1.18	0.0366	0/82 (0%)	0/82 (0%)	3/82 (4%)	79/82 (96%)	LARS,YARS2,NARS2
Thyroid Cancer Signaling	1.1	0.0488	0/41 (0%)	0/41 (0%)	2/41 (5%)	39/41 (95%)	MYC,MAP2K2
Pyrimidine Deoxyribonucleotides De Novo Biosynthesis I	1.1	0.0488	0/41 (0%)	0/41 (0%)	2/41 (5%)	39/41 (95%)	NME1,AK4
Pyrimidine Ribonucleotides Interconversion	1.07	0.0465	0/43 (0%)	0/43 (0%)	2/43 (5%)	41/43 (95%)	NME1,AK4
PRPP Biosynthesis I	1.06	0.125	0/8 (0%)	0/8 (0%)	1/8 (13%)	7/8 (88%)	PRPS2
Geranylgeranyldiphosphate Biosynthesis	1.06	0.125	0/8 (0%)	0/8 (0%)	1/8 (13%)	7/8 (88%)	FDPS
PDGF Signaling	1.02	0.0312	0/96 (0%)	0/96 (0%)	3/96 (3%)	93/96 (97%)	MYC,SRF,MAP2K2
Adenine and Adenosine Salvage I	1.01	0.111	0/9 (0%)	0/9 (0%)	1/9 (11%)	8/9 (89%)	APRT
Oxidized GTP and dGTP Detoxification	1.01	0.111	0/9 (0%)	0/9 (0%)	1/9 (11%)	8/9 (89%)	RUVBL2
Pyruvate Fermentation to Lactate	0.967	0.1	0/10 (0%)	0/10 (0%)	1/10 (10%)	9/10 (90%)	LDHB
Trans, trans-farnesyl Diphosphate Biosynthesis	0.967	0.1	0/10 (0%)	0/10 (0%)	1/10 (10%)	9/10 (90%)	FDPS
Assembly of RNA Polymerase II Complex	0.957	0.04	0/50 (0%)	0/50 (0%)	2/50 (4%)	48/50 (96%)	TAF10,POLR2I
L-glutamine Biosynthesis II (tRNA-dependent)	0.928	0.0909	0/11 (0%)	0/11 (0%)	1/11 (9%)	10/11 (91%)	GATB
Unfolded protein response	0.902	0.037	0/54 (0%)	0/54 (0%)	2/54 (4%)	52/54 (96%)	HSPA5,XBP1
S-methyl-5-thio-α-D-ribose 1-phosphate Degradation	0.892	0.0833	0/12 (0%)	0/12 (0%)	1/12 (8%)	11/12 (92%)	MRI1
Eumelanin Biosynthesis	0.892	0.0833	0/12 (0%)	0/12 (0%)	1/12 (8%)	11/12 (92%)	MIF
p53 Signaling	0.878	0.027	0/111 (0%)	0/111 (0%)	3/111 (3%)	108/111 (97%)	ADGRB1,CCNG1,MDM4
Pyrimidine Ribonucleotides De Novo Biosynthesis	0.876	0.0357	0/56 (0%)	0/56 (0%)	2/56 (4%)	54/56 (96%)	NME1,AK4
Serine Biosynthesis	0.83	0.0714	0/14 (0%)	0/14 (0%)	1/14 (7%)	13/14 (93%)	PHGDH
Calcium Transport I	0.83	0.0714	0/14 (0%)	0/14 (0%)	1/14 (7%)	13/14 (93%)	ATP2A1
Calcium Signaling	0.79	0.0215	0/186 (0%)	0/186 (0%)	4/186 (2%)	182/186 (98%)	CHRNA5,LETM1,ATP2A1,CAMKK2
Cell Cycle: G1/S Checkpoint Regulation	0.784	0.0312	0/64 (0%)	0/64 (0%)	2/64 (3%)	62/64 (97%)	MYC,RPL11
Mitochondrial Dysfunction	0.779	0.0213	0/188 (0%)	0/188 (0%)	4/188 (2%)	184/188 (98%)	ATP5G1,UQCRQ,ATP5I,ATP5D
Arginine Degradation VI (Arginase 2 Pathway)	0.777	0.0625	0/16 (0%)	0/16 (0%)	1/16 (6%)	15/16 (94%)	PYCRL
Endometrial Cancer Signaling	0.763	0.0303	0/66 (0%)	0/66 (0%)	2/66 (3%)	64/66 (97%)	MYC,MAP2K2
Estrogen Receptor Signaling	0.748	0.0234	0/128 (0%)	0/128 (0%)	3/128 (2%)	125/128 (98%)	MAP2K2,TAF10,POLR2I
Thrombopoietin Signaling	0.733	0.029	0/69 (0%)	0/69 (0%)	2/69 (3%)	67/69 (97%)	MYC,MAP2K2
ErbB2-ErbB3 Signaling	0.733	0.029	0/69 (0%)	0/69 (0%)	2/69 (3%)	67/69 (97%)	MYC,MAP2K2
Mismatch Repair in Eukaryotes	0.731	0.0556	0/18 (0%)	0/18 (0%)	1/18 (6%)	17/18 (94%)	SLC19A1
Histidine Degradation III	0.731	0.0556	0/18 (0%)	0/18 (0%)	1/18 (6%)	17/18 (94%)	MTHFD1
Tryptophan Degradation to 2-amino-3-carboxymuconate Semialdehyde	0.731	0.0556	0/18 (0%)	0/18 (0%)	1/18 (6%)	17/18 (94%)	AFMID
Folate Polyglutamylation	0.731	0.0556	0/18 (0%)	0/18 (0%)	1/18 (6%)	17/18 (94%)	MTHFD1
Proline Biosynthesis II (from Arginine)	0.71	0.0526	0/19 (0%)	0/19 (0%)	1/19 (5%)	18/19 (95%)	PYCRL
Superpathway of Serine and Glycine Biosynthesis I	0.71	0.0526	0/19 (0%)	0/19 (0%)	1/19 (5%)	18/19 (95%)	PHGDH
Granzyme A Signaling	0.69	0.05	0/20 (0%)	0/20 (0%)	1/20 (5%)	19/20 (95%)	NME1
STAT3 Pathway	0.687	0.027	0/74 (0%)	0/74 (0%)	2/74 (3%)	72/74 (97%)	MYC,MAP2K2
GM-CSF Signaling	0.687	0.027	0/74 (0%)	0/74 (0%)	2/74 (3%)	72/74 (97%)	RACK1,MAP2K2
P2Y Purigenic Receptor Signaling Pathway	0.66	0.0211	0/142 (0%)	0/142 (0%)	3/142 (2%)	139/142 (98%)	MYC,RACK1,MAP2K2
Antiproliferative Role of Somatostatin Receptor 2	0.646	0.0253	0/79 (0%)	0/79 (0%)	2/79 (3%)	77/79 (97%)	RACK1,MAP2K2
Aryl Hydrocarbon Receptor Signaling	0.636	0.0205	0/146 (0%)	0/146 (0%)	3/146 (2%)	143/146 (98%)	MYC,ALDH18A1,ALDH1B1
Polyamine Regulation in Colon Cancer	0.636	0.0435	0/23 (0%)	0/23 (0%)	1/23 (4%)	22/23 (96%)	MYC
Role of Lipids/Lipid Rafts in the Pathogenesis of Influenza	0.636	0.0435	0/23 (0%)	0/23 (0%)	1/23 (4%)	22/23 (96%)	FDPS
Guanosine Nucleotides Degradation III	0.636	0.0435	0/23 (0%)	0/23 (0%)	1/23 (4%)	22/23 (96%)	NT5C3B
Estrogen-mediated S-phase Entry	0.62	0.0417	0/24 (0%)	0/24 (0%)	1/24 (4%)	23/24 (96%)	MYC
Leukotriene Biosynthesis	0.605	0.04	0/25 (0%)	0/25 (0%)	1/25 (4%)	24/25 (96%)	LTA4H
Fatty Acid α-oxidation	0.605	0.04	0/25 (0%)	0/25 (0%)	1/25 (4%)	24/25 (96%)	ALDH1B1
LPS-stimulated MAPK Signaling	0.592	0.0233	0/86 (0%)	0/86 (0%)	2/86 (2%)	84/86 (98%)	SRF,MAP2K2
Prolactin Signaling	0.592	0.0233	0/86 (0%)	0/86 (0%)	2/86 (2%)	84/86 (98%)	MYC,MAP2K2
Antiproliferative Role of TOB in T Cell Signaling	0.59	0.0385	0/26 (0%)	0/26 (0%)	1/26 (4%)	25/26 (96%)	CDC34
Citrulline Biosynthesis	0.59	0.0385	0/26 (0%)	0/26 (0%)	1/26 (4%)	25/26 (96%)	ALDH18A1
Bladder Cancer Signaling	0.585	0.023	0/87 (0%)	0/87 (0%)	2/87 (2%)	85/87 (98%)	MYC,MAP2K2
Adenosine Nucleotides Degradation II	0.562	0.0357	0/28 (0%)	0/28 (0%)	1/28 (4%)	27/28 (96%)	NT5C3B
Folate Transformations I	0.562	0.0357	0/28 (0%)	0/28 (0%)	1/28 (4%)	27/28 (96%)	MTHFD1
Neuregulin Signaling	0.545	0.0215	0/93 (0%)	0/93 (0%)	2/93 (2%)	91/93 (98%)	MYC,MAP2K2
Acute Myeloid Leukemia Signaling	0.539	0.0213	0/94 (0%)	0/94 (0%)	2/94 (2%)	92/94 (98%)	MYC,MAP2K2
IL-1 Signaling	0.539	0.0213	0/94 (0%)	0/94 (0%)	2/94 (2%)	92/94 (98%)	RACK1,ECSIT
4-1BB Signaling in T Lymphocytes	0.525	0.0323	0/31 (0%)	0/31 (0%)	1/31 (3%)	30/31 (97%)	MAP2K2
α-Adrenergic Signaling	0.52	0.0206	0/97 (0%)	0/97 (0%)	2/97 (2%)	95/97 (98%)	RACK1,MAP2K2
Acute Phase Response Signaling	0.512	0.0175	0/171 (0%)	0/171 (0%)	3/171 (2%)	168/171 (98%)	MAP2K2,CRABP1,ECSIT
Histamine Degradation	0.503	0.0303	0/33 (0%)	0/33 (0%)	1/33 (3%)	32/33 (97%)	ALDH1B1
Oxidative Ethanol Degradation III	0.503	0.0303	0/33 (0%)	0/33 (0%)	1/33 (3%)	32/33 (97%)	ALDH1B1
Oncostatin M Signaling	0.492	0.0294	0/34 (0%)	0/34 (0%)	1/34 (3%)	33/34 (97%)	MAP2K2
NAD biosynthesis II (from tryptophan)	0.492	0.0294	0/34 (0%)	0/34 (0%)	1/34 (3%)	33/34 (97%)	AFMID
Aldosterone Signaling in Epithelial Cells	0.491	0.017	0/176 (0%)	0/176 (0%)	3/176 (2%)	173/176 (98%)	HSPA5,MAP2K2,AHCY
Dopamine-DARPP32 Feedback in cAMP Signaling	0.491	0.017	0/176 (0%)	0/176 (0%)	3/176 (2%)	173/176 (98%)	ATP2A1,KCNJ12,CAMKK2
G Protein Signaling Mediated by Tubby	0.482	0.0286	0/35 (0%)	0/35 (0%)	1/35 (3%)	34/35 (97%)	RACK1
MIF-mediated Glucocorticoid Regulation	0.482	0.0286	0/35 (0%)	0/35 (0%)	1/35 (3%)	34/35 (97%)	MIF
NAD Salvage Pathway II	0.482	0.0286	0/35 (0%)	0/35 (0%)	1/35 (3%)	34/35 (97%)	NT5C3B
Tryptophan Degradation X (Mammalian, via Tryptamine)	0.482	0.0286	0/35 (0%)	0/35 (0%)	1/35 (3%)	34/35 (97%)	ALDH1B1
Putrescine Degradation III	0.482	0.0286	0/35 (0%)	0/35 (0%)	1/35 (3%)	34/35 (97%)	ALDH1B1
Superpathway of Geranylgeranyldiphosphate Biosynthesis I (via Mevalonate)	0.482	0.0286	0/35 (0%)	0/35 (0%)	1/35 (3%)	34/35 (97%)	FDPS
Nucleotide Excision Repair Pathway	0.482	0.0286	0/35 (0%)	0/35 (0%)	1/35 (3%)	34/35 (97%)	POLR2I
Chronic Myeloid Leukemia Signaling	0.48	0.0192	0/104 (0%)	0/104 (0%)	2/104 (2%)	102/104 (98%)	MYC,MAP2K2
Ethanol Degradation IV	0.472	0.0278	0/36 (0%)	0/36 (0%)	1/36 (3%)	35/36 (97%)	ALDH1B1
Cholecystokinin/Gastrin-mediated Signaling	0.469	0.0189	0/106 (0%)	0/106 (0%)	2/106 (2%)	104/106 (98%)	SRF,MAP2K2
Mouse Embryonic Stem Cell Pluripotency	0.469	0.0189	0/106 (0%)	0/106 (0%)	2/106 (2%)	104/106 (98%)	MYC,MAP2K2
Antigen Presentation Pathway	0.462	0.027	0/37 (0%)	0/37 (0%)	1/37 (3%)	36/37 (97%)	PSMB5
IGF-1 Signaling	0.459	0.0185	0/108 (0%)	0/108 (0%)	2/108 (2%)	106/108 (98%)	SRF,MAP2K2
Superpathway of Citrulline Metabolism	0.453	0.0263	0/38 (0%)	0/38 (0%)	1/38 (3%)	37/38 (97%)	ALDH18A1
Inhibition of Angiogenesis by TSP1	0.444	0.0256	0/39 (0%)	0/39 (0%)	1/39 (3%)	38/39 (97%)	HSPG2
Telomerase Signaling	0.444	0.018	0/111 (0%)	0/111 (0%)	2/111 (2%)	109/111 (98%)	MYC,MAP2K2
Inhibition of Matrix Metalloproteases	0.435	0.025	0/40 (0%)	0/40 (0%)	1/40 (3%)	39/40 (98%)	HSPG2
Gαs Signaling	0.434	0.0177	0/113 (0%)	0/113 (0%)	2/113 (2%)	111/113 (98%)	RACK1,MAP2K2
Androgen Signaling	0.429	0.0175	0/114 (0%)	0/114 (0%)	2/114 (2%)	112/114 (98%)	RACK1,POLR2I
CREB Signaling in Neurons	0.429	0.0156	0/192 (0%)	0/192 (0%)	3/192 (2%)	189/192 (98%)	RACK1,MAP2K2,POLR2I
UVC-Induced MAPK Signaling	0.419	0.0238	0/42 (0%)	0/42 (0%)	1/42 (2%)	41/42 (98%)	MAP2K2
p38 MAPK Signaling	0.415	0.0171	0/117 (0%)	0/117 (0%)	2/117 (2%)	115/117 (98%)	MYC,SRF
MIF Regulation of Innate Immunity	0.403	0.0227	0/44 (0%)	0/44 (0%)	1/44 (2%)	43/44 (98%)	MIF
Role of IL-17F in Allergic Inflammatory Airway Diseases	0.403	0.0227	0/44 (0%)	0/44 (0%)	1/44 (2%)	43/44 (98%)	MAP2K2
ERK/MAPK Signaling	0.391	0.0148	0/203 (0%)	0/203 (0%)	3/203 (1%)	200/203 (99%)	MYC,SRF,MAP2K2
Tryptophan Degradation III (Eukaryotic)	0.388	0.0217	0/46 (0%)	0/46 (0%)	1/46 (2%)	45/46 (98%)	AFMID
AMPK Signaling	0.382	0.0146	0/206 (0%)	0/206 (0%)	3/206 (1%)	203/206 (99%)	CHRNA5,CAMKK2,AK4
Ethanol Degradation II	0.381	0.0213	0/47 (0%)	0/47 (0%)	1/47 (2%)	46/47 (98%)	ALDH1B1
Nitric Oxide Signaling in the Cardiovascular System	0.377	0.0159	0/126 (0%)	0/126 (0%)	2/126 (2%)	124/126 (98%)	MAP2K2,ATP2A1
IL-6 Signaling	0.373	0.0157	0/127 (0%)	0/127 (0%)	2/127 (2%)	125/127 (98%)	SRF,MAP2K2
Glucocorticoid Receptor Signaling	0.37	0.0137	0/293 (0%)	0/293 (0%)	4/293 (1%)	289/293 (99%)	HSPA5,MAP2K2,TAF10,POLR2I
fMLP Signaling in Neutrophils	0.369	0.0156	0/128 (0%)	0/128 (0%)	2/128 (2%)	126/128 (98%)	RACK1,MAP2K2
Dopamine Degradation	0.368	0.0204	0/49 (0%)	0/49 (0%)	1/49 (2%)	48/49 (98%)	ALDH1B1
Cell Cycle: G2/M DNA Damage Checkpoint Regulation	0.368	0.0204	0/49 (0%)	0/49 (0%)	1/49 (2%)	48/49 (98%)	MDM4
CD27 Signaling in Lymphocytes	0.348	0.0192	0/52 (0%)	0/52 (0%)	1/52 (2%)	51/52 (98%)	MAP2K2
CCR3 Signaling in Eosinophils	0.342	0.0148	0/135 (0%)	0/135 (0%)	2/135 (1%)	133/135 (99%)	RACK1,MAP2K2
Adipogenesis pathway	0.342	0.0148	0/135 (0%)	0/135 (0%)	2/135 (1%)	133/135 (99%)	EBF1,XBP1
Role of CHK Proteins in Cell Cycle Checkpoint Control	0.331	0.0182	0/55 (0%)	0/55 (0%)	1/55 (2%)	54/55 (98%)	SLC19A1
Triacylglycerol Biosynthesis	0.325	0.0179	0/56 (0%)	0/56 (0%)	1/56 (2%)	55/56 (98%)	DGAT2
Cancer Drug Resistance By Drug Efflux	0.325	0.0179	0/56 (0%)	0/56 (0%)	1/56 (2%)	55/56 (98%)	MAP2K2
LPS/IL-1 Mediated Inhibition of RXR Function	0.324	0.0133	0/226 (0%)	0/226 (0%)	3/226 (1%)	223/226 (99%)	ALDH18A1,ALDH1B1,ECSIT
Melanoma Signaling	0.32	0.0175	0/57 (0%)	0/57 (0%)	1/57 (2%)	56/57 (98%)	MAP2K2
Noradrenaline and Adrenaline Degradation	0.32	0.0175	0/57 (0%)	0/57 (0%)	1/57 (2%)	56/57 (98%)	ALDH1B1
Systemic Lupus Erythematosus Signaling	0.316	0.0131	0/229 (0%)	0/229 (0%)	3/229 (1%)	226/229 (99%)	SNRPD2,LSM7,PRPF19
Cardiac β-adrenergic Signaling	0.315	0.014	0/143 (0%)	0/143 (0%)	2/143 (1%)	141/143 (99%)	RACK1,ATP2A1
Hereditary Breast Cancer Signaling	0.311	0.0139	0/144 (0%)	0/144 (0%)	2/144 (1%)	142/144 (99%)	SLC19A1,POLR2I
ATM Signaling	0.309	0.0169	0/59 (0%)	0/59 (0%)	1/59 (2%)	58/59 (98%)	MDM4
Induction of Apoptosis by HIV1	0.304	0.0167	0/60 (0%)	0/60 (0%)	1/60 (2%)	59/60 (98%)	SLC25A6
CNTF Signaling	0.289	0.0159	0/63 (0%)	0/63 (0%)	1/63 (2%)	62/63 (98%)	MAP2K2
ERK5 Signaling	0.285	0.0156	0/64 (0%)	0/64 (0%)	1/64 (2%)	63/64 (98%)	MYC
Retinoic acid Mediated Apoptosis Signaling	0.285	0.0156	0/64 (0%)	0/64 (0%)	1/64 (2%)	63/64 (98%)	CRABP1
Hypoxia Signaling in the Cardiovascular System	0.28	0.0154	0/65 (0%)	0/65 (0%)	1/65 (2%)	64/65 (98%)	CDC34
Cardiac Hypertrophy Signaling	0.279	0.0123	0/244 (0%)	0/244 (0%)	3/244 (1%)	241/244 (99%)	SRF,RACK1,MAP2K2
IL-2 Signaling	0.276	0.0152	0/66 (0%)	0/66 (0%)	1/66 (2%)	65/66 (98%)	MAP2K2
Huntington's Disease Signaling	0.273	0.0121	0/247 (0%)	0/247 (0%)	3/247 (1%)	244/247 (99%)	RACK1,HSPA5,POLR2I
Calcium-induced T Lymphocyte Apoptosis	0.267	0.0147	0/68 (0%)	0/68 (0%)	1/68 (1%)	67/68 (99%)	ATP2A1
Remodeling of Epithelial Adherens Junctions	0.267	0.0147	0/68 (0%)	0/68 (0%)	1/68 (1%)	67/68 (99%)	NME1
Role of IL-17A in Arthritis	0.263	0.0145	0/69 (0%)	0/69 (0%)	1/69 (1%)	68/69 (99%)	MAP2K2
Colorectal Cancer Metastasis Signaling	0.262	0.0119	0/252 (0%)	0/252 (0%)	3/252 (1%)	249/252 (99%)	MYC,RACK1,MAP2K2
Myc Mediated Apoptosis Signaling	0.259	0.0143	0/70 (0%)	0/70 (0%)	1/70 (1%)	69/70 (99%)	MYC
Glioblastoma Multiforme Signaling	0.253	0.0122	0/164 (0%)	0/164 (0%)	2/164 (1%)	162/164 (99%)	MYC,MAP2K2
EGF Signaling	0.251	0.0139	0/72 (0%)	0/72 (0%)	1/72 (1%)	71/72 (99%)	SRF
Protein Ubiquitination Pathway	0.247	0.0116	0/259 (0%)	0/259 (0%)	3/259 (1%)	256/259 (99%)	CDC34,HSPA5,PSMB5
eNOS Signaling	0.243	0.0119	0/168 (0%)	0/168 (0%)	2/168 (1%)	166/168 (99%)	CHRNA5,HSPA5
Gαq Signaling	0.243	0.0119	0/168 (0%)	0/168 (0%)	2/168 (1%)	166/168 (99%)	RACK1,MAP2K2
CCR5 Signaling in Macrophages	0.243	0.0135	0/74 (0%)	0/74 (0%)	1/74 (1%)	73/74 (99%)	RACK1
ErbB4 Signaling	0.243	0.0135	0/74 (0%)	0/74 (0%)	1/74 (1%)	73/74 (99%)	MAP2K2
Pyridoxal 5'-phosphate Salvage Pathway	0.243	0.0135	0/74 (0%)	0/74 (0%)	1/74 (1%)	73/74 (99%)	MAP2K2
Toll-like Receptor Signaling	0.243	0.0135	0/74 (0%)	0/74 (0%)	1/74 (1%)	73/74 (99%)	ECSIT
Role of MAPK Signaling in the Pathogenesis of Influenza	0.24	0.0133	0/75 (0%)	0/75 (0%)	1/75 (1%)	74/75 (99%)	MAP2K2
Ephrin B Signaling	0.24	0.0133	0/75 (0%)	0/75 (0%)	1/75 (1%)	74/75 (99%)	RACK1
Chemokine Signaling	0.24	0.0133	0/75 (0%)	0/75 (0%)	1/75 (1%)	74/75 (99%)	MAP2K2
Wnt/β-catenin Signaling	0.239	0.0118	0/170 (0%)	0/170 (0%)	2/170 (1%)	168/170 (99%)	RUVBL2,MYC
IL-15 Signaling	0.232	0.013	0/77 (0%)	0/77 (0%)	1/77 (1%)	76/77 (99%)	MAP2K2
Melatonin Signaling	0.232	0.013	0/77 (0%)	0/77 (0%)	1/77 (1%)	76/77 (99%)	MAP2K2
BMP signaling pathway	0.232	0.013	0/77 (0%)	0/77 (0%)	1/77 (1%)	76/77 (99%)	MAP2K2
CXCR4 Signaling	0.231	0.0116	0/173 (0%)	0/173 (0%)	2/173 (1%)	171/173 (99%)	RACK1,MAP2K2
Role of BRCA1 in DNA Damage Response	0.229	0.0128	0/78 (0%)	0/78 (0%)	1/78 (1%)	77/78 (99%)	SLC19A1
CD40 Signaling	0.229	0.0128	0/78 (0%)	0/78 (0%)	1/78 (1%)	77/78 (99%)	MAP2K2
Role of PI3K/AKT Signaling in the Pathogenesis of Influenza	0.229	0.0128	0/78 (0%)	0/78 (0%)	1/78 (1%)	77/78 (99%)	MAP2K2
IL-17A Signaling in Airway Cells	0.225	0.0127	0/79 (0%)	0/79 (0%)	1/79 (1%)	78/79 (99%)	MAP2K2
GDNF Family Ligand-Receptor Interactions	0.225	0.0127	0/79 (0%)	0/79 (0%)	1/79 (1%)	78/79 (99%)	MAP2K2
Regulation of IL-2 Expression in Activated and Anergic T Lymphocytes	0.219	0.0123	0/81 (0%)	0/81 (0%)	1/81 (1%)	80/81 (99%)	MAP2K2
Neurotrophin/TRK Signaling	0.219	0.0123	0/81 (0%)	0/81 (0%)	1/81 (1%)	80/81 (99%)	MAP2K2
Erythropoietin Signaling	0.216	0.0122	0/82 (0%)	0/82 (0%)	1/82 (1%)	81/82 (99%)	MAP2K2
IL-3 Signaling	0.212	0.012	0/83 (0%)	0/83 (0%)	1/83 (1%)	82/83 (99%)	MAP2K2
Renal Cell Carcinoma Signaling	0.212	0.012	0/83 (0%)	0/83 (0%)	1/83 (1%)	82/83 (99%)	MAP2K2
Non-Small Cell Lung Cancer Signaling	0.212	0.012	0/83 (0%)	0/83 (0%)	1/83 (1%)	82/83 (99%)	MAP2K2
Superpathway of Cholesterol Biosynthesis	0.212	0.012	0/83 (0%)	0/83 (0%)	1/83 (1%)	82/83 (99%)	FDPS
JAK/Stat Signaling	0.212	0.012	0/83 (0%)	0/83 (0%)	1/83 (1%)	82/83 (99%)	MAP2K2
PEDF Signaling	0.209	0.0119	0/84 (0%)	0/84 (0%)	1/84 (1%)	83/84 (99%)	SRF
IL-17 Signaling	0.206	0.0118	0/85 (0%)	0/85 (0%)	1/85 (1%)	84/85 (99%)	MAP2K2
FLT3 Signaling in Hematopoietic Progenitor Cells	0.206	0.0118	0/85 (0%)	0/85 (0%)	1/85 (1%)	84/85 (99%)	MAP2K2
Growth Hormone Signaling	0.206	0.0118	0/85 (0%)	0/85 (0%)	1/85 (1%)	84/85 (99%)	SRF
Eicosanoid Signaling	0.206	0.0118	0/85 (0%)	0/85 (0%)	1/85 (1%)	84/85 (99%)	LTA4H
Small Cell Lung Cancer Signaling	0.2	0.0115	0/87 (0%)	0/87 (0%)	1/87 (1%)	86/87 (99%)	MYC
TGF-β Signaling	0.2	0.0115	0/87 (0%)	0/87 (0%)	1/87 (1%)	86/87 (99%)	MAP2K2

## Sheet: M4
Ingenuity Canonical Pathways	-log(p-value)	Ratio	Downregulated	No change	Upregulated	No overlap with dataset	Molecules
Thioredoxin Pathway	1.73	0.125	0/8 (0%)	0/8 (0%)	1/8 (13%)	7/8 (88%)	TXN
Superoxide Radicals Degradation	1.63	0.1	0/10 (0%)	0/10 (0%)	1/10 (10%)	9/10 (90%)	GPX7
Ceramide Degradation	1.52	0.0769	0/13 (0%)	0/13 (0%)	1/13 (8%)	12/13 (92%)	ASAH2B
Arsenate Detoxification I (Glutaredoxin)	1.43	0.0625	0/16 (0%)	0/16 (0%)	1/16 (6%)	15/16 (94%)	GLRX2
D-myo-inositol (1,4,5,6)-Tetrakisphosphate Biosynthesis	1.39	0.0148	0/135 (0%)	0/135 (0%)	2/135 (1%)	133/135 (99%)	PPP1R14B,PLPP7
D-myo-inositol (3,4,5,6)-tetrakisphosphate Biosynthesis	1.39	0.0148	0/135 (0%)	0/135 (0%)	2/135 (1%)	133/135 (99%)	PPP1R14B,PLPP7
Sphingosine and Sphingosine-1-phosphate Metabolism	1.38	0.0556	0/18 (0%)	0/18 (0%)	1/18 (6%)	17/18 (94%)	ASAH2B
Vitamin-C Transport	1.29	0.0455	0/22 (0%)	0/22 (0%)	1/22 (5%)	21/22 (95%)	TXN
3-phosphoinositide Degradation	1.29	0.0131	0/153 (0%)	0/153 (0%)	2/153 (1%)	151/153 (99%)	PPP1R14B,PLPP7
D-myo-inositol-5-phosphate Metabolism	1.29	0.013	0/154 (0%)	0/154 (0%)	2/154 (1%)	152/154 (99%)	PPP1R14B,PLPP7
Role of JAK1, JAK2 and TYK2 in Interferon Signaling	1.26	0.0417	0/24 (0%)	0/24 (0%)	1/24 (4%)	23/24 (96%)	IFNAR2
Glutathione Redox Reactions I	1.22	0.0385	0/26 (0%)	0/26 (0%)	1/26 (4%)	25/26 (96%)	GPX7
Mitochondrial Dysfunction	1.13	0.0106	0/188 (0%)	0/188 (0%)	2/188 (1%)	186/188 (99%)	GLRX2,GPX7
Role of JAK2 in Hormone-like Cytokine Signaling	1.11	0.0294	0/34 (0%)	0/34 (0%)	1/34 (3%)	33/34 (97%)	SOCS4
3-phosphoinositide Biosynthesis	1.1	0.0102	0/197 (0%)	0/197 (0%)	2/197 (1%)	195/197 (99%)	PPP1R14B,PLPP7
Ethanol Degradation IV	1.09	0.0278	0/36 (0%)	0/36 (0%)	1/36 (3%)	35/36 (97%)	GPX7
Interferon Signaling	1.09	0.0278	0/36 (0%)	0/36 (0%)	1/36 (3%)	35/36 (97%)	IFNAR2
Gluconeogenesis I	0.985	0.0217	0/46 (0%)	0/46 (0%)	1/46 (2%)	45/46 (98%)	ME3
Assembly of RNA Polymerase II Complex	0.951	0.02	0/50 (0%)	0/50 (0%)	1/50 (2%)	49/50 (98%)	TAF7L
Superpathway of Inositol Phosphate Compounds	0.935	0.0081	0/247 (0%)	0/247 (0%)	2/247 (1%)	245/247 (99%)	PPP1R14B,PLPP7
Protein Ubiquitination Pathway	0.901	0.00772	0/259 (0%)	0/259 (0%)	2/259 (1%)	257/259 (99%)	UBE2E2,HSPE1
Activation of IRF by Cytosolic Pattern Recognition Receptors	0.863	0.0161	0/62 (0%)	0/62 (0%)	1/62 (2%)	61/62 (98%)	SIKE1
Hypoxia Signaling in the Cardiovascular System	0.844	0.0154	0/65 (0%)	0/65 (0%)	1/65 (2%)	64/65 (98%)	UBE2E2
STAT3 Pathway	0.792	0.0135	0/74 (0%)	0/74 (0%)	1/74 (1%)	73/74 (99%)	SOCS4
JAK/Stat Signaling	0.747	0.012	0/83 (0%)	0/83 (0%)	1/83 (1%)	82/83 (99%)	SOCS4
Growth Hormone Signaling	0.738	0.0118	0/85 (0%)	0/85 (0%)	1/85 (1%)	84/85 (99%)	SOCS4
Prolactin Signaling	0.733	0.0116	0/86 (0%)	0/86 (0%)	1/86 (1%)	85/86 (99%)	SOCS4
HIPPO signaling	0.729	0.0115	0/87 (0%)	0/87 (0%)	1/87 (1%)	86/87 (99%)	PPP1R14B
TGF-β Signaling	0.729	0.0115	0/87 (0%)	0/87 (0%)	1/87 (1%)	86/87 (99%)	ZFYVE9
Dopamine Receptor Signaling	0.711	0.011	0/91 (0%)	0/91 (0%)	1/91 (1%)	90/91 (99%)	PPP1R14B
CDK5 Signaling	0.663	0.00971	0/103 (0%)	0/103 (0%)	1/103 (1%)	102/103 (99%)	PPP1R14B
IGF-1 Signaling	0.645	0.00926	0/108 (0%)	0/108 (0%)	1/108 (1%)	107/108 (99%)	SOCS4
Antioxidant Action of Vitamin C	0.641	0.00917	0/109 (0%)	0/109 (0%)	1/109 (1%)	108/109 (99%)	TXN
Type I Diabetes Mellitus Signaling	0.634	0.00901	0/111 (0%)	0/111 (0%)	1/111 (1%)	110/111 (99%)	SOCS4
Sphingosine-1-phosphate Signaling	0.587	0.00794	0/126 (0%)	0/126 (0%)	1/126 (1%)	125/126 (99%)	ASAH2B
Synaptic Long Term Potentiation	0.581	0.00781	0/128 (0%)	0/128 (0%)	1/128 (1%)	127/128 (99%)	PPP1R14B
Estrogen Receptor Signaling	0.581	0.00781	0/128 (0%)	0/128 (0%)	1/128 (1%)	127/128 (99%)	TAF7L
Cardiac β-adrenergic Signaling	0.54	0.00699	0/143 (0%)	0/143 (0%)	1/143 (1%)	142/143 (99%)	PPP1R14B
Insulin Receptor Signaling	0.53	0.0068	0/147 (0%)	0/147 (0%)	1/147 (1%)	146/147 (99%)	PPP1R14B
Type II Diabetes Mellitus Signaling	0.527	0.00676	0/148 (0%)	0/148 (0%)	1/148 (1%)	147/148 (99%)	SOCS4
Acute Phase Response Signaling	0.476	0.00585	0/171 (0%)	0/171 (0%)	1/171 (1%)	170/171 (99%)	SOCS4
Aldosterone Signaling in Epithelial Cells	0.465	0.00568	0/176 (0%)	0/176 (0%)	1/176 (1%)	175/176 (99%)	HSPE1
Dopamine-DARPP32 Feedback in cAMP Signaling	0.465	0.00568	0/176 (0%)	0/176 (0%)	1/176 (1%)	175/176 (99%)	PPP1R14B
Hepatic Fibrosis / Hepatic Stellate Cell Activation	0.444	0.00535	0/187 (0%)	0/187 (0%)	1/187 (1%)	186/187 (99%)	IFNAR2
NRF2-mediated Oxidative Stress Response	0.433	0.00518	0/193 (0%)	0/193 (0%)	1/193 (1%)	192/193 (99%)	TXN
ILK Signaling	0.425	0.00505	0/198 (0%)	0/198 (0%)	1/198 (1%)	197/198 (99%)	PPP1R14B
Production of Nitric Oxide and Reactive Oxygen Species in Macrophages	0.423	0.00503	0/199 (0%)	0/199 (0%)	1/199 (1%)	198/199 (99%)	PPP1R14B
ERK/MAPK Signaling	0.416	0.00493	0/203 (0%)	0/203 (0%)	1/203 (0%)	202/203 (100%)	PPP1R14B
Breast Cancer Regulation by Stathmin1	0.406	0.00478	0/209 (0%)	0/209 (0%)	1/209 (0%)	208/209 (100%)	PPP1R14B
Systemic Lupus Erythematosus Signaling	0.376	0.00437	0/229 (0%)	0/229 (0%)	1/229 (0%)	228/229 (100%)	SNRPE
Glucocorticoid Receptor Signaling	0.298	0.00341	0/293 (0%)	0/293 (0%)	1/293 (0%)	292/293 (100%)	TAF7L
Protein Kinase A Signaling	0.209	0.00249	0/402 (0%)	0/402 (0%)	1/402 (0%)	401/402 (100%)	PPP1R14B

## Sheet: M5
Ingenuity Canonical Pathways	-log(p-value)	Ratio	Downregulated	No change	Upregulated	No overlap with dataset	Molecules
Protein Kinase A Signaling	1.95	0.0174	7/402 (2%)	0/402 (0%)	0/402 (0%)	395/402 (98%)	ADD1,PTK2B,DUSP15,CAMK2G,PTPN21,PLCE1,DUSP22
autophagy	1.61	0.05	2/40 (5%)	0/40 (0%)	0/40 (0%)	38/40 (95%)	SQSTM1,VPS41
Calcium Signaling	1.58	0.0215	4/186 (2%)	0/186 (0%)	0/186 (0%)	182/186 (98%)	TRDN,SLC8B1,CABIN1,CAMK2G
Neuropathic Pain Signaling In Dorsal Horn Neurons	1.46	0.0254	3/118 (3%)	0/118 (0%)	0/118 (0%)	115/118 (97%)	KCNN3,CAMK2G,PLCE1
Amyotrophic Lateral Sclerosis Signaling	1.44	0.025	3/120 (3%)	0/120 (0%)	0/120 (0%)	117/120 (98%)	ALS2,GRIK3,CAPN7
Triacylglycerol Degradation	1.44	0.04	2/50 (4%)	0/50 (0%)	0/50 (0%)	48/50 (96%)	DAGLA,ABHD2
GDP-L-fucose Biosynthesis II (from L-fucose)	1.33	0.125	1/8 (13%)	0/8 (0%)	0/8 (0%)	7/8 (88%)	FUK
Regulation of Cellular Mechanics by Calpain Protease	1.32	0.0345	2/58 (3%)	0/58 (0%)	0/58 (0%)	56/58 (97%)	CDK6,CAPN7
LPS/IL-1 Mediated Inhibition of RXR Function	1.32	0.0177	4/226 (2%)	0/226 (0%)	0/226 (0%)	222/226 (98%)	RARA,NCOA1,ABCA1,TRAF6
Sperm Motility	1.28	0.0214	3/140 (2%)	0/140 (0%)	0/140 (0%)	137/140 (98%)	PTK2B,RARRES3,PLCE1
Endometrial Cancer Signaling	1.22	0.0303	2/66 (3%)	0/66 (0%)	0/66 (0%)	64/66 (97%)	ERBB2,ILK
Lymphotoxin β Receptor Signaling	1.19	0.029	2/69 (3%)	0/69 (0%)	0/69 (0%)	67/69 (97%)	VCAM1,TRAF6
Phospholipases	1.15	0.0278	2/72 (3%)	0/72 (0%)	0/72 (0%)	70/72 (97%)	RARRES3,PLCE1
Pyridoxal 5'-phosphate Salvage Pathway	1.13	0.027	2/74 (3%)	0/74 (0%)	0/74 (0%)	72/74 (97%)	DAPK1,CDK6
Chemokine Signaling	1.12	0.0267	2/75 (3%)	0/75 (0%)	0/75 (0%)	73/75 (97%)	PTK2B,CAMK2G
Glycerol Degradation I	1.12	0.0769	1/13 (8%)	0/13 (0%)	0/13 (0%)	12/13 (92%)	GK5
Melatonin Signaling	1.1	0.026	2/77 (3%)	0/77 (0%)	0/77 (0%)	75/77 (97%)	CAMK2G,PLCE1
BMP signaling pathway	1.1	0.026	2/77 (3%)	0/77 (0%)	0/77 (0%)	75/77 (97%)	MAGED1,BMP7
Spermine and Spermidine Degradation I	1.09	0.0714	1/14 (7%)	0/14 (0%)	0/14 (0%)	13/14 (93%)	PAOX
Non-Small Cell Lung Cancer Signaling	1.05	0.0241	2/83 (2%)	0/83 (0%)	0/83 (0%)	81/83 (98%)	ERBB2,CDK6
Small Cell Lung Cancer Signaling	1.01	0.023	2/87 (2%)	0/87 (0%)	0/87 (0%)	85/87 (98%)	CDK6,TRAF6
Bladder Cancer Signaling	1.01	0.023	2/87 (2%)	0/87 (0%)	0/87 (0%)	85/87 (98%)	DAPK1,ERBB2
TGF-β Signaling	1.01	0.023	2/87 (2%)	0/87 (0%)	0/87 (0%)	85/87 (98%)	BMP7,TRAF6
HER-2 Signaling in Breast Cancer	1	0.0227	2/88 (2%)	0/88 (0%)	0/88 (0%)	86/88 (98%)	ERBB2,CDK6
PPARα/RXRα Activation	1	0.0164	3/183 (2%)	0/183 (0%)	0/183 (0%)	180/183 (98%)	ABCA1,PLCE1,TRAF6
B Cell Receptor Signaling	0.967	0.0158	3/190 (2%)	0/190 (0%)	0/190 (0%)	187/190 (98%)	PAG1,PTK2B,CAMK2G
PPAR Signaling	0.964	0.0215	2/93 (2%)	0/93 (0%)	0/93 (0%)	91/93 (98%)	NCOA1,TRAF6
CREB Signaling in Neurons	0.957	0.0156	3/192 (2%)	0/192 (0%)	0/192 (0%)	189/192 (98%)	CAMK2G,PLCE1,GRIK3
Cardiomyocyte Differentiation via BMP Receptors	0.943	0.05	1/20 (5%)	0/20 (0%)	0/20 (0%)	19/20 (95%)	BMP7
RAR Activation	0.932	0.0152	3/197 (2%)	0/197 (0%)	0/197 (0%)	194/197 (98%)	RARA,NCOA1,RDH5
Role of NFAT in Cardiac Hypertrophy	0.923	0.0151	3/199 (2%)	0/199 (0%)	0/199 (0%)	196/199 (98%)	CABIN1,CAMK2G,PLCE1
IL-8 Signaling	0.913	0.0149	3/201 (1%)	0/201 (0%)	0/201 (0%)	198/201 (99%)	PTK2B,VCAM1,TRAF6
Role of Macrophages, Fibroblasts and Endothelial Cells in Rheumatoid Arthritis	0.908	0.0127	4/315 (1%)	0/315 (0%)	0/315 (0%)	311/315 (99%)	CAMK2G,PLCE1,VCAM1,TRAF6
RANK Signaling in Osteoclasts	0.898	0.0196	2/102 (2%)	0/102 (0%)	0/102 (0%)	100/102 (98%)	PTK2B,TRAF6
Methionine Degradation I (to Homocysteine)	0.869	0.0417	1/24 (4%)	0/24 (0%)	0/24 (0%)	23/24 (96%)	AHCYL2
Axonal Guidance Signaling	0.852	0.011	5/454 (1%)	0/454 (0%)	0/454 (0%)	449/454 (99%)	C9orf3,ADAMTS6,ERBB2,PLCE1,BMP7
Antioxidant Action of Vitamin C	0.852	0.0183	2/109 (2%)	0/109 (0%)	0/109 (0%)	107/109 (98%)	RARRES3,PLCE1
Salvage Pathways of Pyrimidine Ribonucleotides	0.845	0.0182	2/110 (2%)	0/110 (0%)	0/110 (0%)	108/110 (98%)	DAPK1,CDK6
IL-15 Production	0.821	0.037	1/27 (4%)	0/27 (0%)	0/27 (0%)	26/27 (96%)	PTK2B
Cell Cycle Control of Chromosomal Replication	0.821	0.037	1/27 (4%)	0/27 (0%)	0/27 (0%)	26/27 (96%)	CDK6
Androgen Signaling	0.821	0.0175	1/114 (1%)	0/114 (0%)	1/114 (1%)	112/114 (98%)	NCOA1,KAT7
Glioma Signaling	0.797	0.0169	2/118 (2%)	0/118 (0%)	0/118 (0%)	116/118 (98%)	CAMK2G,CDK6
Cysteine Biosynthesis III (mammalia)	0.766	0.0323	1/31 (3%)	0/31 (0%)	0/31 (0%)	30/31 (97%)	AHCYL2
RhoA Signaling	0.764	0.0161	2/124 (2%)	0/124 (0%)	0/124 (0%)	122/124 (98%)	SEPT7,PTK2B
Role of Osteoblasts, Osteoclasts and Chondrocytes in Rheumatoid Arthritis	0.759	0.0126	3/238 (1%)	0/238 (0%)	0/238 (0%)	235/238 (99%)	PTK2B,BMP7,TRAF6
The Visual Cycle	0.754	0.0312	1/32 (3%)	0/32 (0%)	0/32 (0%)	31/32 (97%)	RDH5
Sphingosine-1-phosphate Signaling	0.753	0.0159	2/126 (2%)	0/126 (0%)	0/126 (0%)	124/126 (98%)	PTK2B,PLCE1
Synaptic Long Term Potentiation	0.743	0.0156	2/128 (2%)	0/128 (0%)	0/128 (0%)	126/128 (98%)	CAMK2G,PLCE1
Atherosclerosis Signaling	0.743	0.0156	2/128 (2%)	0/128 (0%)	0/128 (0%)	126/128 (98%)	RARRES3,VCAM1
Superpathway of Inositol Phosphate Compounds	0.726	0.0121	3/247 (1%)	0/247 (0%)	0/247 (0%)	244/247 (99%)	PPP1R1C,ERBB2,PLCE1
IL-17A Signaling in Fibroblasts	0.719	0.0286	1/35 (3%)	0/35 (0%)	0/35 (0%)	34/35 (97%)	TRAF6
Nucleotide Excision Repair Pathway	0.719	0.0286	1/35 (3%)	0/35 (0%)	0/35 (0%)	34/35 (97%)	XPC
HMGB1 Signaling	0.717	0.015	1/133 (1%)	0/133 (0%)	1/133 (1%)	131/133 (98%)	KAT7,VCAM1
PI3K Signaling in B Lymphocytes	0.717	0.015	2/133 (2%)	0/133 (0%)	0/133 (0%)	131/133 (98%)	CAMK2G,PLCE1
Adipogenesis pathway	0.707	0.0148	1/135 (1%)	0/135 (0%)	1/135 (1%)	133/135 (99%)	KAT7,BMP7
D-myo-inositol (1,4,5)-Trisphosphate Biosynthesis	0.697	0.027	1/37 (3%)	0/37 (0%)	0/37 (0%)	36/37 (97%)	PLCE1
April Mediated Signaling	0.687	0.0263	1/38 (3%)	0/38 (0%)	0/38 (0%)	37/38 (97%)	TRAF6
Retinoate Biosynthesis I	0.687	0.0263	1/38 (3%)	0/38 (0%)	0/38 (0%)	37/38 (97%)	RDH5
Protein Ubiquitination Pathway	0.686	0.0116	3/259 (1%)	0/259 (0%)	0/259 (0%)	256/259 (99%)	USP54,USP32,TRAF6
Cellular Effects of Sildenafil (Viagra)	0.67	0.014	2/143 (1%)	0/143 (0%)	0/143 (0%)	141/143 (99%)	KCNN3,PLCE1
Role of PKR in Interferon Induction and Antiviral Response	0.667	0.025	1/40 (3%)	0/40 (0%)	0/40 (0%)	39/40 (98%)	TRAF6
B Cell Activating Factor Signaling	0.667	0.025	1/40 (3%)	0/40 (0%)	0/40 (0%)	39/40 (98%)	TRAF6
Hereditary Breast Cancer Signaling	0.666	0.0139	2/144 (1%)	0/144 (0%)	0/144 (0%)	142/144 (99%)	CDK6,XPC
Mechanisms of Viral Exit from Host Cells	0.658	0.0244	1/41 (2%)	0/41 (0%)	0/41 (0%)	40/41 (98%)	CHMP6
Aryl Hydrocarbon Receptor Signaling	0.657	0.0137	2/146 (1%)	0/146 (0%)	0/146 (0%)	144/146 (99%)	RARA,CDK6
IL-12 Signaling and Production in Macrophages	0.64	0.0133	2/150 (1%)	0/150 (0%)	0/150 (0%)	148/150 (99%)	NCOA1,TRAF6
Role of RIG1-like Receptors in Antiviral Innate Immunity	0.639	0.0233	1/43 (2%)	0/43 (0%)	0/43 (0%)	42/43 (98%)	TRAF6
Role of IL-17F in Allergic Inflammatory Airway Diseases	0.631	0.0227	1/44 (2%)	0/44 (0%)	0/44 (0%)	43/44 (98%)	TRAF6
D-myo-inositol-5-phosphate Metabolism	0.623	0.013	2/154 (1%)	0/154 (0%)	0/154 (0%)	152/154 (99%)	PPP1R1C,PLCE1
Synaptic Long Term Depression	0.619	0.0129	2/155 (1%)	0/155 (0%)	0/155 (0%)	153/155 (99%)	RARRES3,PLCE1
Role of Oct4 in Mammalian Embryonic Stem Cell Pluripotency	0.614	0.0217	1/46 (2%)	0/46 (0%)	0/46 (0%)	45/46 (98%)	RARA
iNOS Signaling	0.606	0.0213	1/47 (2%)	0/47 (0%)	0/47 (0%)	46/47 (98%)	TRAF6
Glucocorticoid Receptor Signaling	0.584	0.0102	3/293 (1%)	0/293 (0%)	0/293 (0%)	290/293 (99%)	NCOA1,VCAM1,TRAF6
Glioblastoma Multiforme Signaling	0.584	0.0122	2/164 (1%)	0/164 (0%)	0/164 (0%)	162/164 (99%)	PLCE1,CDK6
nNOS Signaling in Neurons	0.568	0.0192	1/52 (2%)	0/52 (0%)	0/52 (0%)	51/52 (98%)	CAPN7
Amyloid Processing	0.568	0.0192	1/52 (2%)	0/52 (0%)	0/52 (0%)	51/52 (98%)	CAPN7
Wnt/β-catenin Signaling	0.562	0.0118	2/170 (1%)	0/170 (0%)	0/170 (0%)	168/170 (99%)	RARA,ILK
Hepatic Cholestasis	0.548	0.0115	2/174 (1%)	0/174 (0%)	0/174 (0%)	172/174 (99%)	RARA,TRAF6
Role of CHK Proteins in Cell Cycle Checkpoint Control	0.547	0.0182	1/55 (2%)	0/55 (0%)	0/55 (0%)	54/55 (98%)	TLK2
Nur77 Signaling in T Lymphocytes	0.528	0.0172	1/58 (2%)	0/58 (0%)	0/58 (0%)	57/58 (98%)	CABIN1
ATM Signaling	0.522	0.0169	1/59 (2%)	0/59 (0%)	0/59 (0%)	58/59 (98%)	TLK2
Wnt/Ca+ pathway	0.516	0.0167	1/60 (2%)	0/60 (0%)	0/60 (0%)	59/60 (98%)	PLCE1
Activation of IRF by Cytosolic Pattern Recognition Receptors	0.504	0.0161	1/62 (2%)	0/62 (0%)	0/62 (0%)	61/62 (98%)	TRAF6
Dendritic Cell Maturation	0.494	0.0105	2/191 (1%)	0/191 (0%)	0/191 (0%)	189/191 (99%)	PLCE1,TRAF6
Retinoic acid Mediated Apoptosis Signaling	0.493	0.0156	1/64 (2%)	0/64 (0%)	0/64 (0%)	63/64 (98%)	RARA
Cell Cycle: G1/S Checkpoint Regulation	0.493	0.0156	1/64 (2%)	0/64 (0%)	0/64 (0%)	63/64 (98%)	CDK6
Glutamate Receptor Signaling	0.493	0.0156	1/64 (2%)	0/64 (0%)	0/64 (0%)	63/64 (98%)	GRIK3
Superpathway of Methionine Degradation	0.487	0.0154	1/65 (2%)	0/65 (0%)	0/65 (0%)	64/65 (98%)	AHCYL2
IL-2 Signaling	0.482	0.0152	1/66 (2%)	0/66 (0%)	0/66 (0%)	65/66 (98%)	PTK2B
3-phosphoinositide Biosynthesis	0.476	0.0102	2/197 (1%)	0/197 (0%)	0/197 (0%)	195/197 (99%)	PPP1R1C,ERBB2
Calcium-induced T Lymphocyte Apoptosis	0.471	0.0147	1/68 (1%)	0/68 (0%)	0/68 (0%)	67/68 (99%)	CABIN1
ErbB2-ErbB3 Signaling	0.466	0.0145	1/69 (1%)	0/69 (0%)	0/69 (0%)	68/69 (99%)	ERBB2
Endothelin-1 Signaling	0.462	0.0099	2/202 (1%)	0/202 (0%)	0/202 (0%)	200/202 (99%)	RARRES3,PLCE1
PXR/RXR Activation	0.461	0.0143	1/70 (1%)	0/70 (0%)	0/70 (0%)	69/70 (99%)	NCOA1
Agrin Interactions at Neuromuscular Junction	0.461	0.0143	1/70 (1%)	0/70 (0%)	0/70 (0%)	69/70 (99%)	ERBB2
Role of JAK1 and JAK3 in γc Cytokine Signaling	0.456	0.0141	1/71 (1%)	0/71 (0%)	0/71 (0%)	70/71 (99%)	PTK2B
IL-10 Signaling	0.451	0.0139	1/72 (1%)	0/72 (0%)	0/72 (0%)	71/72 (99%)	TRAF6
Basal Cell Carcinoma Signaling	0.446	0.0137	1/73 (1%)	0/73 (0%)	0/73 (0%)	72/73 (99%)	BMP7
GABA Receptor Signaling	0.446	0.0137	1/73 (1%)	0/73 (0%)	0/73 (0%)	72/73 (99%)	KCNN3
Thrombin Signaling	0.443	0.00957	2/209 (1%)	0/209 (0%)	0/209 (0%)	207/209 (99%)	CAMK2G,PLCE1
CCR5 Signaling in Macrophages	0.442	0.0135	1/74 (1%)	0/74 (0%)	0/74 (0%)	73/74 (99%)	PTK2B
Toll-like Receptor Signaling	0.442	0.0135	1/74 (1%)	0/74 (0%)	0/74 (0%)	73/74 (99%)	TRAF6
GM-CSF Signaling	0.442	0.0135	1/74 (1%)	0/74 (0%)	0/74 (0%)	73/74 (99%)	CAMK2G
Role of MAPK Signaling in the Pathogenesis of Influenza	0.437	0.0133	1/75 (1%)	0/75 (0%)	0/75 (0%)	74/75 (99%)	RARRES3
Role of Wnt/GSK-3β Signaling in the Pathogenesis of Influenza	0.433	0.0132	1/76 (1%)	0/76 (0%)	0/76 (0%)	75/76 (99%)	NCOA1
IL-15 Signaling	0.428	0.013	1/77 (1%)	0/77 (0%)	0/77 (0%)	76/77 (99%)	VCAM1
Leukocyte Extravasation Signaling	0.426	0.00926	2/216 (1%)	0/216 (0%)	0/216 (0%)	214/216 (99%)	PTK2B,VCAM1
CD40 Signaling	0.424	0.0128	1/78 (1%)	0/78 (0%)	0/78 (0%)	77/78 (99%)	TRAF6
Cyclins and Cell Cycle Regulation	0.424	0.0128	1/78 (1%)	0/78 (0%)	0/78 (0%)	77/78 (99%)	CDK6
VDR/RXR Activation	0.419	0.0127	1/79 (1%)	0/79 (0%)	0/79 (0%)	78/79 (99%)	NCOA1
IL-17A Signaling in Airway Cells	0.419	0.0127	1/79 (1%)	0/79 (0%)	0/79 (0%)	78/79 (99%)	TRAF6
Integrin Signaling	0.416	0.00909	2/220 (1%)	0/220 (0%)	0/220 (0%)	218/220 (99%)	ILK,CAPN7
GPCR-Mediated Integration of Enteroendocrine Signaling Exemplified by an L Cell	0.415	0.0125	1/80 (1%)	0/80 (0%)	0/80 (0%)	79/80 (99%)	PLCE1
IL-17 Signaling	0.395	0.0118	1/85 (1%)	0/85 (0%)	0/85 (0%)	84/85 (99%)	TRAF6
Eicosanoid Signaling	0.395	0.0118	1/85 (1%)	0/85 (0%)	0/85 (0%)	84/85 (99%)	RARRES3
Molecular Mechanisms of Cancer	0.391	0.00785	3/382 (1%)	0/382 (0%)	0/382 (0%)	379/382 (99%)	CAMK2G,CDK6,BMP7
Leptin Signaling in Obesity	0.38	0.0112	1/89 (1%)	0/89 (0%)	0/89 (0%)	88/89 (99%)	PLCE1
Apoptosis Signaling	0.38	0.0112	1/89 (1%)	0/89 (0%)	0/89 (0%)	88/89 (99%)	CAPN7
Crosstalk between Dendritic Cells and Natural Killer Cells	0.376	0.0111	1/90 (1%)	0/90 (0%)	0/90 (0%)	89/90 (99%)	CAMK2G
Factors Promoting Cardiogenesis in Vertebrates	0.369	0.0109	1/92 (1%)	0/92 (0%)	0/92 (0%)	91/92 (99%)	BMP7
GPCR-Mediated Nutrient Sensing in Enteroendocrine Cells	0.369	0.0109	1/92 (1%)	0/92 (0%)	0/92 (0%)	91/92 (99%)	PLCE1
Neuregulin Signaling	0.365	0.0108	1/93 (1%)	0/93 (0%)	0/93 (0%)	92/93 (99%)	ERBB2
Acute Myeloid Leukemia Signaling	0.362	0.0106	1/94 (1%)	0/94 (0%)	0/94 (0%)	93/94 (99%)	RARA
IL-1 Signaling	0.362	0.0106	1/94 (1%)	0/94 (0%)	0/94 (0%)	93/94 (99%)	TRAF6
Signaling by Rho Family GTPases	0.352	0.00803	2/249 (1%)	0/249 (0%)	0/249 (0%)	247/249 (99%)	SEPT7,PTK2B
ErbB Signaling	0.348	0.0102	1/98 (1%)	0/98 (0%)	0/98 (0%)	97/98 (99%)	ERBB2
Fcγ Receptor-mediated Phagocytosis in Macrophages and Monocytes	0.345	0.0101	1/99 (1%)	0/99 (0%)	0/99 (0%)	98/99 (99%)	PTK2B
FAK Signaling	0.336	0.0098	1/102 (1%)	0/102 (0%)	0/102 (0%)	101/102 (99%)	CAPN7
PAK Signaling	0.333	0.00971	1/103 (1%)	0/103 (0%)	0/103 (0%)	102/103 (99%)	PTK2B
UVA-Induced MAPK Signaling	0.333	0.00971	1/103 (1%)	0/103 (0%)	0/103 (0%)	102/103 (99%)	PLCE1
Chronic Myeloid Leukemia Signaling	0.33	0.00962	1/104 (1%)	0/104 (0%)	0/104 (0%)	103/104 (99%)	CDK6
TR/RXR Activation	0.327	0.00952	1/105 (1%)	0/105 (0%)	0/105 (0%)	104/105 (99%)	NCOA1
SAPK/JNK Signaling	0.327	0.00952	1/105 (1%)	0/105 (0%)	0/105 (0%)	104/105 (99%)	MAP4K3
Cholecystokinin/Gastrin-mediated Signaling	0.324	0.00943	1/106 (1%)	0/106 (0%)	0/106 (0%)	105/106 (99%)	PTK2B
VEGF Signaling	0.315	0.00917	1/109 (1%)	0/109 (0%)	0/109 (0%)	108/109 (99%)	PTK2B
Type I Diabetes Mellitus Signaling	0.31	0.00901	1/111 (1%)	0/111 (0%)	0/111 (0%)	110/111 (99%)	TRAF6
Paxillin Signaling	0.304	0.00885	1/113 (1%)	0/113 (0%)	0/113 (0%)	112/113 (99%)	PTK2B
Gαs Signaling	0.304	0.00885	1/113 (1%)	0/113 (0%)	0/113 (0%)	112/113 (99%)	ADD1
T Cell Receptor Signaling	0.302	0.00877	1/114 (1%)	0/114 (0%)	0/114 (0%)	113/114 (99%)	PAG1
G-Protein Coupled Receptor Signaling	0.299	0.00719	2/278 (1%)	0/278 (0%)	0/278 (0%)	276/278 (99%)	PTK2B,CAMK2G
HIF1α Signaling	0.294	0.00855	1/117 (1%)	0/117 (0%)	0/117 (0%)	116/117 (99%)	NCOA1
p38 MAPK Signaling	0.294	0.00855	1/117 (1%)	0/117 (0%)	0/117 (0%)	116/117 (99%)	TRAF6
Pancreatic Adenocarcinoma Signaling	0.286	0.00833	1/120 (1%)	0/120 (0%)	0/120 (0%)	119/120 (99%)	ERBB2
Rac Signaling	0.286	0.00833	1/120 (1%)	0/120 (0%)	0/120 (0%)	119/120 (99%)	PTK2B
PTEN Signaling	0.284	0.00826	1/121 (1%)	0/121 (0%)	0/121 (0%)	120/121 (99%)	ILK
Xenobiotic Metabolism Signaling	0.282	0.00692	2/289 (1%)	0/289 (0%)	0/289 (0%)	287/289 (99%)	NCOA1,CAMK2G
Role of NANOG in Mammalian Embryonic Stem Cell Pluripotency	0.281	0.0082	1/122 (1%)	0/122 (0%)	0/122 (0%)	121/122 (99%)	BMP7
phagosome formation	0.281	0.0082	1/122 (1%)	0/122 (0%)	0/122 (0%)	121/122 (99%)	PLCE1
NGF Signaling	0.279	0.00813	1/123 (1%)	0/123 (0%)	0/123 (0%)	122/123 (99%)	TRAF6
Role of Tissue Factor in Cancer	0.277	0.00806	1/124 (1%)	0/124 (0%)	0/124 (0%)	123/124 (99%)	PTK2B
iCOS-iCOSL Signaling in T Helper Cells	0.274	0.008	1/125 (1%)	0/125 (0%)	0/125 (0%)	124/125 (99%)	CAMK2G
IL-6 Signaling	0.27	0.00787	1/127 (1%)	0/127 (0%)	0/127 (0%)	126/127 (99%)	TRAF6
phagosome maturation	0.27	0.00787	1/127 (1%)	0/127 (0%)	0/127 (0%)	126/127 (99%)	VPS41
LXR/RXR Activation	0.267	0.00781	1/128 (1%)	0/128 (0%)	0/128 (0%)	127/128 (99%)	ABCA1
Estrogen Receptor Signaling	0.267	0.00781	1/128 (1%)	0/128 (0%)	0/128 (0%)	127/128 (99%)	NCOA1
Renin-Angiotensin Signaling	0.265	0.00775	1/129 (1%)	0/129 (0%)	0/129 (0%)	128/129 (99%)	PTK2B
PI3K/AKT Signaling	0.265	0.00775	1/129 (1%)	0/129 (0%)	0/129 (0%)	128/129 (99%)	ILK
Gα12/13 Signaling	0.261	0.00763	1/131 (1%)	0/131 (0%)	0/131 (0%)	130/131 (99%)	PTK2B
14-3-3-mediated Signaling	0.259	0.00758	1/132 (1%)	0/132 (0%)	0/132 (0%)	131/132 (99%)	PLCE1
PKCθ Signaling in T Lymphocytes	0.254	0.00746	1/134 (1%)	0/134 (0%)	0/134 (0%)	133/134 (99%)	CAMK2G
GNRH Signaling	0.252	0.00741	1/135 (1%)	0/135 (0%)	0/135 (0%)	134/135 (99%)	CAMK2G
D-myo-inositol (1,4,5,6)-Tetrakisphosphate Biosynthesis	0.252	0.00741	1/135 (1%)	0/135 (0%)	0/135 (0%)	134/135 (99%)	PPP1R1C
D-myo-inositol (3,4,5,6)-tetrakisphosphate Biosynthesis	0.252	0.00741	1/135 (1%)	0/135 (0%)	0/135 (0%)	134/135 (99%)	PPP1R1C
FXR/RXR Activation	0.248	0.0073	1/137 (1%)	0/137 (0%)	0/137 (0%)	136/137 (99%)	RARA
Role of Pattern Recognition Receptors in Recognition of Bacteria and Viruses	0.248	0.0073	1/137 (1%)	0/137 (0%)	0/137 (0%)	136/137 (99%)	TRAF6
p70S6K Signaling	0.248	0.0073	1/137 (1%)	0/137 (0%)	0/137 (0%)	136/137 (99%)	PLCE1
P2Y Purigenic Receptor Signaling Pathway	0.238	0.00704	1/142 (1%)	0/142 (0%)	0/142 (0%)	141/142 (99%)	PLCE1
Human Embryonic Stem Cell Pluripotency	0.227	0.00676	1/148 (1%)	0/148 (0%)	0/148 (0%)	147/148 (99%)	BMP7
3-phosphoinositide Degradation	0.218	0.00654	1/153 (1%)	0/153 (0%)	0/153 (0%)	152/153 (99%)	PPP1R1C

## Sheet: M6
Ingenuity Canonical Pathways	-log(p-value)	Ratio	Downregulated	No change	Upregulated	No overlap with dataset	Molecules
Toll-like Receptor Signaling	1.92	0.027	2/74 (3%)	0/74 (0%)	0/74 (0%)	72/74 (97%)	TLR1,TAB2
Heme Degradation	1.61	0.0909	1/11 (9%)	0/11 (0%)	0/11 (0%)	10/11 (91%)	BLVRB
Extrinsic Prothrombin Activation Pathway	1.4	0.0556	1/18 (6%)	0/18 (0%)	0/18 (0%)	17/18 (94%)	F5
Choline Biosynthesis III	1.32	0.0455	1/22 (5%)	0/22 (0%)	0/22 (0%)	21/22 (95%)	PLD1
NF-κB Signaling	1.21	0.0111	2/180 (1%)	0/180 (0%)	0/180 (0%)	178/180 (99%)	TLR1,TAB2
Intrinsic Prothrombin Activation Pathway	1.19	0.0333	1/30 (3%)	0/30 (0%)	0/30 (0%)	29/30 (97%)	F5
Hepatic Fibrosis / Hepatic Stellate Cell Activation	1.18	0.0107	2/187 (1%)	0/187 (0%)	0/187 (0%)	185/187 (99%)	COL21A1,COL24A1
Coagulation System	1.12	0.0286	1/35 (3%)	0/35 (0%)	0/35 (0%)	34/35 (97%)	F5
Inhibition of Angiogenesis by TSP1	1.08	0.0256	1/39 (3%)	0/39 (0%)	0/39 (0%)	38/39 (97%)	CD36
Role of PKR in Interferon Induction and Antiviral Response	1.07	0.025	1/40 (3%)	0/40 (0%)	0/40 (0%)	39/40 (98%)	TAB2
Role of Oct4 in Mammalian Embryonic Stem Cell Pluripotency	1.01	0.0217	1/46 (2%)	0/46 (0%)	0/46 (0%)	45/46 (98%)	TDRD7
Phospholipase C Signaling	0.983	0.00816	2/245 (1%)	0/245 (0%)	0/245 (0%)	243/245 (99%)	PLD1,AHNAK
PCP pathway	0.88	0.0159	1/63 (2%)	0/63 (0%)	0/63 (0%)	62/63 (98%)	CELSR1
IL-10 Signaling	0.827	0.0139	1/72 (1%)	0/72 (0%)	0/72 (0%)	71/72 (99%)	BLVRB
Phospholipases	0.827	0.0139	1/72 (1%)	0/72 (0%)	0/72 (0%)	71/72 (99%)	PLD1
TREM1 Signaling	0.805	0.0132	1/76 (1%)	0/76 (0%)	0/76 (0%)	75/76 (99%)	TLR1
VDR/RXR Activation	0.79	0.0127	1/79 (1%)	0/79 (0%)	0/79 (0%)	78/79 (99%)	SEMA3B
Altered T Cell and B Cell Signaling in Rheumatoid Arthritis	0.747	0.0114	1/88 (1%)	0/88 (0%)	0/88 (0%)	87/88 (99%)	TLR1
IL-4 Signaling	0.742	0.0112	1/89 (1%)	0/89 (0%)	0/89 (0%)	88/89 (99%)	NR3C2
Communication between Innate and Adaptive Immune Cells	0.738	0.0111	1/90 (1%)	0/90 (0%)	0/90 (0%)	89/90 (99%)	TLR1
IL-1 Signaling	0.721	0.0106	1/94 (1%)	0/94 (0%)	0/94 (0%)	93/94 (99%)	TAB2
Fcγ Receptor-mediated Phagocytosis in Macrophages and Monocytes	0.701	0.0101	1/99 (1%)	0/99 (0%)	0/99 (0%)	98/99 (99%)	PLD1
RANK Signaling in Osteoclasts	0.689	0.0098	1/102 (1%)	0/102 (0%)	0/102 (0%)	101/102 (99%)	TAB2
Antioxidant Action of Vitamin C	0.664	0.00917	1/109 (1%)	0/109 (0%)	0/109 (0%)	108/109 (99%)	PLD1
p38 MAPK Signaling	0.637	0.00855	1/117 (1%)	0/117 (0%)	0/117 (0%)	116/117 (99%)	TAB2
Pancreatic Adenocarcinoma Signaling	0.627	0.00833	1/120 (1%)	0/120 (0%)	0/120 (0%)	119/120 (99%)	PLD1
Rac Signaling	0.627	0.00833	1/120 (1%)	0/120 (0%)	0/120 (0%)	119/120 (99%)	PLD1
phagosome formation	0.621	0.0082	1/122 (1%)	0/122 (0%)	0/122 (0%)	121/122 (99%)	TLR1
RhoA Signaling	0.615	0.00806	1/124 (1%)	0/124 (0%)	0/124 (0%)	123/124 (99%)	PLD1
LXR/RXR Activation	0.603	0.00781	1/128 (1%)	0/128 (0%)	0/128 (0%)	127/128 (99%)	CD36
Atherosclerosis Signaling	0.603	0.00781	1/128 (1%)	0/128 (0%)	0/128 (0%)	127/128 (99%)	CD36
Role of Pattern Recognition Receptors in Recognition of Bacteria and Viruses	0.577	0.0073	1/137 (1%)	0/137 (0%)	0/137 (0%)	136/137 (99%)	TLR1
p70S6K Signaling	0.577	0.0073	1/137 (1%)	0/137 (0%)	0/137 (0%)	136/137 (99%)	PLD1
Type II Diabetes Mellitus Signaling	0.549	0.00676	1/148 (1%)	0/148 (0%)	0/148 (0%)	147/148 (99%)	CD36
Gαq Signaling	0.503	0.00595	1/168 (1%)	0/168 (0%)	0/168 (0%)	167/168 (99%)	PLD1
Aldosterone Signaling in Epithelial Cells	0.486	0.00568	1/176 (1%)	0/176 (0%)	0/176 (0%)	175/176 (99%)	NR3C2
Granulocyte Adhesion and Diapedesis	0.48	0.00559	1/179 (1%)	0/179 (0%)	0/179 (0%)	178/179 (99%)	SELL
PPARα/RXRα Activation	0.472	0.00546	1/183 (1%)	0/183 (0%)	0/183 (0%)	182/183 (99%)	CD36
Agranulocyte Adhesion and Diapedesis	0.459	0.00526	1/190 (1%)	0/190 (0%)	0/190 (0%)	189/190 (99%)	SELL
IL-8 Signaling	0.439	0.00498	1/201 (0%)	0/201 (0%)	0/201 (0%)	200/201 (100%)	PLD1
Endothelin-1 Signaling	0.438	0.00495	1/202 (0%)	0/202 (0%)	0/202 (0%)	201/202 (100%)	PLD1
mTOR Signaling	0.433	0.00488	1/205 (0%)	0/205 (0%)	0/205 (0%)	204/205 (100%)	PLD1
LPS/IL-1 Mediated Inhibition of RXR Function	0.4	0.00442	1/226 (0%)	0/226 (0%)	0/226 (0%)	225/226 (100%)	ACOX2
Role of Osteoblasts, Osteoclasts and Chondrocytes in Rheumatoid Arthritis	0.382	0.0042	1/238 (0%)	0/238 (0%)	0/238 (0%)	237/238 (100%)	TAB2
Signaling by Rho Family GTPases	0.368	0.00402	1/249 (0%)	0/249 (0%)	0/249 (0%)	248/249 (100%)	PLD1
Colorectal Cancer Metastasis Signaling	0.364	0.00397	1/252 (0%)	0/252 (0%)	0/252 (0%)	251/252 (100%)	TLR1
Protein Ubiquitination Pathway	0.355	0.00386	1/259 (0%)	0/259 (0%)	0/259 (0%)	258/259 (100%)	USP11
Glucocorticoid Receptor Signaling	0.316	0.00341	1/293 (0%)	0/293 (0%)	0/293 (0%)	292/293 (100%)	NR3C2
Role of Macrophages, Fibroblasts and Endothelial Cells in Rheumatoid Arthritis	0.294	0.00317	1/315 (0%)	0/315 (0%)	0/315 (0%)	314/315 (100%)	TLR1
Molecular Mechanisms of Cancer	0.238	0.00262	1/382 (0%)	0/382 (0%)	0/382 (0%)	381/382 (100%)	TAB2

## Sheet: M7
Ingenuity Canonical Pathways	-log(p-value)	Ratio	Downregulated	No change	Upregulated	No overlap with dataset	Molecules
Oncostatin M Signaling	2.34	0.0588	2/34 (6%)	0/34 (0%)	0/34 (0%)	32/34 (94%)	MT2A,CHI3L1
Hepatic Fibrosis / Hepatic Stellate Cell Activation	1.75	0.016	3/187 (2%)	0/187 (0%)	0/187 (0%)	184/187 (98%)	PDGFRB,COL11A1,PDGFB
3-phosphoinositide Biosynthesis	1.69	0.0152	3/197 (2%)	0/197 (0%)	0/197 (0%)	194/197 (98%)	PDGFRB,TNS3,PTPRJ
PPAR Signaling	1.51	0.0215	2/93 (2%)	0/93 (0%)	0/93 (0%)	91/93 (98%)	PDGFRB,PDGFB
PDGF Signaling	1.48	0.0208	2/96 (2%)	0/96 (0%)	0/96 (0%)	94/96 (98%)	PDGFRB,PDGFB
Superpathway of Inositol Phosphate Compounds	1.44	0.0121	3/247 (1%)	0/247 (0%)	0/247 (0%)	244/247 (99%)	PDGFRB,TNS3,PTPRJ
PAK Signaling	1.43	0.0194	2/103 (2%)	0/103 (0%)	0/103 (0%)	101/103 (98%)	PDGFRB,PDGFB
Role of IL-17A in Psoriasis	1.42	0.0769	1/13 (8%)	0/13 (0%)	0/13 (0%)	12/13 (92%)	IL17RC
Glioma Signaling	1.32	0.0169	2/118 (2%)	0/118 (0%)	0/118 (0%)	116/118 (98%)	PDGFRB,PDGFB
Extrinsic Prothrombin Activation Pathway	1.29	0.0556	1/18 (6%)	0/18 (0%)	0/18 (0%)	17/18 (94%)	TFPI
Sphingosine-1-phosphate Signaling	1.27	0.0159	2/126 (2%)	0/126 (0%)	0/126 (0%)	124/126 (98%)	PDGFRB,PDGFB
Salvage Pathways of Pyrimidine Deoxyribonucleotides	1.24	0.05	1/20 (5%)	0/20 (0%)	0/20 (0%)	19/20 (95%)	APOBEC3B
D-myo-inositol (1,4,5,6)-Tetrakisphosphate Biosynthesis	1.22	0.0148	2/135 (1%)	0/135 (0%)	0/135 (0%)	133/135 (99%)	TNS3,PTPRJ
D-myo-inositol (3,4,5,6)-tetrakisphosphate Biosynthesis	1.22	0.0148	2/135 (1%)	0/135 (0%)	0/135 (0%)	133/135 (99%)	TNS3,PTPRJ
Role of Macrophages, Fibroblasts and Endothelial Cells in Rheumatoid Arthritis	1.18	0.00952	3/315 (1%)	0/315 (0%)	0/315 (0%)	312/315 (99%)	SFRP1,PDGFB,IL17RC
Human Embryonic Stem Cell Pluripotency	1.15	0.0135	2/148 (1%)	0/148 (0%)	0/148 (0%)	146/148 (99%)	PDGFRB,PDGFB
IL-17A Signaling in Gastric Cells	1.15	0.04	1/25 (4%)	0/25 (0%)	0/25 (0%)	24/25 (96%)	IL17RC
3-phosphoinositide Degradation	1.12	0.0131	2/153 (1%)	0/153 (0%)	0/153 (0%)	151/153 (99%)	TNS3,PTPRJ
D-myo-inositol-5-phosphate Metabolism	1.12	0.013	2/154 (1%)	0/154 (0%)	0/154 (0%)	152/154 (99%)	TNS3,PTPRJ
Glioblastoma Multiforme Signaling	1.07	0.0122	2/164 (1%)	0/164 (0%)	0/164 (0%)	162/164 (99%)	PDGFRB,PDGFB
Sonic Hedgehog Signaling	1.06	0.0323	1/31 (3%)	0/31 (0%)	0/31 (0%)	30/31 (97%)	GLI1
Coagulation System	1.01	0.0286	1/35 (3%)	0/35 (0%)	0/35 (0%)	34/35 (97%)	TFPI
IL-17A Signaling in Fibroblasts	1.01	0.0286	1/35 (3%)	0/35 (0%)	0/35 (0%)	34/35 (97%)	IL17RC
Role of IL-17F in Allergic Inflammatory Airway Diseases	0.913	0.0227	1/44 (2%)	0/44 (0%)	0/44 (0%)	43/44 (98%)	IL17RC
Gluconeogenesis I	0.895	0.0217	1/46 (2%)	0/46 (0%)	0/46 (0%)	45/46 (98%)	ME1
Cell Cycle: G2/M DNA Damage Checkpoint Regulation	0.87	0.0204	1/49 (2%)	0/49 (0%)	0/49 (0%)	48/49 (98%)	TRIP12
Integrin Signaling	0.861	0.00909	2/220 (1%)	0/220 (0%)	0/220 (0%)	218/220 (99%)	NEDD9,PDGFB
Role of IL-17A in Arthritis	0.733	0.0145	1/69 (1%)	0/69 (0%)	0/69 (0%)	68/69 (99%)	IL17RC
Basal Cell Carcinoma Signaling	0.711	0.0137	1/73 (1%)	0/73 (0%)	0/73 (0%)	72/73 (99%)	GLI1
STAT3 Pathway	0.706	0.0135	1/74 (1%)	0/74 (0%)	0/74 (0%)	73/74 (99%)	PDGFRB
BMP signaling pathway	0.691	0.013	1/77 (1%)	0/77 (0%)	0/77 (0%)	76/77 (99%)	GREM1
IL-17A Signaling in Airway Cells	0.681	0.0127	1/79 (1%)	0/79 (0%)	0/79 (0%)	78/79 (99%)	IL17RC
Macropinocytosis Signaling	0.671	0.0123	1/81 (1%)	0/81 (0%)	0/81 (0%)	80/81 (99%)	PDGFB
Renal Cell Carcinoma Signaling	0.662	0.012	1/83 (1%)	0/83 (0%)	0/83 (0%)	82/83 (99%)	PDGFB
IL-17 Signaling	0.653	0.0118	1/85 (1%)	0/85 (0%)	0/85 (0%)	84/85 (99%)	IL17RC
TR/RXR Activation	0.573	0.00952	1/105 (1%)	0/105 (0%)	0/105 (0%)	104/105 (99%)	ME1
Corticotropin Releasing Hormone Signaling	0.521	0.00826	1/121 (1%)	0/121 (0%)	0/121 (0%)	120/121 (99%)	GLI1
PTEN Signaling	0.521	0.00826	1/121 (1%)	0/121 (0%)	0/121 (0%)	120/121 (99%)	PDGFRB
Atherosclerosis Signaling	0.501	0.00781	1/128 (1%)	0/128 (0%)	0/128 (0%)	127/128 (99%)	PDGFB
PI3K Signaling in B Lymphocytes	0.487	0.00752	1/133 (1%)	0/133 (0%)	0/133 (0%)	132/133 (99%)	ATF6B
Axonal Guidance Signaling	0.411	0.00441	2/454 (0%)	0/454 (0%)	0/454 (0%)	452/454 (100%)	GLI1,PDGFB
Wnt/β-catenin Signaling	0.402	0.00588	1/170 (1%)	0/170 (0%)	0/170 (0%)	169/170 (99%)	SFRP1
Ephrin Receptor Signaling	0.389	0.00565	1/177 (1%)	0/177 (0%)	0/177 (0%)	176/177 (99%)	PDGFB
NF-κB Signaling	0.383	0.00556	1/180 (1%)	0/180 (0%)	0/180 (0%)	179/180 (99%)	PDGFRB
Calcium Signaling	0.372	0.00538	1/186 (1%)	0/186 (0%)	0/186 (0%)	185/186 (99%)	TRPC4
Regulation of the Epithelial-Mesenchymal Transition Pathway	0.367	0.00529	1/189 (1%)	0/189 (0%)	0/189 (0%)	188/189 (99%)	PDGFRB
Clathrin-mediated Endocytosis Signaling	0.349	0.005	1/200 (1%)	0/200 (0%)	0/200 (0%)	199/200 (100%)	PDGFB
Systemic Lupus Erythematosus Signaling	0.307	0.00437	1/229 (0%)	0/229 (0%)	0/229 (0%)	228/229 (100%)	ZMAT5
Actin Cytoskeleton Signaling	0.303	0.00431	1/232 (0%)	0/232 (0%)	0/232 (0%)	231/232 (100%)	PDGFB
Role of Osteoblasts, Osteoclasts and Chondrocytes in Rheumatoid Arthritis	0.295	0.0042	1/238 (0%)	0/238 (0%)	0/238 (0%)	237/238 (100%)	SFRP1
Protein Ubiquitination Pathway	0.27	0.00386	1/259 (0%)	0/259 (0%)	0/259 (0%)	258/259 (100%)	PSMB10

## Sheet: M8
Ingenuity Canonical Pathways	-log(p-value)	Ratio	Downregulated	No change	Upregulated	No overlap with dataset	Molecules
Phosphatidylcholine Biosynthesis I	2.28	0.118	2/17 (12%)	0/17 (0%)	0/17 (0%)	15/17 (88%)	PCYT1A,CEPT1
Choline Biosynthesis III	2.06	0.0909	2/22 (9%)	0/22 (0%)	0/22 (0%)	20/22 (91%)	PCYT1A,CEPT1
Role of JAK1, JAK2 and TYK2 in Interferon Signaling	1.98	0.0833	2/24 (8%)	0/24 (0%)	0/24 (0%)	22/24 (92%)	IFNGR1,STAT2
14-3-3-mediated Signaling	1.98	0.0303	4/132 (3%)	0/132 (0%)	0/132 (0%)	128/132 (97%)	STRADA,PIK3R4,TSC1,FOXO1
AMPK Signaling	1.97	0.0243	5/206 (2%)	0/206 (0%)	0/206 (0%)	201/206 (98%)	MAPK14,STRADA,PIK3R4,TSC1,FOXO1
JAK/Stat Signaling	1.78	0.0361	3/83 (4%)	0/83 (0%)	0/83 (0%)	80/83 (96%)	PIAS3,STAT2,PIK3R4
FLT3 Signaling in Hematopoietic Progenitor Cells	1.75	0.0353	3/85 (4%)	0/85 (0%)	0/85 (0%)	82/85 (96%)	MAPK14,STAT2,PIK3R4
Small Cell Lung Cancer Signaling	1.73	0.0345	3/87 (3%)	0/87 (0%)	0/87 (0%)	84/87 (97%)	PIAS3,PIK3R4,RXRB
HER-2 Signaling in Breast Cancer	1.72	0.0341	3/88 (3%)	0/88 (0%)	0/88 (0%)	85/88 (97%)	PIK3R4,TSC1,FOXO1
Interferon Signaling	1.65	0.0556	2/36 (6%)	0/36 (0%)	0/36 (0%)	34/36 (94%)	IFNGR1,STAT2
ErbB Signaling	1.59	0.0306	3/98 (3%)	0/98 (0%)	0/98 (0%)	95/98 (97%)	MAPK14,PIK3R4,FOXO1
Sulfite Oxidation IV	1.59	0.25	1/4 (25%)	0/4 (0%)	0/4 (0%)	3/4 (75%)	SUOX
Phosphatidylglycerol Biosynthesis II (Non-plastidic)	1.54	0.0488	2/41 (5%)	0/41 (0%)	0/41 (0%)	39/41 (95%)	LPCAT3,PGS1
iNOS Signaling	1.43	0.0426	2/47 (4%)	0/47 (0%)	0/47 (0%)	45/47 (96%)	IFNGR1,MAPK14
HIF1α Signaling	1.4	0.0256	3/117 (3%)	0/117 (0%)	0/117 (0%)	114/117 (97%)	MAPK14,MMP19,PIK3R4
Triacylglycerol Biosynthesis	1.3	0.0357	2/56 (4%)	0/56 (0%)	0/56 (0%)	54/56 (96%)	LPCAT3,PLPPR4
Docosahexaenoic Acid (DHA) Signaling	1.27	0.0345	2/58 (3%)	0/58 (0%)	0/58 (0%)	56/58 (97%)	PIK3R4,FOXO1
HMGB1 Signaling	1.26	0.0226	3/133 (2%)	0/133 (0%)	0/133 (0%)	130/133 (98%)	IFNGR1,MAPK14,PIK3R4
ATM Signaling	1.26	0.0339	2/59 (3%)	0/59 (0%)	0/59 (0%)	57/59 (97%)	MAPK14,BRAT1
Cardiolipin Biosynthesis II	1.25	0.111	1/9 (11%)	0/9 (0%)	0/9 (0%)	8/9 (89%)	PGS1
CCR3 Signaling in Eosinophils	1.25	0.0222	3/135 (2%)	0/135 (0%)	0/135 (0%)	132/135 (98%)	MAPK14,PIK3R4,GNG7
Activation of IRF by Cytosolic Pattern Recognition Receptors	1.22	0.0323	2/62 (3%)	0/62 (0%)	0/62 (0%)	60/62 (97%)	MAVS,STAT2
UVB-Induced MAPK Signaling	1.17	0.0303	2/66 (3%)	0/66 (0%)	0/66 (0%)	64/66 (97%)	MAPK14,PIK3R4
Insulin Receptor Signaling	1.16	0.0204	3/147 (2%)	0/147 (0%)	0/147 (0%)	144/147 (98%)	PIK3R4,TSC1,FOXO1
IL-12 Signaling and Production in Macrophages	1.14	0.02	3/150 (2%)	0/150 (0%)	0/150 (0%)	147/150 (98%)	IFNGR1,MAPK14,PIK3R4
Role of IL-17A in Arthritis	1.14	0.029	2/69 (3%)	0/69 (0%)	0/69 (0%)	67/69 (97%)	MAPK14,PIK3R4
ErbB2-ErbB3 Signaling	1.14	0.029	2/69 (3%)	0/69 (0%)	0/69 (0%)	67/69 (97%)	PIK3R4,FOXO1
EGF Signaling	1.1	0.0278	2/72 (3%)	0/72 (0%)	0/72 (0%)	70/72 (97%)	MAPK14,PIK3R4
Colorectal Cancer Metastasis Signaling	1.1	0.0159	4/252 (2%)	0/252 (0%)	0/252 (0%)	248/252 (98%)	IFNGR1,MMP19,PIK3R4,GNG7
CCR5 Signaling in Macrophages	1.08	0.027	2/74 (3%)	0/74 (0%)	0/74 (0%)	72/74 (97%)	MAPK14,GNG7
STAT3 Pathway	1.08	0.027	2/74 (3%)	0/74 (0%)	0/74 (0%)	72/74 (97%)	PIAS3,MAPK14
IL-15 Signaling	1.05	0.026	2/77 (3%)	0/77 (0%)	0/77 (0%)	75/77 (97%)	MAPK14,PIK3R4
Glioblastoma Multiforme Signaling	1.05	0.0183	3/164 (2%)	0/164 (0%)	0/164 (0%)	161/164 (98%)	PIK3R4,TSC1,FOXO1
CD40 Signaling	1.05	0.0256	2/78 (3%)	0/78 (0%)	0/78 (0%)	76/78 (97%)	MAPK14,PIK3R4
VDR/RXR Activation	1.04	0.0253	2/79 (3%)	0/79 (0%)	0/79 (0%)	77/79 (97%)	RXRB,FOXO1
Angiopoietin Signaling	1.04	0.0253	2/79 (3%)	0/79 (0%)	0/79 (0%)	77/79 (97%)	PIK3R4,FOXO1
Antiproliferative Role of Somatostatin Receptor 2	1.04	0.0253	2/79 (3%)	0/79 (0%)	0/79 (0%)	77/79 (97%)	PIK3R4,GNG7
IL-17A Signaling in Airway Cells	1.04	0.0253	2/79 (3%)	0/79 (0%)	0/79 (0%)	77/79 (97%)	MAPK14,PIK3R4
Telomere Extension by Telomerase	1.03	0.0667	1/15 (7%)	0/15 (0%)	0/15 (0%)	14/15 (93%)	TINF2
Parkinson's Signaling	1.01	0.0625	1/16 (6%)	0/16 (0%)	0/16 (0%)	15/16 (94%)	MAPK14
IL-3 Signaling	1	0.0241	2/83 (2%)	0/83 (0%)	0/83 (0%)	81/83 (98%)	PIK3R4,FOXO1
Non-Small Cell Lung Cancer Signaling	1	0.0241	2/83 (2%)	0/83 (0%)	0/83 (0%)	81/83 (98%)	PIK3R4,RXRB
Tec Kinase Signaling	0.995	0.0173	3/173 (2%)	0/173 (0%)	0/173 (0%)	170/173 (98%)	STAT2,PIK3R4,GNG7
PEDF Signaling	0.991	0.0238	2/84 (2%)	0/84 (0%)	0/84 (0%)	82/84 (98%)	MAPK14,PIK3R4
Glycogen Degradation II	0.983	0.0588	1/17 (6%)	0/17 (0%)	0/17 (0%)	16/17 (94%)	PYGB
IL-17 Signaling	0.982	0.0235	2/85 (2%)	0/85 (0%)	0/85 (0%)	83/85 (98%)	MAPK14,PIK3R4
LPS-stimulated MAPK Signaling	0.974	0.0233	2/86 (2%)	0/86 (0%)	0/86 (0%)	84/86 (98%)	MAPK14,PIK3R4
TGF-β Signaling	0.966	0.023	2/87 (2%)	0/87 (0%)	0/87 (0%)	85/87 (98%)	MAPK14,TGIF1
Leptin Signaling in Obesity	0.949	0.0225	2/89 (2%)	0/89 (0%)	0/89 (0%)	87/89 (98%)	PIK3R4,FOXO1
Phosphatidylethanolamine Biosynthesis II	0.937	0.0526	1/19 (5%)	0/19 (0%)	0/19 (0%)	18/19 (95%)	CEPT1
Glycogen Degradation III	0.937	0.0526	1/19 (5%)	0/19 (0%)	0/19 (0%)	18/19 (95%)	PYGB
Salvage Pathways of Pyrimidine Deoxyribonucleotides	0.916	0.05	1/20 (5%)	0/20 (0%)	0/20 (0%)	19/20 (95%)	TK2
IL-1 Signaling	0.91	0.0213	2/94 (2%)	0/94 (0%)	0/94 (0%)	92/94 (98%)	MAPK14,GNG7
FGF Signaling	0.91	0.0213	2/94 (2%)	0/94 (0%)	0/94 (0%)	92/94 (98%)	MAPK14,PIK3R4
B Cell Receptor Signaling	0.905	0.0158	3/190 (2%)	0/190 (0%)	0/190 (0%)	187/190 (98%)	MAPK14,PIK3R4,FOXO1
Dendritic Cell Maturation	0.901	0.0157	3/191 (2%)	0/191 (0%)	0/191 (0%)	188/191 (98%)	MAPK14,STAT2,PIK3R4
PDGF Signaling	0.895	0.0208	2/96 (2%)	0/96 (0%)	0/96 (0%)	94/96 (98%)	SPHK2,PIK3R4
Ceramide Signaling	0.888	0.0206	2/97 (2%)	0/97 (0%)	0/97 (0%)	95/97 (98%)	SPHK2,PIK3R4
α-Adrenergic Signaling	0.888	0.0206	2/97 (2%)	0/97 (0%)	0/97 (0%)	95/97 (98%)	PYGB,GNG7
Prostate Cancer Signaling	0.881	0.0204	2/98 (2%)	0/98 (0%)	0/98 (0%)	96/98 (98%)	PIK3R4,FOXO1
Glucocorticoid Biosynthesis	0.878	0.0455	1/22 (5%)	0/22 (0%)	0/22 (0%)	21/22 (95%)	HSD3B7
Mineralocorticoid Biosynthesis	0.878	0.0455	1/22 (5%)	0/22 (0%)	0/22 (0%)	21/22 (95%)	HSD3B7
Production of Nitric Oxide and Reactive Oxygen Species in Macrophages	0.862	0.0151	3/199 (2%)	0/199 (0%)	0/199 (0%)	196/199 (98%)	IFNGR1,MAPK14,PIK3R4
Role of NFAT in Cardiac Hypertrophy	0.862	0.0151	3/199 (2%)	0/199 (0%)	0/199 (0%)	196/199 (98%)	MAPK14,PIK3R4,GNG7
RANK Signaling in Osteoclasts	0.853	0.0196	2/102 (2%)	0/102 (0%)	0/102 (0%)	100/102 (98%)	MAPK14,PIK3R4
UVA-Induced MAPK Signaling	0.846	0.0194	2/103 (2%)	0/103 (0%)	0/103 (0%)	101/103 (98%)	MAPK14,PIK3R4
IL-22 Signaling	0.843	0.0417	1/24 (4%)	0/24 (0%)	0/24 (0%)	23/24 (96%)	MAPK14
TR/RXR Activation	0.833	0.019	2/105 (2%)	0/105 (0%)	0/105 (0%)	103/105 (98%)	PIK3R4,RXRB
SAPK/JNK Signaling	0.833	0.019	2/105 (2%)	0/105 (0%)	0/105 (0%)	103/105 (98%)	PIK3R4,GNG7
Mouse Embryonic Stem Cell Pluripotency	0.826	0.0189	2/106 (2%)	0/106 (0%)	0/106 (0%)	104/106 (98%)	MAPK14,PIK3R4
IL-17A Signaling in Gastric Cells	0.826	0.04	1/25 (4%)	0/25 (0%)	0/25 (0%)	24/25 (96%)	MAPK14
Role of JAK family kinases in IL-6-type Cytokine Signaling	0.826	0.04	1/25 (4%)	0/25 (0%)	0/25 (0%)	24/25 (96%)	MAPK14
Thrombin Signaling	0.817	0.0144	3/209 (1%)	0/209 (0%)	0/209 (0%)	206/209 (99%)	MAPK14,PIK3R4,GNG7
IGF-1 Signaling	0.814	0.0185	2/108 (2%)	0/108 (0%)	0/108 (0%)	106/108 (98%)	PIK3R4,FOXO1
Androgen Biosynthesis	0.811	0.0385	1/26 (4%)	0/26 (0%)	0/26 (0%)	25/26 (96%)	HSD3B7
VEGF Signaling	0.807	0.0183	2/109 (2%)	0/109 (0%)	0/109 (0%)	107/109 (98%)	PIK3R4,FOXO1
p53 Signaling	0.795	0.018	2/111 (2%)	0/111 (0%)	0/111 (0%)	109/111 (98%)	MAPK14,PIK3R4
Type I Diabetes Mellitus Signaling	0.795	0.018	2/111 (2%)	0/111 (0%)	0/111 (0%)	109/111 (98%)	IFNGR1,MAPK14
Telomerase Signaling	0.795	0.018	2/111 (2%)	0/111 (0%)	0/111 (0%)	109/111 (98%)	TINF2,PIK3R4
Leukocyte Extravasation Signaling	0.788	0.0139	3/216 (1%)	0/216 (0%)	0/216 (0%)	213/216 (99%)	MAPK14,MMP19,PIK3R4
Paxillin Signaling	0.783	0.0177	2/113 (2%)	0/113 (0%)	0/113 (0%)	111/113 (98%)	MAPK14,PIK3R4
Isoleucine Degradation I	0.767	0.0345	1/29 (3%)	0/29 (0%)	0/29 (0%)	28/29 (97%)	ACAD8
4-1BB Signaling in T Lymphocytes	0.741	0.0323	1/31 (3%)	0/31 (0%)	0/31 (0%)	30/31 (97%)	MAPK14
Role of Tissue Factor in Cancer	0.721	0.0161	2/124 (2%)	0/124 (0%)	0/124 (0%)	122/124 (98%)	MAPK14,PIK3R4
Fc Epsilon RI Signaling	0.716	0.016	2/125 (2%)	0/125 (0%)	0/125 (0%)	123/125 (98%)	MAPK14,PIK3R4
IL-6 Signaling	0.705	0.0157	2/127 (2%)	0/127 (0%)	0/127 (0%)	125/127 (98%)	MAPK14,PIK3R4
phagosome maturation	0.705	0.0157	2/127 (2%)	0/127 (0%)	0/127 (0%)	125/127 (98%)	ATP6V0D1,GOSR2
Role of JAK2 in Hormone-like Cytokine Signaling	0.705	0.0294	1/34 (3%)	0/34 (0%)	0/34 (0%)	33/34 (97%)	SH2B1
Role of Osteoblasts, Osteoclasts and Chondrocytes in Rheumatoid Arthritis	0.703	0.0126	3/238 (1%)	0/238 (0%)	0/238 (0%)	235/238 (99%)	MAPK14,PIK3R4,FOXO1
fMLP Signaling in Neutrophils	0.7	0.0156	2/128 (2%)	0/128 (0%)	0/128 (0%)	126/128 (98%)	PIK3R4,GNG7
Renin-Angiotensin Signaling	0.695	0.0155	2/129 (2%)	0/129 (0%)	0/129 (0%)	127/129 (98%)	MAPK14,PIK3R4
PI3K/AKT Signaling	0.695	0.0155	2/129 (2%)	0/129 (0%)	0/129 (0%)	127/129 (98%)	TSC1,FOXO1
G Protein Signaling Mediated by Tubby	0.694	0.0286	1/35 (3%)	0/35 (0%)	0/35 (0%)	34/35 (97%)	GNG7
IL-17A Signaling in Fibroblasts	0.694	0.0286	1/35 (3%)	0/35 (0%)	0/35 (0%)	34/35 (97%)	MAPK14
CDP-diacylglycerol Biosynthesis I	0.694	0.0286	1/35 (3%)	0/35 (0%)	0/35 (0%)	34/35 (97%)	LPCAT3
Valine Degradation I	0.694	0.0286	1/35 (3%)	0/35 (0%)	0/35 (0%)	34/35 (97%)	ACAD8
Cardiac Hypertrophy Signaling	0.682	0.0123	3/244 (1%)	0/244 (0%)	0/244 (0%)	241/244 (99%)	MAPK14,PIK3R4,GNG7
Huntington's Disease Signaling	0.671	0.0121	3/247 (1%)	0/247 (0%)	0/247 (0%)	244/247 (99%)	PIK3R4,GNG7,GOSR2
April Mediated Signaling	0.662	0.0263	1/38 (3%)	0/38 (0%)	0/38 (0%)	37/38 (97%)	MAPK14
Role of Pattern Recognition Receptors in Recognition of Bacteria and Viruses	0.656	0.0146	2/137 (1%)	0/137 (0%)	0/137 (0%)	135/137 (99%)	MAVS,PIK3R4
Inhibition of Angiogenesis by TSP1	0.652	0.0256	1/39 (3%)	0/39 (0%)	0/39 (0%)	38/39 (97%)	MAPK14
Role of PKR in Interferon Induction and Antiviral Response	0.642	0.025	1/40 (3%)	0/40 (0%)	0/40 (0%)	39/40 (98%)	MAPK14
B Cell Activating Factor Signaling	0.642	0.025	1/40 (3%)	0/40 (0%)	0/40 (0%)	39/40 (98%)	MAPK14
Inhibition of Matrix Metalloproteases	0.642	0.025	1/40 (3%)	0/40 (0%)	0/40 (0%)	39/40 (98%)	MMP19
autophagy	0.642	0.025	1/40 (3%)	0/40 (0%)	0/40 (0%)	39/40 (98%)	PIK3R4
P2Y Purigenic Receptor Signaling Pathway	0.634	0.0141	2/142 (1%)	0/142 (0%)	0/142 (0%)	140/142 (99%)	PIK3R4,GNG7
Mechanisms of Viral Exit from Host Cells	0.633	0.0244	1/41 (2%)	0/41 (0%)	0/41 (0%)	40/41 (98%)	CHMP3
Thyroid Cancer Signaling	0.633	0.0244	1/41 (2%)	0/41 (0%)	0/41 (0%)	40/41 (98%)	RXRB
UVC-Induced MAPK Signaling	0.624	0.0238	1/42 (2%)	0/42 (0%)	0/42 (0%)	41/42 (98%)	MAPK14
Aryl Hydrocarbon Receptor Signaling	0.616	0.0137	2/146 (1%)	0/146 (0%)	0/146 (0%)	144/146 (99%)	RXRB,NEDD8
Role of RIG1-like Receptors in Antiviral Innate Immunity	0.615	0.0233	1/43 (2%)	0/43 (0%)	0/43 (0%)	42/43 (98%)	MAVS
Role of p14/p19ARF in Tumor Suppression	0.615	0.0233	1/43 (2%)	0/43 (0%)	0/43 (0%)	42/43 (98%)	PIK3R4
Human Embryonic Stem Cell Pluripotency	0.608	0.0135	2/148 (1%)	0/148 (0%)	0/148 (0%)	146/148 (99%)	PIK3R4,FOXO1
IL-9 Signaling	0.598	0.0222	1/45 (2%)	0/45 (0%)	0/45 (0%)	44/45 (98%)	PIK3R4
Role of Oct4 in Mammalian Embryonic Stem Cell Pluripotency	0.59	0.0217	1/46 (2%)	0/46 (0%)	0/46 (0%)	45/46 (98%)	RXRB
Bile Acid Biosynthesis, Neutral Pathway	0.566	0.0204	1/49 (2%)	0/49 (0%)	0/49 (0%)	48/49 (98%)	HSD3B7
Relaxin Signaling	0.56	0.0125	2/160 (1%)	0/160 (0%)	0/160 (0%)	158/160 (99%)	PIK3R4,GNG7
Assembly of RNA Polymerase II Complex	0.559	0.02	1/50 (2%)	0/50 (0%)	0/50 (0%)	49/50 (98%)	TAF6L
Regulation of eIF4 and p70S6K Signaling	0.556	0.0124	2/161 (1%)	0/161 (0%)	0/161 (0%)	159/161 (99%)	MAPK14,PIK3R4
Dermatan Sulfate Biosynthesis (Late Stages)	0.551	0.0196	1/51 (2%)	0/51 (0%)	0/51 (0%)	50/51 (98%)	CHST10
Xenobiotic Metabolism Signaling	0.545	0.0104	3/289 (1%)	0/289 (0%)	0/289 (0%)	286/289 (99%)	MAPK14,PIK3R4,CHST10
Amyloid Processing	0.544	0.0192	1/52 (2%)	0/52 (0%)	0/52 (0%)	51/52 (98%)	MAPK14
Tight Junction Signaling	0.534	0.012	2/167 (1%)	0/167 (0%)	0/167 (0%)	165/167 (99%)	OCLN,GOSR2
Glucocorticoid Receptor Signaling	0.534	0.0102	3/293 (1%)	0/293 (0%)	0/293 (0%)	290/293 (99%)	MAPK14,PIK3R4,TAF6L
Gαq Signaling	0.531	0.0119	2/168 (1%)	0/168 (0%)	0/168 (0%)	166/168 (99%)	PIK3R4,GNG7
Cdc42 Signaling	0.527	0.0118	2/169 (1%)	0/169 (0%)	0/169 (0%)	167/169 (99%)	MAPK14,EXOC7
Cancer Drug Resistance By Drug Efflux	0.517	0.0179	1/56 (2%)	0/56 (0%)	0/56 (0%)	55/56 (98%)	FOXO1
CXCR4 Signaling	0.514	0.0116	2/173 (1%)	0/173 (0%)	0/173 (0%)	171/173 (99%)	PIK3R4,GNG7
FcγRIIB Signaling in B Lymphocytes	0.511	0.0175	1/57 (2%)	0/57 (0%)	0/57 (0%)	56/57 (98%)	PIK3R4
Melanoma Signaling	0.511	0.0175	1/57 (2%)	0/57 (0%)	0/57 (0%)	56/57 (98%)	PIK3R4
Chondroitin Sulfate Biosynthesis (Late Stages)	0.505	0.0172	1/58 (2%)	0/58 (0%)	0/58 (0%)	57/58 (98%)	CHST10
Germ Cell-Sertoli Cell Junction Signaling	0.504	0.0114	2/176 (1%)	0/176 (0%)	0/176 (0%)	174/176 (99%)	MAPK14,PIK3R4
Granulocyte Adhesion and Diapedesis	0.494	0.0112	2/179 (1%)	0/179 (0%)	0/179 (0%)	177/179 (99%)	MMP19,CXCL16
MSP-RON Signaling Pathway	0.493	0.0167	1/60 (2%)	0/60 (0%)	0/60 (0%)	59/60 (98%)	PIK3R4
Ephrin A Signaling	0.481	0.0161	1/62 (2%)	0/62 (0%)	0/62 (0%)	61/62 (98%)	PIK3R4
CNTF Signaling	0.475	0.0159	1/63 (2%)	0/63 (0%)	0/63 (0%)	62/63 (98%)	PIK3R4
Sertoli Cell-Sertoli Cell Junction Signaling	0.472	0.0108	2/186 (1%)	0/186 (0%)	0/186 (0%)	184/186 (99%)	MAPK14,OCLN
Retinoic acid Mediated Apoptosis Signaling	0.47	0.0156	1/64 (2%)	0/64 (0%)	0/64 (0%)	63/64 (98%)	RXRB
Cell Cycle: G1/S Checkpoint Regulation	0.47	0.0156	1/64 (2%)	0/64 (0%)	0/64 (0%)	63/64 (98%)	FOXO1
Glutamate Receptor Signaling	0.47	0.0156	1/64 (2%)	0/64 (0%)	0/64 (0%)	63/64 (98%)	GNG7
Superpathway of Methionine Degradation	0.464	0.0154	1/65 (2%)	0/65 (0%)	0/65 (0%)	64/65 (98%)	SUOX
Role of NFAT in Regulation of the Immune Response	0.463	0.0106	2/189 (1%)	0/189 (0%)	0/189 (0%)	187/189 (99%)	PIK3R4,GNG7
Agranulocyte Adhesion and Diapedesis	0.46	0.0105	2/190 (1%)	0/190 (0%)	0/190 (0%)	188/190 (99%)	MMP19,CXCL16
Endometrial Cancer Signaling	0.459	0.0152	1/66 (2%)	0/66 (0%)	0/66 (0%)	65/66 (98%)	PIK3R4
IL-2 Signaling	0.459	0.0152	1/66 (2%)	0/66 (0%)	0/66 (0%)	65/66 (98%)	PIK3R4
CREB Signaling in Neurons	0.455	0.0104	2/192 (1%)	0/192 (0%)	0/192 (0%)	190/192 (99%)	PIK3R4,GNG7
NRF2-mediated Oxidative Stress Response	0.452	0.0104	2/193 (1%)	0/193 (0%)	0/193 (0%)	191/193 (99%)	MAPK14,PIK3R4
Lymphotoxin β Receptor Signaling	0.444	0.0145	1/69 (1%)	0/69 (0%)	0/69 (0%)	68/69 (99%)	PIK3R4
Thrombopoietin Signaling	0.444	0.0145	1/69 (1%)	0/69 (0%)	0/69 (0%)	68/69 (99%)	PIK3R4
RAR Activation	0.44	0.0102	2/197 (1%)	0/197 (0%)	0/197 (0%)	195/197 (99%)	MAPK14,RXRB
PXR/RXR Activation	0.439	0.0143	1/70 (1%)	0/70 (0%)	0/70 (0%)	69/70 (99%)	FOXO1
Myc Mediated Apoptosis Signaling	0.439	0.0143	1/70 (1%)	0/70 (0%)	0/70 (0%)	69/70 (99%)	PIK3R4
Glioma Invasiveness Signaling	0.434	0.0141	1/71 (1%)	0/71 (0%)	0/71 (0%)	70/71 (99%)	PIK3R4
Role of JAK1 and JAK3 in γc Cytokine Signaling	0.434	0.0141	1/71 (1%)	0/71 (0%)	0/71 (0%)	70/71 (99%)	PIK3R4
IL-8 Signaling	0.43	0.00995	2/201 (1%)	0/201 (0%)	0/201 (0%)	199/201 (99%)	PIK3R4,GNG7
IL-10 Signaling	0.429	0.0139	1/72 (1%)	0/72 (0%)	0/72 (0%)	71/72 (99%)	MAPK14
T Helper Cell Differentiation	0.429	0.0139	1/72 (1%)	0/72 (0%)	0/72 (0%)	71/72 (99%)	IFNGR1
Endothelin-1 Signaling	0.427	0.0099	2/202 (1%)	0/202 (0%)	0/202 (0%)	200/202 (99%)	MAPK14,PIK3R4
ErbB4 Signaling	0.42	0.0135	1/74 (1%)	0/74 (0%)	0/74 (0%)	73/74 (99%)	PIK3R4
Chondroitin Sulfate Biosynthesis	0.42	0.0135	1/74 (1%)	0/74 (0%)	0/74 (0%)	73/74 (99%)	CHST10
Toll-like Receptor Signaling	0.42	0.0135	1/74 (1%)	0/74 (0%)	0/74 (0%)	73/74 (99%)	MAPK14
GM-CSF Signaling	0.42	0.0135	1/74 (1%)	0/74 (0%)	0/74 (0%)	73/74 (99%)	PIK3R4
mTOR Signaling	0.419	0.00976	2/205 (1%)	0/205 (0%)	0/205 (0%)	203/205 (99%)	PIK3R4,TSC1
Role of MAPK Signaling in the Pathogenesis of Influenza	0.415	0.0133	1/75 (1%)	0/75 (0%)	0/75 (0%)	74/75 (99%)	MAPK14
Ephrin B Signaling	0.415	0.0133	1/75 (1%)	0/75 (0%)	0/75 (0%)	74/75 (99%)	GNG7
Dermatan Sulfate Biosynthesis	0.415	0.0133	1/75 (1%)	0/75 (0%)	0/75 (0%)	74/75 (99%)	CHST10
Chemokine Signaling	0.415	0.0133	1/75 (1%)	0/75 (0%)	0/75 (0%)	74/75 (99%)	MAPK14
Heparan Sulfate Biosynthesis (Late Stages)	0.411	0.0132	1/76 (1%)	0/76 (0%)	0/76 (0%)	75/76 (99%)	CHST10
Breast Cancer Regulation by Stathmin1	0.409	0.00957	2/209 (1%)	0/209 (0%)	0/209 (0%)	207/209 (99%)	PIK3R4,GNG7
BMP signaling pathway	0.406	0.013	1/77 (1%)	0/77 (0%)	0/77 (0%)	76/77 (99%)	MAPK14
Role of PI3K/AKT Signaling in the Pathogenesis of Influenza	0.402	0.0128	1/78 (1%)	0/78 (0%)	0/78 (0%)	77/78 (99%)	PIK3R4
GDNF Family Ligand-Receptor Interactions	0.398	0.0127	1/79 (1%)	0/79 (0%)	0/79 (0%)	78/79 (99%)	PIK3R4
Estrogen-Dependent Breast Cancer Signaling	0.389	0.0123	1/81 (1%)	0/81 (0%)	0/81 (0%)	80/81 (99%)	PIK3R4
Neurotrophin/TRK Signaling	0.389	0.0123	1/81 (1%)	0/81 (0%)	0/81 (0%)	80/81 (99%)	PIK3R4
Macropinocytosis Signaling	0.389	0.0123	1/81 (1%)	0/81 (0%)	0/81 (0%)	80/81 (99%)	PIK3R4
Erythropoietin Signaling	0.385	0.0122	1/82 (1%)	0/82 (0%)	0/82 (0%)	81/82 (99%)	PIK3R4
Renal Cell Carcinoma Signaling	0.381	0.012	1/83 (1%)	0/83 (0%)	0/83 (0%)	82/83 (99%)	PIK3R4
Growth Hormone Signaling	0.374	0.0118	1/85 (1%)	0/85 (0%)	0/85 (0%)	84/85 (99%)	PIK3R4
Prolactin Signaling	0.37	0.0116	1/86 (1%)	0/86 (0%)	0/86 (0%)	85/86 (99%)	PIK3R4
NF-κB Activation by Viruses	0.366	0.0115	1/87 (1%)	0/87 (0%)	0/87 (0%)	86/87 (99%)	PIK3R4
Bladder Cancer Signaling	0.366	0.0115	1/87 (1%)	0/87 (0%)	0/87 (0%)	86/87 (99%)	MMP19
Heparan Sulfate Biosynthesis	0.362	0.0114	1/88 (1%)	0/88 (0%)	0/88 (0%)	87/88 (99%)	CHST10
IL-4 Signaling	0.359	0.0112	1/89 (1%)	0/89 (0%)	0/89 (0%)	88/89 (99%)	PIK3R4
Molecular Mechanisms of Cancer	0.35	0.00785	3/382 (1%)	0/382 (0%)	0/382 (0%)	379/382 (99%)	MAPK14,PIK3R4,FOXO1
Reelin Signaling in Neurons	0.348	0.0109	1/92 (1%)	0/92 (0%)	0/92 (0%)	91/92 (99%)	PIK3R4
Factors Promoting Cardiogenesis in Vertebrates	0.348	0.0109	1/92 (1%)	0/92 (0%)	0/92 (0%)	91/92 (99%)	MAPK14
GPCR-Mediated Nutrient Sensing in Enteroendocrine Cells	0.348	0.0109	1/92 (1%)	0/92 (0%)	0/92 (0%)	91/92 (99%)	GNG7
Acute Myeloid Leukemia Signaling	0.341	0.0106	1/94 (1%)	0/94 (0%)	0/94 (0%)	93/94 (99%)	PIK3R4
VEGF Family Ligand-Receptor Interactions	0.341	0.0106	1/94 (1%)	0/94 (0%)	0/94 (0%)	93/94 (99%)	PIK3R4
Melanocyte Development and Pigmentation Signaling	0.331	0.0103	1/97 (1%)	0/97 (0%)	0/97 (0%)	96/97 (99%)	PIK3R4
G Beta Gamma Signaling	0.328	0.0102	1/98 (1%)	0/98 (0%)	0/98 (0%)	97/98 (99%)	GNG7
CTLA4 Signaling in Cytotoxic T Lymphocytes	0.325	0.0101	1/99 (1%)	0/99 (0%)	0/99 (0%)	98/99 (99%)	PIK3R4
Signaling by Rho Family GTPases	0.321	0.00803	2/249 (1%)	0/249 (0%)	0/249 (0%)	247/249 (99%)	PIK3R4,GNG7
FAK Signaling	0.316	0.0098	1/102 (1%)	0/102 (0%)	0/102 (0%)	101/102 (99%)	PIK3R4
CDK5 Signaling	0.313	0.00971	1/103 (1%)	0/103 (0%)	0/103 (0%)	102/103 (99%)	MAPK14
PAK Signaling	0.313	0.00971	1/103 (1%)	0/103 (0%)	0/103 (0%)	102/103 (99%)	PIK3R4
Chronic Myeloid Leukemia Signaling	0.31	0.00962	1/104 (1%)	0/104 (0%)	0/104 (0%)	103/104 (99%)	PIK3R4
Cholecystokinin/Gastrin-mediated Signaling	0.304	0.00943	1/106 (1%)	0/106 (0%)	0/106 (0%)	105/106 (99%)	MAPK14
Virus Entry via Endocytic Pathways	0.298	0.00926	1/108 (1%)	0/108 (0%)	0/108 (0%)	107/108 (99%)	PIK3R4
Antioxidant Action of Vitamin C	0.296	0.00917	1/109 (1%)	0/109 (0%)	0/109 (0%)	108/109 (99%)	MAPK14
Gαs Signaling	0.285	0.00885	1/113 (1%)	0/113 (0%)	0/113 (0%)	112/113 (99%)	GNG7
Androgen Signaling	0.282	0.00877	1/114 (1%)	0/114 (0%)	0/114 (0%)	113/114 (99%)	GNG7
T Cell Receptor Signaling	0.282	0.00877	1/114 (1%)	0/114 (0%)	0/114 (0%)	113/114 (99%)	PIK3R4
p38 MAPK Signaling	0.275	0.00855	1/117 (1%)	0/117 (0%)	0/117 (0%)	116/117 (99%)	MAPK14
Neuropathic Pain Signaling In Dorsal Horn Neurons	0.272	0.00847	1/118 (1%)	0/118 (0%)	0/118 (0%)	117/118 (99%)	PIK3R4
HGF Signaling	0.272	0.00847	1/118 (1%)	0/118 (0%)	0/118 (0%)	117/118 (99%)	PIK3R4
Glioma Signaling	0.272	0.00847	1/118 (1%)	0/118 (0%)	0/118 (0%)	117/118 (99%)	PIK3R4
Amyotrophic Lateral Sclerosis Signaling	0.267	0.00833	1/120 (1%)	0/120 (0%)	0/120 (0%)	119/120 (99%)	PIK3R4
Pancreatic Adenocarcinoma Signaling	0.267	0.00833	1/120 (1%)	0/120 (0%)	0/120 (0%)	119/120 (99%)	PIK3R4
Rac Signaling	0.267	0.00833	1/120 (1%)	0/120 (0%)	0/120 (0%)	119/120 (99%)	PIK3R4
Corticotropin Releasing Hormone Signaling	0.265	0.00826	1/121 (1%)	0/121 (0%)	0/121 (0%)	120/121 (99%)	MAPK14
PTEN Signaling	0.265	0.00826	1/121 (1%)	0/121 (0%)	0/121 (0%)	120/121 (99%)	FOXO1
Role of NANOG in Mammalian Embryonic Stem Cell Pluripotency	0.263	0.0082	1/122 (1%)	0/122 (0%)	0/122 (0%)	121/122 (99%)	PIK3R4
phagosome formation	0.263	0.0082	1/122 (1%)	0/122 (0%)	0/122 (0%)	121/122 (99%)	PIK3R4
NGF Signaling	0.26	0.00813	1/123 (1%)	0/123 (0%)	0/123 (0%)	122/123 (99%)	PIK3R4
Gαi Signaling	0.26	0.00813	1/123 (1%)	0/123 (0%)	0/123 (0%)	122/123 (99%)	GNG7
RhoA Signaling	0.258	0.00806	1/124 (1%)	0/124 (0%)	0/124 (0%)	123/124 (99%)	RHPN1
iCOS-iCOSL Signaling in T Helper Cells	0.256	0.008	1/125 (1%)	0/125 (0%)	0/125 (0%)	124/125 (99%)	PIK3R4
Sphingosine-1-phosphate Signaling	0.253	0.00794	1/126 (1%)	0/126 (0%)	0/126 (0%)	125/126 (99%)	PIK3R4
Nitric Oxide Signaling in the Cardiovascular System	0.253	0.00794	1/126 (1%)	0/126 (0%)	0/126 (0%)	125/126 (99%)	PIK3R4
Natural Killer Cell Signaling	0.251	0.00787	1/127 (1%)	0/127 (0%)	0/127 (0%)	126/127 (99%)	PIK3R4
LXR/RXR Activation	0.249	0.00781	1/128 (1%)	0/128 (0%)	0/128 (0%)	127/128 (99%)	RXRB
Estrogen Receptor Signaling	0.249	0.00781	1/128 (1%)	0/128 (0%)	0/128 (0%)	127/128 (99%)	TAF6L
Gustation Pathway	0.245	0.00769	1/130 (1%)	0/130 (0%)	0/130 (0%)	129/130 (99%)	GNG7
Gα12/13 Signaling	0.243	0.00763	1/131 (1%)	0/131 (0%)	0/131 (0%)	130/131 (99%)	PIK3R4
CD28 Signaling in T Helper Cells	0.236	0.00746	1/134 (1%)	0/134 (0%)	0/134 (0%)	133/134 (99%)	PIK3R4
PKCθ Signaling in T Lymphocytes	0.236	0.00746	1/134 (1%)	0/134 (0%)	0/134 (0%)	133/134 (99%)	PIK3R4
GNRH Signaling	0.234	0.00741	1/135 (1%)	0/135 (0%)	0/135 (0%)	134/135 (99%)	MAPK14
Adipogenesis pathway	0.234	0.00741	1/135 (1%)	0/135 (0%)	0/135 (0%)	134/135 (99%)	FOXO1
FXR/RXR Activation	0.23	0.0073	1/137 (1%)	0/137 (0%)	0/137 (0%)	136/137 (99%)	FOXO1
p70S6K Signaling	0.23	0.0073	1/137 (1%)	0/137 (0%)	0/137 (0%)	136/137 (99%)	PIK3R4
Cardiac β-adrenergic Signaling	0.219	0.00699	1/143 (1%)	0/143 (0%)	0/143 (0%)	142/143 (99%)	GNG7
Hereditary Breast Cancer Signaling	0.217	0.00694	1/144 (1%)	0/144 (0%)	0/144 (0%)	143/144 (99%)	PIK3R4
Ovarian Cancer Signaling	0.213	0.00685	1/146 (1%)	0/146 (0%)	0/146 (0%)	145/146 (99%)	PIK3R4
Type II Diabetes Mellitus Signaling	0.21	0.00676	1/148 (1%)	0/148 (0%)	0/148 (0%)	147/148 (99%)	PIK3R4

## Sheet: M9
Ingenuity Canonical Pathways	-log(p-value)	Ratio	Downregulated	No change	Upregulated	No overlap with dataset	Molecules
Taurine Biosynthesis	1.86	0.125	1/8 (13%)	0/8 (0%)	0/8 (0%)	7/8 (88%)	CDO1
L-cysteine Degradation I	1.72	0.0909	1/11 (9%)	0/11 (0%)	0/11 (0%)	10/11 (91%)	CDO1
Hematopoiesis from Multipotent Stem Cells	1.68	0.0833	1/12 (8%)	0/12 (0%)	0/12 (0%)	11/12 (92%)	KITLG
Fatty Acid Activation	1.49	0.0526	1/19 (5%)	0/19 (0%)	0/19 (0%)	18/19 (95%)	SLC27A6
Mitochondrial L-carnitine Shuttle Pathway	1.44	0.0476	1/21 (5%)	0/21 (0%)	0/21 (0%)	20/21 (95%)	SLC27A6
Urate Biosynthesis/Inosine 5'-phosphate Degradation	1.4	0.0435	1/23 (4%)	0/23 (0%)	0/23 (0%)	22/23 (96%)	XDH
Guanosine Nucleotides Degradation III	1.4	0.0435	1/23 (4%)	0/23 (0%)	0/23 (0%)	22/23 (96%)	XDH
γ-linolenate Biosynthesis II (Animals)	1.39	0.0417	1/24 (4%)	0/24 (0%)	0/24 (0%)	23/24 (96%)	SLC27A6
Hepatic Fibrosis / Hepatic Stellate Cell Activation	1.38	0.0107	2/187 (1%)	0/187 (0%)	0/187 (0%)	185/187 (99%)	COL28A1,AGTR1
Adenosine Nucleotides Degradation II	1.32	0.0357	1/28 (4%)	0/28 (0%)	0/28 (0%)	27/28 (96%)	XDH
Purine Nucleotides Degradation II (Aerobic)	1.2	0.027	1/37 (3%)	0/37 (0%)	0/37 (0%)	36/37 (97%)	XDH
Transcriptional Regulatory Network in Embryonic Stem Cells	1.17	0.025	1/40 (3%)	0/40 (0%)	0/40 (0%)	39/40 (98%)	ZIC3
Fatty Acid β-oxidation I	1.12	0.0222	1/45 (2%)	0/45 (0%)	0/45 (0%)	44/45 (98%)	SLC27A6
Hematopoiesis from Pluripotent Stem Cells	1.1	0.0213	1/47 (2%)	0/47 (0%)	0/47 (0%)	46/47 (98%)	KITLG
Stearate Biosynthesis I (Animals)	1.08	0.02	1/50 (2%)	0/50 (0%)	0/50 (0%)	49/50 (98%)	SLC27A6
Glutamate Receptor Signaling	0.975	0.0156	1/64 (2%)	0/64 (0%)	0/64 (0%)	63/64 (98%)	GRIA1
Superpathway of Methionine Degradation	0.969	0.0154	1/65 (2%)	0/65 (0%)	0/65 (0%)	64/65 (98%)	CDO1
Agrin Interactions at Neuromuscular Junction	0.939	0.0143	1/70 (1%)	0/70 (0%)	0/70 (0%)	69/70 (99%)	LAMA2
GABA Receptor Signaling	0.922	0.0137	1/73 (1%)	0/73 (0%)	0/73 (0%)	72/73 (99%)	GABRG3
Role of BRCA1 in DNA Damage Response	0.895	0.0128	1/78 (1%)	0/78 (0%)	0/78 (0%)	77/78 (99%)	SMARCD3
VDR/RXR Activation	0.889	0.0127	1/79 (1%)	0/79 (0%)	0/79 (0%)	78/79 (99%)	CALB1
Acute Myeloid Leukemia Signaling	0.819	0.0106	1/94 (1%)	0/94 (0%)	0/94 (0%)	93/94 (99%)	KITLG
Melanocyte Development and Pigmentation Signaling	0.807	0.0103	1/97 (1%)	0/97 (0%)	0/97 (0%)	96/97 (99%)	KITLG
Neuropathic Pain Signaling In Dorsal Horn Neurons	0.729	0.00847	1/118 (1%)	0/118 (0%)	0/118 (0%)	117/118 (99%)	GRIA1
Amyotrophic Lateral Sclerosis Signaling	0.723	0.00833	1/120 (1%)	0/120 (0%)	0/120 (0%)	119/120 (99%)	GRIA1
Gαi Signaling	0.713	0.00813	1/123 (1%)	0/123 (0%)	0/123 (0%)	122/123 (99%)	AGTR1
phagosome maturation	0.7	0.00787	1/127 (1%)	0/127 (0%)	0/127 (0%)	126/127 (99%)	ATP6V1D
Synaptic Long Term Potentiation	0.697	0.00781	1/128 (1%)	0/128 (0%)	0/128 (0%)	127/128 (99%)	GRIA1
Renin-Angiotensin Signaling	0.694	0.00775	1/129 (1%)	0/129 (0%)	0/129 (0%)	128/129 (99%)	AGTR1
p70S6K Signaling	0.671	0.0073	1/137 (1%)	0/137 (0%)	0/137 (0%)	136/137 (99%)	AGTR1
Hereditary Breast Cancer Signaling	0.652	0.00694	1/144 (1%)	0/144 (0%)	0/144 (0%)	143/144 (99%)	SMARCD3
Human Embryonic Stem Cell Pluripotency	0.641	0.00676	1/148 (1%)	0/148 (0%)	0/148 (0%)	147/148 (99%)	ZIC3
Type II Diabetes Mellitus Signaling	0.641	0.00676	1/148 (1%)	0/148 (0%)	0/148 (0%)	147/148 (99%)	SLC27A6
Synaptic Long Term Depression	0.624	0.00645	1/155 (1%)	0/155 (0%)	0/155 (0%)	154/155 (99%)	GRIA1
Gαq Signaling	0.594	0.00595	1/168 (1%)	0/168 (0%)	0/168 (0%)	167/168 (99%)	AGTR1
Calcium Signaling	0.556	0.00538	1/186 (1%)	0/186 (0%)	0/186 (0%)	185/186 (99%)	GRIA1
Mitochondrial Dysfunction	0.552	0.00532	1/188 (1%)	0/188 (0%)	0/188 (0%)	187/188 (99%)	XDH
CREB Signaling in Neurons	0.544	0.00521	1/192 (1%)	0/192 (0%)	0/192 (0%)	191/192 (99%)	GRIA1
RAR Activation	0.535	0.00508	1/197 (1%)	0/197 (0%)	0/197 (0%)	196/197 (99%)	SMARCD3
AMPK Signaling	0.518	0.00485	1/206 (0%)	0/206 (0%)	0/206 (0%)	205/206 (100%)	SMARCD3
cAMP-mediated signaling	0.487	0.00444	1/225 (0%)	0/225 (0%)	0/225 (0%)	224/225 (100%)	AGTR1
LPS/IL-1 Mediated Inhibition of RXR Function	0.485	0.00442	1/226 (0%)	0/226 (0%)	0/226 (0%)	225/226 (100%)	SLC27A6
G-Protein Coupled Receptor Signaling	0.413	0.0036	1/278 (0%)	0/278 (0%)	0/278 (0%)	277/278 (100%)	AGTR1
Glucocorticoid Receptor Signaling	0.395	0.00341	1/293 (0%)	0/293 (0%)	0/293 (0%)	292/293 (100%)	SMARCD3

[truncated: 16 more sheets: M10, M11, M12, M13, M14, M15, M16, M17, M18, M19, M20, M21, M22, M23, M24, M25]
