# Supplementary material for: Convergent Pathways in Idiopathic Autism Revealed by Time Course Transcriptomic Analysis of Patient-Derived Neurons
Source: Sci Rep. 2018 May 30;8:8423. doi: 10.1038/s41598-018-26495-1 (PMC5976773; doi:10.1038/s41598-018-26495-1)
Supplement: Supplementary file 7 — Supplementary data file 6 [file 41598_2018_26495_MOESM7_ESM.xlsx]

## Sheet: Sheet1
Convergent Pathways in Idiopathic Autism Revealed by Time Course Transcriptomic Analysis of Patient-Derived Neurons
Brooke A. DeRosa, Jimmy El Hokayem, Elena Artimovich, Catherine Garcia-Serje, Andre W. Phillips, Derek Van Booven, Jonathan E. Nestor, Lily Wang, Michael L. Cuccaro, Jeffery M. Vance, Margaret A. Pericak-Vance, Holly N. Cukier, Michael W. Nestor, Derek M. Dykxhoorn
Supplementary Data File 6

## Sheet: 35 DIV WGCNA - M1
SUID	adjustedPValue_35 DIV M1	AverageShortestPathLength	BetweennessCentrality	ClosenessCentrality	ClusteringCoefficient	Degree	description_35 DIV M1	Eccentricity	IsSingleNode	N_35 DIV M1	name	NeighborhoodConnectivity	nn_35 DIV M1	nodeFillColor_35 DIV M1	nodeFontSize_35 DIV M1	nodeSize_35 DIV M1	nodeType_35 DIV M1	NumberOfDirectedEdges	NumberOfUndirectedEdges	PartnerOfMultiEdgedNodePairs	pValue_35 DIV M1	Radiality	selected	SelfLoops	shared name	Stress	TopologicalCoefficient	X_35 DIV M1	xx_35 DIV M1
1959	0.318	3.50847	0.127465	0.285024	0	3	multicellular organismal process	7	FALSE	14303	32501	4.66667	4376	0.497726	14	11.3137	ellipse	3	0	0	0.128	0.749153	FALSE	0	32501	1390	0.366667	87	32
1960	0.107	3.91525	0.0869573	0.255411	0	4	morphogenesis of a branching structure	8	FALSE	14303	1763	4	121	0.970319	14	4	ellipse	4	0	0	0.00632	0.708475	FALSE	0	1763	788	0.3	87	4
1961	0.244	4.37288	0.0132281	0.228682	0	3	macromolecular complex subunit organization	8	FALSE	14303	43933	4	724	0.613415	14	5.65685	ellipse	3	0	0	0.073	0.662712	FALSE	0	43933	180	0.428571	87	8
1962	0.213	5.13559	0.00495811	0.194719	0	3	macromolecular complex assembly	9	FALSE	14303	65003	3.33333	676	0.671017	14	5.65685	ellipse	3	0	0	0.053	0.586441	FALSE	0	65003	42	0.466667	87	8
1963	0.125	5.62712	0.094097	0.177711	0	5	regulation of myeloid cell differentiation	8	FALSE	14303	45637	2.6	76	0.902493	14	3.4641	ellipse	5	0	0	0.0111	0.537288	FALSE	0	45637	1260	0.32	87	3
1964	0.0666	6.57627	0.0150984	0.152062	0	2	regulation of megakaryocyte differentiation	9	FALSE	14303	45652	3.5	7	1.17628	14	2.82843	ellipse	2	0	0	0.000753	0.442373	FALSE	0	45652	308	0.625	87	2
1965	0.0775	6.45763	0.0204559	0.154856	0	3	negative regulation of myeloid cell differentiation	9	FALSE	14303	45638	3.66667	35	1.11078	14	3.4641	ellipse	3	0	0	0.00124	0.454237	FALSE	0	45638	350	0.444444	87	3
1966	0.0371	7.40678	0.000779	0.135011	0	2	negative regulation of megakaryocyte differentiation	10	FALSE	14303	45653	2.5	3	1.43005	14	2.82843	ellipse	2	0	0	0.000109	0.359322	FALSE	0	45653	8	0.75	87	2
1967	0.292	3.64407	0.17893	0.274419	0	4	cellular process	7	FALSE	14303	9987	3.75	9369	0.535311	14	15.8745	ellipse	4	0	0	0.105	0.735593	FALSE	0	9987	1430	0.275	87	63
1968	0.233	4.30508	0.102533	0.232283	0	4	cellular macromolecular complex subunit organization	8	FALSE	14303	34621	3.25	356	0.632232	14	4.47214	ellipse	4	0	0	0.0658	0.669492	FALSE	0	34621	772	0.28125	87	5
1969	0.104	4.64407	0.0147369	0.215328	0	3	branching morphogenesis of a tube	9	FALSE	14303	48754	4	90	0.981496	14	4	ellipse	3	0	0	0.00219	0.635593	FALSE	0	48754	196	0.5	87	4
1970	0.0371	5.22034	0.011759	0.191558	0	4	epithelial tube branching involved in lung morphogenesis	10	FALSE	14303	60441	3	14	1.43005	14	3.4641	ellipse	4	0	0	7.54e-05	0.577966	FALSE	0	60441	112	0.4	87	3
1971	0.209	3.94915	0.0588628	0.253219	0	4	multicellular organismal development	8	FALSE	14303	7275	3.75	2972	0.679696	14	10	ellipse	4	0	0	0.0482	0.705085	FALSE	0	7275	1070	0.34375	87	25
1972	0.104	4.49153	0.0326751	0.222642	0.166667	4	system development	9	FALSE	14303	48731	5	2422	0.981496	14	10	ellipse	4	0	0	0.00417	0.650847	FALSE	0	48731	482	0.375	87	25
1973	1	3.05085	0.664042	0.327778	0	6	biological_process	6	FALSE	14303	8150	3.33333	14303	0	14	18.6548	ellipse	6	0	0	1	0.794915	FALSE	0	8150	6650	0.212121	87	87
1974	0.28	3.81356	0.0431522	0.262222	0	2	cellular component biogenesis	7	FALSE	14303	44085	5	1035	0.552782	14	6.32456	ellipse	2	0	0	0.0971	0.718644	FALSE	0	44085	692	0.571429	87	10
1975	0.48	3.55932	0.368206	0.280952	0	2	biological regulation	5	FALSE	14303	65007	6	6943	0.319099	14	13.4164	ellipse	2	0	0	0.313	0.744068	FALSE	0	65007	4032	0.5	87	45
1976	0.568	4.10169	0.35827	0.243802	0	6	regulation of biological process	6	FALSE	14303	50789	2.5	6554	0.245383	14	12.8062	ellipse	6	0	0	0.444	0.689831	FALSE	0	50789	3998	0.3	87	41
1977	0.0371	5.9322	0.00146113	0.168571	0	2	protein-DNA complex assembly	10	FALSE	14303	65004	3	92	1.43005	14	4.47214	ellipse	2	0	0	0.000241	0.50678	FALSE	0	65004	10	0.5	87	5
1978	0.0371	5.79661	0.00783168	0.172515	0	3	nucleosome assembly	10	FALSE	14303	6334	3	83	1.43005	14	4.47214	ellipse	3	0	0	0.000148	0.520339	FALSE	0	6334	38	0.333333	87	5
1979	0.0371	5.28814	0.00153976	0.189103	0	2	vasculature development	10	FALSE	14303	1944	5	273	1.43005	14	5.65685	ellipse	2	0	0	0.000252	0.571186	FALSE	0	1944	22	0.571429	87	8
1980	0.0371	4.64407	0.0148241	0.215328	0	3	blood vessel development	9	FALSE	14303	1568	3.66667	265	1.43005	14	5.65685	ellipse	3	0	0	0.000206	0.635593	FALSE	0	1568	192	0.444444	87	8
1981	0.627	4.91525	0.038233	0.203448	0	3	regulation of cellular process	7	FALSE	14303	50794	4.33333	6224	0.202965	14	12.3288	ellipse	3	0	0	0.529	0.608475	FALSE	0	50794	610	0.47619	87	38
1982	0.57	5.72881	0.0113481	0.174556	0	3	negative regulation of cellular process	8	FALSE	14303	48523	3.33333	1845	0.244286	14	6.9282	ellipse	3	0	0	0.449	0.527119	FALSE	0	48523	318	0.583333	87	12
1983	0.125	3.61017	0.166803	0.276995	0	5	cellular component organization	7	FALSE	14303	16043	3.8	2563	0.902493	14	10	ellipse	5	0	0	0.00872	0.738983	FALSE	0	16043	2016	0.28	87	25
1984	0.0666	4.37288	0.0291058	0.228682	0	3	DNA packaging	8	FALSE	14303	6323	3.66667	118	1.17628	14	4.47214	ellipse	3	0	0	0.000757	0.662712	FALSE	0	6323	458	0.380952	87	5
1985	0.145	3.69492	0.169553	0.270642	0.0952381	7	anatomical structure morphogenesis	8	FALSE	14303	9653	4.14286	1218	0.839597	14	7.48331	ellipse	7	0	0	0.0148	0.730508	FALSE	0	9653	1262	0.218487	87	14
1986	0.191	4.37288	0.0334443	0.228682	0.166667	4	organ morphogenesis	9	FALSE	14303	9887	5.25	635	0.719829	14	5.65685	ellipse	4	0	0	0.0391	0.662712	FALSE	0	9887	306	0.339286	87	8
1987	0.125	4.42373	0.0284435	0.226054	0	4	tube development	9	FALSE	14303	35295	4.5	297	0.902493	14	4.89898	ellipse	4	0	0	0.00944	0.657627	FALSE	0	35295	520	0.35	87	6
1988	0.118	4.44068	0.0368553	0.225191	0	4	tube morphogenesis	9	FALSE	14303	35239	4.25	201	0.927779	14	4.47214	ellipse	4	0	0	0.0076	0.655932	FALSE	0	35239	328	0.325	87	5
1989	0.201	5.13559	0.0303721	0.194719	0	3	cellular macromolecular complex assembly	9	FALSE	14303	34622	3	316	0.69593	14	4.47214	ellipse	3	0	0	0.0435	0.586441	FALSE	0	34622	176	0.4	87	5
1990	0.213	5.62712	0.0168517	0.177711	0	4	regulation of cell differentiation	8	FALSE	14303	45595	3.75	554	0.671017	14	5.2915	ellipse	4	0	0	0.0515	0.537288	FALSE	0	45595	362	0.392857	87	7
1991	0.104	4.38983	0.0479252	0.227799	0	3	organelle organization	8	FALSE	14303	6996	3.66667	1382	0.981496	14	8.24621	ellipse	3	0	0	0.00364	0.661017	FALSE	0	6996	590	0.380952	87	17
1992	0.0775	5.20339	0.0192383	0.192182	0	2	chromosome organization	9	FALSE	14303	51276	3	525	1.11078	14	6.32456	ellipse	2	0	0	0.00129	0.579661	FALSE	0	51276	292	0.5	87	10
1993	0.0697	4.37288	0.0646454	0.228682	0.142857	7	organ development	9	FALSE	14303	48513	4	1792	1.1568	14	9.38083	ellipse	7	0	0	0.000853	0.662712	FALSE	0	48513	688	0.265306	87	22
1994	0.269	4.42373	0.0206711	0.226054	0.166667	4	tissue morphogenesis	9	FALSE	14303	48729	4.75	275	0.570576	14	4	ellipse	4	0	0	0.0867	0.657627	FALSE	0	48729	252	0.354167	87	4
1995	0.137	3.72881	0.18094	0.268182	0.142857	7	anatomical structure development	8	FALSE	14303	48856	4.71429	2656	0.863953	14	10	ellipse	7	0	0	0.0136	0.727119	FALSE	0	48856	1834	0.260504	87	25
1996	0.196	5.18644	0.00597963	0.19281	0	3	epithelial tube morphogenesis	10	FALSE	14303	60562	4	126	0.707984	14	3.4641	ellipse	3	0	0	0.0415	0.581356	FALSE	0	60562	68	0.428571	87	3
1997	0.104	4.91525	0.0555231	0.203448	0	2	regulation of immune system process	7	FALSE	14303	2682	5.5	425	0.981496	14	5.65685	ellipse	2	0	0	0.00429	0.608475	FALSE	0	2682	744	0.5625	87	8
1998	0.141	6.44068	0.00847458	0.155263	0	4	negative regulation of cell differentiation	9	FALSE	14303	45596	3.25	235	0.852221	14	4.47214	ellipse	4	0	0	0.0143	0.455932	FALSE	0	45596	74	0.45	87	5
1999	0.104	5.30508	0.00118839	0.188498	0	2	respiratory system development	10	FALSE	14303	60541	4	113	0.981496	14	4	ellipse	2	0	0	0.00497	0.569492	FALSE	0	60541	12	0.6	87	4
2000	0.104	5.10169	0.0116742	0.196013	0.166667	4	lung development	10	FALSE	14303	30324	3.75	102	0.981496	14	4	ellipse	4	0	0	0.00345	0.589831	FALSE	0	30324	106	0.361111	87	4
2001	0.318	5.18644	0.0101556	0.19281	0	4	morphogenesis of an epithelium	10	FALSE	14303	2009	3	206	0.497355	14	3.4641	ellipse	4	0	0	0.13	0.581356	FALSE	0	2009	98	0.333333	87	3
2002	0.268	4.45763	0.0335527	0.224335	0.166667	4	tissue development	9	FALSE	14303	9888	5	750	0.57124	14	5.65685	ellipse	4	0	0	0.0855	0.654237	FALSE	0	9888	264	0.375	87	8
2003	0.0697	5.86441	0.00642899	0.17052	0	3	chromatin organization	10	FALSE	14303	6325	2.33333	413	1.1568	14	6	ellipse	3	0	0	0.000897	0.513559	FALSE	0	6325	32	0.333333	87	9
2004	0.0158	5.88136	0.0033119	0.170029	0	2	chromatin assembly or disassembly	10	FALSE	14303	6333	3.5	127	1.80174	14	5.2915	ellipse	2	0	0	1.2e-05	0.511864	FALSE	0	6333	14	0.5	87	7
2005	0.0843	4.47458	0.00175336	0.223485	0	2	DNA conformation change	8	FALSE	14303	71103	3.5	139	1.0744	14	4.47214	ellipse	2	0	0	0.00157	0.652542	FALSE	0	71103	10	0.5	87	5
2006	0.0407	5.11864	0.012603	0.195364	0	3	lung morphogenesis	10	FALSE	14303	60425	4	22	1.39068	14	3.4641	ellipse	3	0	0	0.000308	0.588136	FALSE	0	60425	128	0.375	87	3
2007	0.178	5.72881	0.0113481	0.174556	0	3	negative regulation of developmental process	8	FALSE	14303	51093	3.33333	290	0.749286	14	4.47214	ellipse	3	0	0	0.0318	0.527119	FALSE	0	51093	318	0.583333	87	5
2008	0.29	4.32203	0.0734756	0.231373	0	4	cellular component assembly	8	FALSE	14303	22607	3.5	913	0.537614	14	6	ellipse	4	0	0	0.103	0.667797	FALSE	0	22607	1190	0.357143	87	9
2009	0.345	5.23729	0.00262076	0.190939	0	2	epithelium development	10	FALSE	14303	60429	4	337	0.461628	14	4	ellipse	2	0	0	0.149	0.576271	FALSE	0	60429	40	0.6	87	4
2010	0.295	3.28814	0.356352	0.304124	0.166667	4	developmental process	7	FALSE	14303	32502	6	3235	0.529794	14	10	ellipse	4	0	0	0.109	0.771186	FALSE	0	32502	3256	0.323529	87	25
2011	0.0371	5.0678	0.0236217	0.197324	0	3	nucleosome organization	9	FALSE	14303	34728	3.33333	93	1.43005	14	4.47214	ellipse	3	0	0	0.000253	0.59322	FALSE	0	34728	322	0.333333	87	5
2012	0.501	4.94915	0.0384765	0.202055	0	3	negative regulation of biological process	7	FALSE	14303	48519	4	2021	0.300297	14	7.48331	ellipse	3	0	0	0.343	0.605085	FALSE	0	48519	610	0.5	87	14
2013	0.104	5.10169	0.00369524	0.196013	0.333333	3	respiratory tube development	10	FALSE	14303	30323	5	105	0.981496	14	4	ellipse	3	0	0	0.00383	0.589831	FALSE	0	30323	34	0.424242	87	4
2014	0.0458	4.61017	0.00294388	0.216912	0	2	blood vessel morphogenesis	9	FALSE	14303	48514	5	220	1.33907	14	5.2915	ellipse	2	0	0	0.000381	0.638983	FALSE	0	48514	48	0.571429	87	7
2015	0.162	4.62712	0.0265275	0.216117	0	3	morphogenesis of a branching epithelium	9	FALSE	14303	61138	4	100	0.791331	14	3.4641	ellipse	3	0	0	0.023	0.637288	FALSE	0	61138	316	0.428571	87	3
2016	0.0371	5.01695	0.0587473	0.199324	0	4	chromatin assembly	9	FALSE	14303	31497	3	87	1.43005	14	4.47214	ellipse	4	0	0	0.000185	0.598305	FALSE	0	31497	918	0.285714	87	5
2017	0.162	4.91525	0.038233	0.203448	0	3	regulation of developmental process	7	FALSE	14303	50793	4.33333	792	0.791331	14	6.32456	ellipse	3	0	0	0.0217	0.608475	FALSE	0	50793	610	0.47619	87	10
2018	0.303	4.91525	0.0555231	0.203448	0	2	regulation of multicellular organismal process	7	FALSE	14303	51239	5.5	1068	0.518876	14	6.32456	ellipse	2	0	0	0.113	0.608475	FALSE	0	51239	744	0.5625	87	10

## Sheet: 35 DIV WGCNA - M2
SUID	adjustedPValue_35 DIV WGCNA M2	description_35 DIV WGCNA M2	N_35 DIV WGCNA M2	name	nn_35 DIV WGCNA M2	nodeFillColor_35 DIV WGCNA M2	nodeFontSize_35 DIV WGCNA M2	nodeSize_35 DIV WGCNA M2	nodeType_35 DIV WGCNA M2	pValue_35 DIV WGCNA M2	selected	shared name	X_35 DIV WGCNA M2	xx_35 DIV WGCNA M2
53385	0.59	neurological system process	14296	50877	1207	0.228893	14	12.3288	ellipse	0.0738	FALSE	50877	354	38
53386	0.584	cognition	14296	50890	918	0.233221	14	10.9545	ellipse	0.0728	FALSE	50890	354	30
53387	0.875	multicellular organismal process	14296	32501	4374	0.0581868	14	20.7846	ellipse	0.535	FALSE	32501	354	108
53388	0.625	system process	14296	3008	1505	0.203895	14	13.2665	ellipse	0.138	FALSE	3008	354	44
53389	1	biological_process	14296	8150	14296	0	14	37.6298	ellipse	1	FALSE	8150	354	354
53390	0.584	biological regulation	14296	65007	6939	0.233471	14	27.7128	ellipse	0.0171	FALSE	65007	354	192
53391	0.599	sensory perception	14296	7600	815	0.222325	14	10.3923	ellipse	0.0756	FALSE	7600	354	27
53392	0.696	sensory perception of chemical stimulus	14296	7606	478	0.157416	14	7.74597	ellipse	0.208	FALSE	7606	354	15
53393	5.44e-08	sensory perception of taste	14296	50909	44	7.26417	14	7.2111	ellipse	2.74e-11	FALSE	50909	354	13
53394	0.461	regulation of biological process	14296	50789	6551	0.335853	14	27.3496	ellipse	0.00442	FALSE	50789	354	187
53395	0.0662	regulation of metabolic process	14296	19222	3919	1.17936	14	22.5389	ellipse	0.000261	FALSE	19222	354	127
53396	0.0269	regulation of primary metabolic process	14296	80090	3554	1.56989	14	22.0907	ellipse	2.72e-05	FALSE	80090	354	122

## Sheet: 35 DIV WGCNA - M3
SUID	adjustedPValue_35 DIV WGCNA M3	description_35 DIV WGCNA M3	N_35 DIV WGCNA M3	name	nn_35 DIV WGCNA M3	nodeFillColor_35 DIV WGCNA M3	nodeFontSize_35 DIV WGCNA M3	nodeSize_35 DIV WGCNA M3	nodeType_35 DIV WGCNA M3	pValue_35 DIV WGCNA M3	selected	shared name	X_35 DIV WGCNA M3	xx_35 DIV WGCNA M3
52197	0.647	neurological system process	14296	50877	1207	0.189214	14	12.49	ellipse	0.107	FALSE	50877	377	39
52198	0.663	cognition	14296	50890	918	0.178698	14	10.9545	ellipse	0.131	FALSE	50890	377	30
52199	0.663	sensory perception	14296	7600	815	0.178698	14	10.3923	ellipse	0.131	FALSE	7600	377	27
52200	0.781	sensory perception of chemical stimulus	14296	7606	478	0.107081	14	7.74597	ellipse	0.281	FALSE	7606	377	15
52201	0.525	biological regulation	14296	65007	6939	0.279689	14	28.8444	ellipse	0.00523	FALSE	65007	377	208
52202	0.19	regulation of biological process	14296	50789	6551	0.720276	14	28.4253	ellipse	0.00133	FALSE	50789	377	202
52203	1	biological_process	14296	8150	14296	0	14	38.833	ellipse	1	FALSE	8150	377	377
52204	0.928	multicellular organismal process	14296	32501	4374	0.0323473	14	21.166	ellipse	0.666	FALSE	32501	377	112
52205	0.0143	regulation of metabolic process	14296	19222	3919	1.84523	14	23.4947	ellipse	4.98e-05	FALSE	19222	377	138
52206	0.0143	regulation of macromolecule metabolic process	14296	60255	3377	1.84523	14	22.2711	ellipse	2.17e-05	FALSE	60255	377	124
52207	0.0143	regulation of gene expression	14296	10468	2928	1.84523	14	20.8806	ellipse	4.98e-05	FALSE	10468	377	109
52208	0.0182	regulation of cellular biosynthetic process	14296	31326	3021	1.74101	14	21.0713	ellipse	7.23e-05	FALSE	31326	377	111
52209	0.0143	regulation of transcription	14296	45449	2622	1.84523	14	20	ellipse	4.46e-05	FALSE	45449	377	100
52210	0.0182	regulation of biosynthetic process	14296	9889	3045	1.73929	14	21.0713	ellipse	0.000101	FALSE	9889	377	111
52211	0.156	regulation of cellular process	14296	50794	6221	0.806806	14	27.8568	ellipse	0.00101	FALSE	50794	377	194
52212	0.675	system process	14296	3008	1505	0.17099	14	13.5647	ellipse	0.161	FALSE	3008	377	46
52213	0.0182	regulation of nitrogen compound metabolic process	14296	51171	3040	1.73929	14	21.0713	ellipse	9.45e-05	FALSE	51171	377	111
52214	0.0182	regulation of nucleobase, nucleoside, nucleotide and nucleic acid metabolic process	14296	19219	3014	1.73929	14	20.9762	ellipse	0.000105	FALSE	19219	377	110
52215	0.0143	regulation of macromolecule biosynthetic process	14296	10556	2877	1.84523	14	20.7846	ellipse	3.83e-05	FALSE	10556	377	108
52216	0.0182	regulation of cellular metabolic process	14296	31323	3736	1.73929	14	22.891	ellipse	0.000109	FALSE	31323	377	131
52217	0.00528	regulation of primary metabolic process	14296	80090	3554	2.27773	14	22.9783	ellipse	5.25e-06	FALSE	80090	377	132
52218	1.21e-07	sensory perception of taste	14296	50909	44	6.9179	14	7.2111	ellipse	6.02e-11	FALSE	50909	377	13

## Sheet: 35 DIV WGCNA - M5
SUID	adjustedPValue_35 DIV WGCNA M5	description_35 DIV WGCNA M5	N_35 DIV WGCNA M5	name	nn_35 DIV WGCNA M5	nodeFillColor_35 DIV WGCNA M5	nodeFontSize_35 DIV WGCNA M5	nodeSize_35 DIV WGCNA M5	nodeType_35 DIV WGCNA M5	pValue_35 DIV WGCNA M5	selected	shared name	X_35 DIV WGCNA M5	xx_35 DIV WGCNA M5
50337	0.491	regulation of cellular protein metabolic process	14300	32268	560	0.308483	14	5.65685	ellipse	0.151	FALSE	32268	133	8
50338	0.0445	regulation of proteasomal ubiquitin-dependent protein catabolic process	14300	32434	28	1.35209	14	4	ellipse	0.000123	FALSE	32434	133	4
50339	0.96	regulation of cellular metabolic process	14300	31323	3736	0.0178148	14	10.9545	ellipse	0.851	FALSE	31323	133	30
50340	0.388	regulation of cellular catabolic process	14300	31329	244	0.410785	14	4.47214	ellipse	0.0776	FALSE	31329	133	5
50341	0.586	regulation of protein metabolic process	14300	51246	636	0.232	14	5.65685	ellipse	0.24	FALSE	51246	133	8
50342	0.145	regulation of proteolysis	14300	30162	67	0.838012	14	4	ellipse	0.00349	FALSE	30162	133	4
50343	0.985	biological regulation	14300	65007	6942	0.00659179	14	15.0997	ellipse	0.92	FALSE	65007	133	57
50344	0.988	regulation of biological process	14300	50789	6553	0.0051664	14	14.5602	ellipse	0.931	FALSE	50789	133	53
50345	0.165	cellular metabolic process	14300	44237	4987	0.782186	14	15.4919	ellipse	0.00905	FALSE	44237	133	60
50346	0.0371	generation of precursor metabolites and energy	14300	6091	312	1.43102	14	6.9282	ellipse	3.42e-05	FALSE	6091	133	12
50347	0.967	regulation of metabolic process	14300	19222	3919	0.0143899	14	11.1355	ellipse	0.879	FALSE	19222	133	31
50348	0.0445	regulation of proteasomal protein catabolic process	14300	61136	28	1.35209	14	4	ellipse	0.000123	FALSE	61136	133	4
50349	1	biological_process	14300	8150	14300	0	14	23.0651	ellipse	1	FALSE	8150	133	133
50350	0.153	regulation of protein catabolic process	14300	42176	75	0.814943	14	4	ellipse	0.00522	FALSE	42176	133	4
50351	0.988	regulation of cellular process	14300	50794	6223	0.0051664	14	14.1421	ellipse	0.93	FALSE	50794	133	50
50352	0.0742	cellular process	14300	9987	9366	1.12962	14	20.4939	ellipse	0.00048	FALSE	9987	133	105
50353	0.886	regulation of macromolecule metabolic process	14300	60255	3377	0.0526154	14	10.7703	ellipse	0.721	FALSE	60255	133	29
50354	0.445	regulation of catabolic process	14300	9894	282	0.351427	14	4.47214	ellipse	0.123	FALSE	9894	133	5
50355	0.98	regulation of primary metabolic process	14300	80090	3554	0.00898374	14	10.3923	ellipse	0.909	FALSE	80090	133	27
50356	0.258	metabolic process	14300	8152	5956	0.588208	14	16.3707	ellipse	0.0255	FALSE	8152	133	67

## Sheet: 35 DIV WGCNA - M10
SUID	adjustedPValue_35 DIV WGCNA M10	description_35 DIV WGCNA M10	N_35 DIV WGCNA M10	name	nn_35 DIV WGCNA M10	nodeFillColor_35 DIV WGCNA M10	nodeFontSize_35 DIV WGCNA M10	nodeSize_35 DIV WGCNA M10	nodeType_35 DIV WGCNA M10	pValue_35 DIV WGCNA M10	selected	shared name	X_35 DIV WGCNA M10	xx_35 DIV WGCNA M10
56048	0.224	negative regulation of biological process	14305	48519	2020	0.649326	14	6	ellipse	0.0679	FALSE	48519	37	9
56049	0.11	negative regulation of cellular component organization	14305	51129	178	0.959606	14	3.4641	ellipse	0.0108	FALSE	51129	37	3
56050	0.636	regulation of biological process	14305	50789	6554	0.196554	14	8.24621	ellipse	0.557	FALSE	50789	37	17
56051	0.109	regulation of cellular component biogenesis	14305	44087	159	0.962336	14	3.4641	ellipse	0.00794	FALSE	44087	37	3
56052	0.038	regulation of inclusion body assembly	14305	90083	6	1.42045	14	2.82843	ellipse	9.7e-05	FALSE	90083	37	2
56053	0.33	regulation of cellular component organization	14305	51128	539	0.481163	14	3.4641	ellipse	0.162	FALSE	51128	37	3
56054	1	biological_process	14305	8150	14305	0	14	12.1655	ellipse	1	FALSE	8150	37	37
56055	0.735	biological regulation	14305	65007	6943	0.13349	14	8.24621	ellipse	0.684	FALSE	65007	37	17
56056	0.0305	negative regulation of inclusion body assembly	14305	90084	4	1.51595	14	2.82843	ellipse	3.89e-05	FALSE	90084	37	2

## Sheet: 35 DIV WGCNA - M13
SUID	adjustedPValue_35 DIV WGCNA M13	description_35 DIV WGCNA M13	N_35 DIV WGCNA M13	name	nn_35 DIV WGCNA M13	nodeFillColor_35 DIV WGCNA M13	nodeFontSize_35 DIV WGCNA M13	nodeSize_35 DIV WGCNA M13	nodeType_35 DIV WGCNA M13	pValue_35 DIV WGCNA M13	selected	shared name	X_35 DIV WGCNA M13	xx_35 DIV WGCNA M13
50441	0.578	cell adhesion	14305	7155	711	0.237754	14	4.47214	ellipse	0.129	FALSE	7155	54	5
50442	0.0861	cell-cell adhesion	14305	16337	291	1.06512	14	4.47214	ellipse	0.00472	FALSE	16337	54	5
50443	0.181	biological regulation	14305	65007	6943	0.741921	14	11.8322	ellipse	0.0116	FALSE	65007	54	35
50444	0.0719	regulation of biological process	14305	50789	6554	1.14335	14	11.8322	ellipse	0.00376	FALSE	50789	54	35
50445	0.00544	homophilic cell adhesion	14305	7156	139	2.26441	14	4.47214	ellipse	0.000174	FALSE	7156	54	5
50446	0.00399	regulation of metabolic process	14305	19222	3919	2.39948	14	10.583	ellipse	0.000118	FALSE	19222	54	28
50447	0.00105	regulation of macromolecule metabolic process	14305	60255	3377	2.97683	14	10.3923	ellipse	2.17e-05	FALSE	60255	54	27
50448	0.000111	regulation of gene expression	14305	10468	2928	3.9566	14	10.3923	ellipse	1.26e-06	FALSE	10468	54	27
50449	0.000174	regulation of cellular biosynthetic process	14305	31326	3021	3.7584	14	10.3923	ellipse	2.39e-06	FALSE	31326	54	27
50450	5.45e-05	regulation of transcription	14305	45449	2622	4.26357	14	10.3923	ellipse	1.24e-07	FALSE	45449	54	27
50451	1	biological_process	14305	8150	14305	0	14	14.6969	ellipse	1	FALSE	8150	54	54
50452	0.000176	regulation of biosynthetic process	14305	9889	3045	3.75572	14	10.3923	ellipse	2.8e-06	FALSE	9889	54	27
50453	0.0374	regulation of cellular process	14305	50794	6224	1.42757	14	11.8322	ellipse	0.00128	FALSE	50794	54	35
50454	1	cellular process	14305	9987	9369	0	14	9.59166	ellipse	1	FALSE	9987	54	23
50455	9.61e-05	regulation of nucleobase, nucleoside, nucleotide and nucleic acid metabolic process	14305	19219	3014	4.0171	14	10.583	ellipse	5.7e-07	FALSE	19219	54	28
50456	0.00343	regulation of RNA metabolic process	14305	51252	1856	2.46435	14	8.48528	ellipse	9.4e-05	FALSE	51252	54	18
50457	9.61e-05	regulation of nitrogen compound metabolic process	14305	51171	3040	4.0171	14	10.583	ellipse	6.85e-07	FALSE	51171	54	28
50458	0.00263	regulation of transcription, DNA-dependent	14305	6355	1807	2.57997	14	8.48528	ellipse	6.61e-05	FALSE	6355	54	18
50459	9.61e-05	regulation of macromolecule biosynthetic process	14305	10556	2877	4.0171	14	10.3923	ellipse	8.78e-07	FALSE	10556	54	27
50460	0.00207	regulation of cellular metabolic process	14305	31323	3736	2.68429	14	10.583	ellipse	4.72e-05	FALSE	31323	54	28
50461	0.578	biological adhesion	14305	22610	712	0.237754	14	4.47214	ellipse	0.13	FALSE	22610	54	5
50462	0.000964	regulation of primary metabolic process	14305	80090	3554	3.01581	14	10.583	ellipse	1.76e-05	FALSE	80090	54	28

## Sheet: 35 DIV WGCNA - M14
SUID	adjustedPValue_35 DIV WGCNA M14	description_35 DIV WGCNA M14	N_35 DIV WGCNA M14	name	nn_35 DIV WGCNA M14	nodeFillColor_35 DIV WGCNA M14	nodeFontSize_35 DIV WGCNA M14	nodeSize_35 DIV WGCNA M14	nodeType_35 DIV WGCNA M14	pValue_35 DIV WGCNA M14	selected	shared name	X_35 DIV WGCNA M14	xx_35 DIV WGCNA M14
52890	2.95e-05	macromolecular complex subunit organization	14302	43933	723	4.52946	14	8.94427	ellipse	1.79e-07	FALSE	43933	103	20
52891	1.93e-05	macromolecular complex assembly	14302	65003	675	4.71353	14	8.94427	ellipse	5.85e-08	FALSE	65003	103	20
52892	9.38e-05	cellular process	14302	9987	9366	4.02784	14	18.868	ellipse	1.33e-06	FALSE	9987	103	89
52893	0.266	cellular localization	14302	51641	977	0.574403	14	6.63325	ellipse	0.0928	FALSE	51641	103	11
52894	0.0139	purine nucleoside diphosphate biosynthetic process	14302	9136	5	1.8557	14	2.82843	ellipse	0.000506	FALSE	9136	103	2
52895	0.0139	purine ribonucleoside diphosphate biosynthetic process	14302	9180	5	1.8557	14	2.82843	ellipse	0.000506	FALSE	9180	103	2
52896	0.0232	purine ribonucleoside diphosphate metabolic process	14302	9179	7	1.63448	14	2.82843	ellipse	0.00105	FALSE	9179	103	2
52897	2.95e-05	primary metabolic process	14302	44238	5285	4.52946	14	16	ellipse	1.73e-07	FALSE	44238	103	64
52898	0.0652	protein metabolic process	14302	19538	2610	1.18597	14	10.9545	ellipse	0.0046	FALSE	19538	103	30
52899	0.0139	protein-DNA complex assembly	14302	65004	91	1.8557	14	4.47214	ellipse	0.0005	FALSE	65004	103	5
52900	0.0109	nucleosome assembly	14302	6334	82	1.9612	14	4.47214	ellipse	0.000309	FALSE	6334	103	5
52901	2.76e-08	cellular metabolic process	14302	44237	4987	7.55884	14	16.6132	ellipse	2.79e-11	FALSE	44237	103	69
52902	5.98e-05	cellular nitrogen compound metabolic process	14302	34641	2076	4.22302	14	11.8322	ellipse	5.43e-07	FALSE	34641	103	35
52903	0.101	DNA metabolic process	14302	6259	517	0.996227	14	6	ellipse	0.0122	FALSE	6259	103	9
52904	0.0232	DNA recombination	14302	6310	105	1.63448	14	4.47214	ellipse	0.00096	FALSE	6310	103	5
52905	0.194	nucleobase, nucleoside, nucleotide and nucleic acid biosynthetic process	14302	34654	184	0.71164	14	4	ellipse	0.0439	FALSE	34654	103	4
52906	0.194	nucleobase, nucleoside and nucleotide biosynthetic process	14302	34404	184	0.71164	14	4	ellipse	0.0439	FALSE	34404	103	4
52907	0.233	purine ribonucleotide metabolic process	14302	9150	132	0.632015	14	3.4641	ellipse	0.0699	FALSE	9150	103	3
52908	0.0124	cellular component organization	14302	16043	2562	1.90696	14	11.4891	ellipse	0.000363	FALSE	16043	103	33
52909	0.0321	DNA packaging	14302	6323	117	1.4932	14	4.47214	ellipse	0.00156	FALSE	6323	103	5
52910	0.0628	organelle organization	14302	6996	1381	1.20208	14	8.7178	ellipse	0.00425	FALSE	6996	103	19
52911	0.103	mitochondrion organization	14302	7005	131	0.988826	14	4	ellipse	0.0148	FALSE	7005	103	4
52912	0.173	small molecule metabolic process	14302	44281	1369	0.761207	14	8	ellipse	0.0354	FALSE	44281	103	16
52913	0.306	cellular amino acid and derivative metabolic process	14302	6519	365	0.514773	14	4.47214	ellipse	0.123	FALSE	6519	103	5
52914	0.139	nucleobase, nucleoside and nucleotide metabolic process	14302	55086	305	0.856944	14	4.89898	ellipse	0.0229	FALSE	55086	103	6
52915	7.46e-05	cellular macromolecule metabolic process	14302	44260	3506	4.1272	14	13.8564	ellipse	8.36e-07	FALSE	44260	103	48
52916	0.00245	RNA metabolic process	14302	16070	965	2.61169	14	8.7178	ellipse	5.18e-05	FALSE	16070	103	19
52917	0.0339	cellular biosynthetic process	14302	44249	1685	1.46978	14	9.59166	ellipse	0.00173	FALSE	44249	103	23
52918	0.0714	cellular macromolecule biosynthetic process	14302	34645	1032	1.14649	14	7.74597	ellipse	0.00691	FALSE	34645	103	15
52919	0.567	oxoacid metabolic process	14302	43436	563	0.246604	14	4.47214	ellipse	0.382	FALSE	43436	103	5
52920	0.567	carboxylic acid metabolic process	14302	19752	563	0.246604	14	4.47214	ellipse	0.382	FALSE	19752	103	5
52921	0.278	small molecule biosynthetic process	14302	44283	444	0.55662	14	4.89898	ellipse	0.101	FALSE	44283	103	6
52922	0.0009	cellular macromolecular complex assembly	14302	34622	315	3.04595	14	6.63325	ellipse	1.63e-05	FALSE	34622	103	11
52923	0.0101	catabolic process	14302	9056	1005	1.9963	14	8.48528	ellipse	0.000275	FALSE	9056	103	18
52924	0.00525	cellular catabolic process	14302	44248	775	2.27973	14	8	ellipse	0.000127	FALSE	44248	103	16
52925	0.0394	cellular protein metabolic process	14302	44267	2152	1.40459	14	10.3923	ellipse	0.00222	FALSE	44267	103	27
52926	0.00925	translation	14302	6412	290	2.03376	14	6	ellipse	0.000243	FALSE	6412	103	9
52927	0.109	nucleoside phosphate metabolic process	14302	6753	281	0.963206	14	4.89898	ellipse	0.016	FALSE	6753	103	6
52928	0.109	nucleotide metabolic process	14302	9117	281	0.963206	14	4.89898	ellipse	0.016	FALSE	9117	103	6
52929	0.163	cellular nitrogen compound biosynthetic process	14302	44271	326	0.786552	14	4.89898	ellipse	0.0304	FALSE	44271	103	6
52930	7.46e-05	cellular component biogenesis	14302	44085	1034	4.1272	14	9.59166	ellipse	9.03e-07	FALSE	44085	103	23
52931	0.101	ribonucleoprotein complex biogenesis	14302	22613	195	0.996227	14	4.47214	ellipse	0.0134	FALSE	22613	103	5
52932	0.424	cellular amino acid metabolic process	14302	6520	230	0.372539	14	3.4641	ellipse	0.23	FALSE	6520	103	3
52933	0.534	amine metabolic process	14302	9308	409	0.272777	14	4	ellipse	0.34	FALSE	9308	103	4
52934	0.131	amine catabolic process	14302	9310	80	0.881981	14	3.4641	ellipse	0.02	FALSE	9310	103	3
52935	0.131	aging	14302	7568	145	0.881981	14	4	ellipse	0.0207	FALSE	7568	103	4
52936	0.0376	cell aging	14302	7569	35	1.42538	14	3.4641	ellipse	0.00201	FALSE	7569	103	3
52937	0.0602	biosynthetic process	14302	9058	1795	1.22023	14	9.59166	ellipse	0.00391	FALSE	9058	103	23
52938	0.217	organic acid catabolic process	14302	16054	118	0.663208	14	3.4641	ellipse	0.0535	FALSE	16054	103	3
52939	0.217	carboxylic acid catabolic process	14302	46395	118	0.663208	14	3.4641	ellipse	0.0535	FALSE	46395	103	3
52940	0.000594	nucleic acid metabolic process	14302	90304	1459	3.22623	14	10.198	ellipse	9.59e-06	FALSE	90304	103	26
52941	0.00316	translational elongation	14302	6414	97	2.50065	14	4.89898	ellipse	7.01e-05	FALSE	6414	103	6
52942	0.244	purine nucleotide biosynthetic process	14302	6164	138	0.613386	14	3.4641	ellipse	0.0776	FALSE	6164	103	3
52943	0.101	small molecule catabolic process	14302	44282	265	0.996227	14	4.89898	ellipse	0.0123	FALSE	44282	103	6
52944	0.307	purine nucleotide metabolic process	14302	6163	172	0.512387	14	3.4641	ellipse	0.127	FALSE	6163	103	3
52945	8.23e-07	metabolic process	14302	8152	5956	6.08448	14	17.088	ellipse	1.66e-09	FALSE	8152	103	73
52946	2.95e-05	gene expression	14302	10467	1261	4.52946	14	10.3923	ellipse	1.7e-07	FALSE	10467	103	27
52947	0.498	localization	14302	51179	2984	0.302511	14	9.79796	ellipse	0.306	FALSE	51179	103	24
52948	0.298	establishment of localization	14302	51234	2611	0.525338	14	9.79796	ellipse	0.116	FALSE	51234	103	24
52949	0.00614	nucleoside diphosphate metabolic process	14302	9132	15	2.21156	14	3.4641	ellipse	0.000155	FALSE	9132	103	3
52950	0.000725	nucleoside diphosphate biosynthetic process	14302	9133	7	3.13978	14	3.4641	ellipse	1.24e-05	FALSE	9133	103	3
52951	0.217	purine ribonucleotide biosynthetic process	14302	9152	118	0.663208	14	3.4641	ellipse	0.0535	FALSE	9152	103	3
52952	0.568	cellular amine metabolic process	14302	44106	309	0.24585	14	3.4641	ellipse	0.385	FALSE	44106	103	3
52953	0.00358	generation of precursor metabolites and energy	14302	6091	312	2.44646	14	6.32456	ellipse	8.3e-05	FALSE	6091	103	10
52954	0.0214	oxidative phosphorylation	14302	6119	102	1.6697	14	4.47214	ellipse	0.000842	FALSE	6119	103	5
52955	0.173	heterocycle metabolic process	14302	46483	337	0.761207	14	4.89898	ellipse	0.0349	FALSE	46483	103	6
52956	5.95e-05	cellular component assembly	14302	22607	912	4.22577	14	9.38083	ellipse	4.2e-07	FALSE	22607	103	22
52957	1	biological_process	14302	8150	14302	0	14	20.2978	ellipse	1	FALSE	8150	103	103
52958	0.571	organic acid metabolic process	14302	6082	570	0.243663	14	4.47214	ellipse	0.392	FALSE	6082	103	5
52959	8.96e-05	macromolecule metabolic process	14302	43170	4015	4.0479	14	14.4222	ellipse	1.17e-06	FALSE	43170	103	52
52960	6.69e-05	nitrogen compound metabolic process	14302	6807	2194	4.17454	14	12	ellipse	6.75e-07	FALSE	6807	103	36
52961	0.000187	RNA processing	14302	6396	568	3.72906	14	8	ellipse	2.82e-06	FALSE	6396	103	16
52962	0.214	glutamine family amino acid metabolic process	14302	9064	51	0.668869	14	2.82843	ellipse	0.0521	FALSE	9064	103	2
52963	0.00243	cellular macromolecular complex subunit organization	14302	34621	355	2.61523	14	6.63325	ellipse	4.89e-05	FALSE	34621	103	11
52964	0.0141	nucleosome organization	14302	34728	92	1.85106	14	4.47214	ellipse	0.000526	FALSE	34728	103	5
52965	0.0598	arginine metabolic process	14302	6525	13	1.22298	14	2.82843	ellipse	0.0038	FALSE	6525	103	2
52966	0.0295	arginine catabolic process	14302	6527	8	1.53047	14	2.82843	ellipse	0.0014	FALSE	6527	103	2
52967	0.249	ribonucleotide metabolic process	14302	9259	143	0.603259	14	3.4641	ellipse	0.0843	FALSE	9259	103	3
52968	0.0341	ribonucleoside diphosphate metabolic process	14302	9185	9	1.46728	14	2.82843	ellipse	0.00179	FALSE	9185	103	2
52969	0.0139	ADP biosynthetic process	14302	6172	5	1.8557	14	2.82843	ellipse	0.000506	FALSE	6172	103	2
52970	0.0339	establishment of organelle localization	14302	51656	71	1.46978	14	4	ellipse	0.0017	FALSE	51656	103	4
52971	0.0765	glutamine family amino acid catabolic process	14302	9065	19	1.11614	14	2.82843	ellipse	0.00811	FALSE	9065	103	2
52972	0.0411	ribonucleoprotein complex assembly	14302	22618	78	1.38607	14	4	ellipse	0.00241	FALSE	22618	103	4
52973	0.0339	mRNA processing	14302	6397	309	1.46978	14	5.65685	ellipse	0.00174	FALSE	6397	103	8
52974	0.101	cellular amino acid catabolic process	14302	9063	70	0.996227	14	3.4641	ellipse	0.014	FALSE	9063	103	3
52975	0.0232	protein complex biogenesis	14302	70271	507	1.63448	14	6.63325	ellipse	0.00105	FALSE	70271	103	11
52976	0.0294	mRNA metabolic process	14302	16071	369	1.53123	14	6	ellipse	0.00137	FALSE	16071	103	9
52977	0.0763	phosphate metabolic process	14302	6796	949	1.11736	14	7.48331	ellipse	0.00799	FALSE	6796	103	14
52978	0.218	phosphorylation	14302	16310	786	0.661773	14	6.32456	ellipse	0.0565	FALSE	16310	103	10
52979	0.0232	protein complex assembly	14302	6461	507	1.63448	14	6.63325	ellipse	0.00105	FALSE	6461	103	11
52980	0.156	ncRNA metabolic process	14302	34660	236	0.806754	14	4.47214	ellipse	0.0279	FALSE	34660	103	5
52981	0.0921	tRNA metabolic process	14302	6399	118	1.03587	14	4	ellipse	0.0104	FALSE	6399	103	4
52982	0.227	ribonucleotide biosynthetic process	14302	9260	127	0.64462	14	3.4641	ellipse	0.0638	FALSE	9260	103	3
52983	0.187	nucleotide biosynthetic process	14302	9165	177	0.729033	14	4	ellipse	0.039	FALSE	9165	103	4
52984	0.0127	chromatin assembly	14302	31497	86	1.89505	14	4.47214	ellipse	0.000385	FALSE	31497	103	5
52985	0.427	cellular ketone metabolic process	14302	42180	577	0.369399	14	4.89898	ellipse	0.236	FALSE	42180	103	6
52986	0.0232	mitochondrial DNA metabolic process	14302	32042	7	1.63448	14	2.82843	ellipse	0.00105	FALSE	32042	103	2
52987	0.0139	ribonucleoside diphosphate biosynthetic process	14302	9188	5	1.8557	14	2.82843	ellipse	0.000506	FALSE	9188	103	2
52988	0.0689	organelle localization	14302	51640	96	1.16157	14	4	ellipse	0.00508	FALSE	51640	103	4
52989	0.0232	purine nucleoside diphosphate metabolic process	14302	9135	7	1.63448	14	2.82843	ellipse	0.00105	FALSE	9135	103	2
52990	0.0763	phosphorus metabolic process	14302	6793	949	1.11736	14	7.48331	ellipse	0.00799	FALSE	6793	103	14
52991	0.173	chromosome organization	14302	51276	524	0.761207	14	5.65685	ellipse	0.0353	FALSE	51276	103	8
52992	0.0772	macromolecule biosynthetic process	14302	9059	1053	1.11237	14	7.74597	ellipse	0.00826	FALSE	9059	103	15
52993	0.0394	mitochondrial genome maintenance	14302	2	10	1.40459	14	2.82843	ellipse	0.00223	FALSE	2	103	2
52994	0.0886	chromatin organization	14302	6325	412	1.05241	14	5.65685	ellipse	0.00975	FALSE	6325	103	8
52995	0.0394	chromatin assembly or disassembly	14302	6333	126	1.40459	14	4.47214	ellipse	0.00216	FALSE	6333	103	5
52996	5.98e-05	nucleobase, nucleoside, nucleotide and nucleic acid metabolic process	14302	6139	1785	4.22302	14	11.3137	ellipse	5.25e-07	FALSE	6139	103	32
52997	0.0139	DNA conformation change	14302	71103	138	1.8557	14	4.89898	ellipse	0.000481	FALSE	71103	103	6
52998	0.0411	tRNA processing	14302	8033	78	1.38607	14	4	ellipse	0.00241	FALSE	8033	103	4
52999	0.0447	ncRNA processing	14302	34470	193	1.34999	14	4.89898	ellipse	0.0027	FALSE	34470	103	6
53000	0.042	protein oligomerization	14302	51259	190	1.37657	14	4.89898	ellipse	0.0025	FALSE	51259	103	6
53001	1	developmental process	14302	32502	3235	0	14	7.74597	ellipse	0.985	FALSE	32502	103	15
53002	0.0197	ADP metabolic process	14302	46031	6	1.70514	14	2.82843	ellipse	0.000756	FALSE	46031	103	2
53003	0.00215	RNA splicing	14302	8380	287	2.66726	14	6.32456	ellipse	4.13e-05	FALSE	8380	103	10

## Sheet: 35 DIV WGCNA - M19
SUID	adjustedPValue_35 DIV WGCNA M19	description_35 DIV WGCNA M19	N_35 DIV WGCNA M19	name	nn_35 DIV WGCNA M19	nodeFillColor_35 DIV WGCNA M19	nodeFontSize_35 DIV WGCNA M19	nodeSize_35 DIV WGCNA M19	nodeType_35 DIV WGCNA M19	pValue_35 DIV WGCNA M19	selected	shared name	X_35 DIV WGCNA M19	xx_35 DIV WGCNA M19
53224	0.214	second-messenger-mediated signaling	14300	19932	231	0.669486	14	4	ellipse	0.0638	FALSE	19932	93	4
53225	0.136	cyclic-nucleotide-mediated signaling	14300	19935	129	0.866362	14	4	ellipse	0.00995	FALSE	19935	93	4
53226	0.0557	negative regulation of lyase activity	14300	51350	54	1.25408	14	4	ellipse	0.000413	FALSE	51350	93	4
53227	0.0557	negative regulation of adenylate cyclase activity	14300	7194	54	1.25408	14	4	ellipse	0.000413	FALSE	7194	93	4
53228	0.183	multicellular organismal development	14300	7275	2972	0.738498	14	10.3923	ellipse	0.0367	FALSE	7275	93	27
53229	0.26	system development	14300	48731	2422	0.585632	14	9.16515	ellipse	0.0969	FALSE	48731	93	21
53230	0.122	G-protein signaling, coupled to cyclic nucleotide second messenger	14300	7187	116	0.915193	14	4	ellipse	0.0069	FALSE	7187	93	4
53231	0.0861	signaling	14300	23052	3130	1.06501	14	11.4891	ellipse	0.00182	FALSE	23052	93	33
53232	0.145	signaling pathway	14300	23033	2099	0.837364	14	9.38083	ellipse	0.0142	FALSE	23033	93	22
53233	0.0725	regulation of nucleotide biosynthetic process	14300	30808	121	1.13949	14	4.47214	ellipse	0.00115	FALSE	30808	93	5
53234	0.0725	regulation of cyclic nucleotide biosynthetic process	14300	30802	121	1.13949	14	4.47214	ellipse	0.00115	FALSE	30802	93	5
53235	0.254	biological regulation	14300	65007	6942	0.595627	14	14.4222	ellipse	0.093	FALSE	65007	93	52
53236	0.316	regulation of biological process	14300	50789	6553	0.500788	14	13.8564	ellipse	0.154	FALSE	50789	93	48
53237	1	biological_process	14300	8150	14300	0	14	19.2873	ellipse	1	FALSE	8150	93	93
53238	0.137	multicellular organismal process	14300	32501	4375	0.862269	14	12.49	ellipse	0.0132	FALSE	32501	93	39
53239	0.0644	cell communication	14300	7154	812	1.19108	14	7.48331	ellipse	0.000731	FALSE	7154	93	14
53240	0.0445	transmission of nerve impulse	14300	19226	342	1.35184	14	6.32456	ellipse	7.46e-05	FALSE	19226	93	10
53241	0.191	regulation of molecular function	14300	65009	1062	0.718742	14	6.9282	ellipse	0.0421	FALSE	65009	93	12
53242	0.0557	regulation of cyclase activity	14300	31279	99	1.25408	14	4.47214	ellipse	0.000461	FALSE	31279	93	5
53243	0.118	regulation of adenylate cyclase activity	14300	45761	97	0.928944	14	4	ellipse	0.00366	FALSE	45761	93	4
53244	0.337	regulation of metabolic process	14300	19222	3918	0.472285	14	10.9545	ellipse	0.174	FALSE	19222	93	30
53245	0.0741	cell surface receptor linked signaling pathway	14300	7166	1280	1.13021	14	8.48528	ellipse	0.00135	FALSE	7166	93	18
53246	0.0773	cell-cell signaling	14300	7267	587	1.11177	14	6.63325	ellipse	0.00146	FALSE	7267	93	11
53247	0.0445	synaptic transmission	14300	7268	288	1.35184	14	6	ellipse	0.000105	FALSE	7268	93	9
53248	0.266	regulation of cellular process	14300	50794	6223	0.57506	14	13.7113	ellipse	0.103	FALSE	50794	93	47
53249	0.27	cellular process	14300	9987	9366	0.568742	14	16.3707	ellipse	0.109	FALSE	9987	93	67
53250	0.0735	regulation of cyclic nucleotide metabolic process	14300	30799	124	1.13377	14	4.47214	ellipse	0.00128	FALSE	30799	93	5
53251	0.12	regulation of cAMP metabolic process	14300	30814	115	0.922476	14	4	ellipse	0.00669	FALSE	30814	93	4
53252	0.227	regulation of nitrogen compound metabolic process	14300	51171	3039	0.644701	14	10.198	ellipse	0.0755	FALSE	51171	93	26
53253	0.221	regulation of nucleobase, nucleoside, nucleotide and nucleic acid metabolic process	14300	19219	3013	0.654739	14	10.198	ellipse	0.0693	FALSE	19219	93	26
53254	0.291	negative regulation of catalytic activity	14300	43086	300	0.535805	14	4	ellipse	0.132	FALSE	43086	93	4
53255	0.0557	negative regulation of cyclase activity	14300	31280	54	1.25408	14	4	ellipse	0.000413	FALSE	31280	93	4
53256	0.208	developmental process	14300	32502	3235	0.682127	14	10.583	ellipse	0.0574	FALSE	32502	93	28
53257	0.594	intracellular signaling pathway	14300	23034	1158	0.226282	14	5.65685	ellipse	0.483	FALSE	23034	93	8
53258	0.337	intracellular signal transduction	14300	35556	833	0.472112	14	5.65685	ellipse	0.174	FALSE	35556	93	8
53259	0.0557	regulation of lyase activity	14300	51339	101	1.25408	14	4.47214	ellipse	0.000506	FALSE	51339	93	5
53260	0.112	cAMP-mediated signaling	14300	19933	93	0.948869	14	4	ellipse	0.00315	FALSE	19933	93	4
53261	0.1	G-protein signaling, coupled to cAMP nucleotide second messenger	14300	7188	85	0.999645	14	4	ellipse	0.00227	FALSE	7188	93	4
53262	0.136	signaling process	14300	23046	2157	0.866362	14	9.59166	ellipse	0.00986	FALSE	23046	93	23
53263	0.136	signal transmission	14300	23060	2157	0.866362	14	9.59166	ellipse	0.00986	FALSE	23060	93	23
53264	0.118	regulation of cAMP biosynthetic process	14300	30817	113	0.928944	14	4	ellipse	0.00629	FALSE	30817	93	4
53265	0.191	G-protein coupled receptor protein signaling pathway	14300	7186	499	0.718742	14	5.2915	ellipse	0.0438	FALSE	7186	93	7
53266	0.0445	inhibition of adenylate cyclase activity by G-protein signaling pathway	14300	7193	40	1.35184	14	4	ellipse	0.000128	FALSE	7193	93	4
53267	0.178	regulation of catalytic activity	14300	50790	907	0.748965	14	6.63325	ellipse	0.033	FALSE	50790	93	11
53268	0.26	negative regulation of molecular function	14300	44092	374	0.585632	14	4.47214	ellipse	0.0966	FALSE	44092	93	5
53269	0.281	regulation of biosynthetic process	14300	9889	3044	0.551912	14	10	ellipse	0.118	FALSE	9889	93	25
53270	0.0445	nervous system development	14300	7399	1155	1.35184	14	8.7178	ellipse	0.000135	FALSE	7399	93	19
53271	0.396	signal transduction	14300	7165	1878	0.402001	14	7.74597	ellipse	0.235	FALSE	7165	93	15
53272	0.153	system process	14300	3008	1506	0.816471	14	8.24621	ellipse	0.0164	FALSE	3008	93	17
53273	0.163	neurological system process	14300	50877	1208	0.787902	14	7.48331	ellipse	0.0239	FALSE	50877	93	14
53274	0.0557	regulation of nucleotide metabolic process	14300	6140	280	1.25408	14	5.65685	ellipse	0.000472	FALSE	6140	93	8
53275	0.27	regulation of cellular biosynthetic process	14300	31326	3020	0.568742	14	10	ellipse	0.11	FALSE	31326	93	25
53276	0.384	regulation of cellular metabolic process	14300	31323	3735	0.415197	14	10.583	ellipse	0.221	FALSE	31323	93	28
53277	0.306	regulation of primary metabolic process	14300	80090	3553	0.514688	14	10.583	ellipse	0.145	FALSE	80090	93	28
53278	0.246	anatomical structure development	14300	48856	2656	0.609807	14	9.59166	ellipse	0.0843	FALSE	48856	93	23

## Sheet: 35 DIV WGCNA - M22
SUID	adjustedPValue_35 DIV WGCNA M22	description_35 DIV WGCNA M22	N_35 DIV WGCNA M22	name	nn_35 DIV WGCNA M22	nodeFillColor_35 DIV WGCNA M22	nodeFontSize_35 DIV WGCNA M22	nodeSize_35 DIV WGCNA M22	nodeType_35 DIV WGCNA M22	pValue_35 DIV WGCNA M22	selected	shared name	X_35 DIV WGCNA M22	xx_35 DIV WGCNA M22
62	2.22e-07	cellular process	14302	9987	9367	6.6529	14	25.6125	ellipse	4.08e-09	FALSE	9987	195	164
63	0.358	cellular localization	14302	51641	977	0.446586	14	8.48528	ellipse	0.119	FALSE	51641	195	18
64	0.000526	macromolecular complex subunit organization	14302	43933	724	3.27911	14	10	ellipse	1.76e-05	FALSE	43933	195	25
65	0.000511	macromolecular complex assembly	14302	65003	676	3.2918	14	9.79796	ellipse	1.67e-05	FALSE	65003	195	24
66	0.528	regulation of myeloid cell differentiation	14302	45637	75	0.277721	14	2.82843	ellipse	0.273	FALSE	45637	195	2
67	0.0405	regulation of megakaryocyte differentiation	14302	45652	6	1.39235	14	2.82843	ellipse	0.00268	FALSE	45652	195	2
68	0.0493	cell cycle checkpoint	14302	75	107	1.3069	14	4.89898	ellipse	0.00344	FALSE	75	195	6
69	0.133	DNA integrity checkpoint	14302	31570	63	0.877088	14	4	ellipse	0.0107	FALSE	31570	195	4
70	0.622	biological regulation	14302	65007	6942	0.206056	14	19.6977	ellipse	0.395	FALSE	65007	195	97
71	0.528	regulation of biological process	14302	50789	6553	0.277445	14	19.3907	ellipse	0.274	FALSE	50789	195	94
72	2.22e-07	protein-DNA complex assembly	14302	65004	92	6.6529	14	6.9282	ellipse	4.12e-09	FALSE	65004	195	12
73	7.47e-08	nucleosome assembly	14302	6334	83	7.12681	14	6.9282	ellipse	1.22e-09	FALSE	6334	195	12
74	0.00115	cellular metabolic process	14302	44237	4988	2.94088	14	19.4936	ellipse	4.32e-05	FALSE	44237	195	95
75	4.27e-05	cellular nitrogen compound metabolic process	14302	34641	2077	4.36916	14	14.6969	ellipse	1.19e-06	FALSE	34641	195	54
76	0.0284	DNA ligation involved in DNA repair	14302	51103	5	1.5464	14	2.82843	ellipse	0.0018	FALSE	51103	195	2
77	0.0107	base-excision repair, DNA ligation	14302	6288	3	1.97097	14	2.82843	ellipse	0.00055	FALSE	6288	195	2
78	1	biological_process	14302	8150	14302	0	14	27.9285	ellipse	1	FALSE	8150	195	195
79	1	signaling	14302	23052	3131	0	14	11.1355	ellipse	0.986	FALSE	23052	195	31
80	0.11	DNA damage checkpoint	14302	77	59	0.960092	14	4	ellipse	0.0085	FALSE	77	195	4
81	1.74e-23	cell cycle phase	14302	22403	435	22.7589	14	13.2665	ellipse	3.72e-26	FALSE	22403	195	44
82	0.0405	meiosis	14302	7126	102	1.39235	14	4.89898	ellipse	0.00271	FALSE	7126	195	6
83	8.86e-13	cellular component organization	14302	16043	2562	12.0525	14	18	ellipse	8.2e-15	FALSE	16043	195	81
84	5.89e-09	DNA packaging	14302	6323	118	8.22986	14	7.74597	ellipse	6.45e-11	FALSE	6323	195	15
85	0.255	DNA catabolic process	14302	6308	57	0.593073	14	3.4641	ellipse	0.0427	FALSE	6308	195	3
86	0.0405	nucleotide-excision repair, DNA damage removal	14302	718	21	1.39215	14	3.4641	ellipse	0.00277	FALSE	718	195	3
87	3.86e-22	M phase	14302	279	351	21.4138	14	12.49	ellipse	1.1e-24	FALSE	279	195	39
88	0.27	cellular biosynthetic process	14302	44249	1686	0.568518	14	11.1355	ellipse	0.0508	FALSE	44249	195	31
89	0.213	cellular macromolecule biosynthetic process	14302	34645	1032	0.672465	14	9.38083	ellipse	0.0245	FALSE	34645	195	22
90	2.22e-06	cellular macromolecule metabolic process	14302	44260	3507	5.65382	14	18.1108	ellipse	4.74e-08	FALSE	44260	195	82
91	0.0124	RNA metabolic process	14302	16070	966	1.90696	14	10.198	ellipse	0.00067	FALSE	16070	195	26
92	7.66e-07	regulation of mitotic cell cycle	14302	7346	174	6.11599	14	7.74597	ellipse	1.53e-08	FALSE	7346	195	15
93	0.249	mitotic cell cycle checkpoint	14302	7093	52	0.604404	14	3.4641	ellipse	0.0339	FALSE	7093	195	3
94	0.0412	meiotic cell cycle	14302	51321	103	1.38478	14	4.89898	ellipse	0.00285	FALSE	51321	195	6
95	0.0405	M phase of meiotic cell cycle	14302	51327	102	1.39235	14	4.89898	ellipse	0.00271	FALSE	51327	195	6
96	0.000226	cellular macromolecular complex assembly	14302	34622	316	3.64569	14	8	ellipse	6.92e-06	FALSE	34622	195	16
97	0.548	catabolic process	14302	9056	1006	0.261112	14	8	ellipse	0.297	FALSE	9056	195	16
98	0.295	cellular catabolic process	14302	44248	776	0.529553	14	8	ellipse	0.065	FALSE	44248	195	16
99	3.52e-14	cell division	14302	51301	314	13.454	14	10.7703	ellipse	2.75e-16	FALSE	51301	195	29
100	1.22e-23	cell cycle process	14302	22402	582	22.9131	14	14.1421	ellipse	1.74e-26	FALSE	22402	195	50
101	0.0405	G2/M transition of mitotic cell cycle	14302	86	21	1.39215	14	3.4641	ellipse	0.00277	FALSE	86	195	3
102	5.59e-10	chromosome segregation	14302	7059	83	9.25243	14	7.48331	ellipse	5.57e-12	FALSE	7059	195	14
103	0.543	establishment of localization in cell	14302	51649	865	0.265493	14	7.48331	ellipse	0.292	FALSE	51649	195	14
104	2.46e-07	nucleic acid metabolic process	14302	90304	1459	6.6085	14	13.8564	ellipse	4.73e-09	FALSE	90304	195	48
105	2.81e-08	DNA metabolic process	14302	6259	517	7.55125	14	10.583	ellipse	4.2e-10	FALSE	6259	195	28
106	0.00154	RNA splicing, via transesterification reactions	14302	375	99	2.81253	14	5.65685	ellipse	6.14e-05	FALSE	375	195	8
107	0.00085	RNA splicing, via transesterification reactions with bulged adenosine as nucleophile	14302	377	90	3.0707	14	5.65685	ellipse	3.08e-05	FALSE	377	195	8
108	7.45e-08	microtubule-based process	14302	7017	247	7.12777	14	8.7178	ellipse	1.17e-09	FALSE	7017	195	19
109	3.85e-06	microtubule cytoskeleton organization	14302	226	145	5.41489	14	7.2111	ellipse	9.04e-08	FALSE	226	195	13
110	0.31	multi-organism process	14302	51704	785	0.509293	14	8	ellipse	0.0705	FALSE	51704	195	16
111	0.00634	cell proliferation	14302	8283	434	2.19776	14	8	ellipse	0.000302	FALSE	8283	195	16
112	1.09e-08	DNA repair	14302	6281	300	7.96065	14	9.38083	ellipse	1.32e-10	FALSE	6281	195	22
113	0.0183	nucleotide-excision repair	14302	6289	57	1.73758	14	4.47214	ellipse	0.00106	FALSE	6289	195	5
114	0.96	signaling process	14302	23046	2157	0.0175505	14	9.59166	ellipse	0.922	FALSE	23046	195	23
115	0.96	signal transmission	14302	23060	2157	0.0175505	14	9.59166	ellipse	0.922	FALSE	23060	195	23
116	0.0116	metabolic process	14302	8152	5957	1.9361	14	20.3961	ellipse	0.00061	FALSE	8152	195	104
117	0.298	biosynthetic process	14302	9058	1796	0.525249	14	11.3137	ellipse	0.0673	FALSE	9058	195	32
118	0.742	localization	14302	51179	2984	0.12941	14	12.6491	ellipse	0.577	FALSE	51179	195	40
119	0.91	establishment of localization	14302	51234	2611	0.04081	14	11.1355	ellipse	0.829	FALSE	51234	195	31
120	0.00538	regulation of microtubule cytoskeleton organization	14302	70507	42	2.26913	14	4.47214	ellipse	0.000253	FALSE	70507	195	5
121	0.00126	regulation of spindle organization	14302	90224	6	2.89957	14	3.4641	ellipse	4.84e-05	FALSE	90224	195	3
122	1	regulation of immune system process	14302	2682	424	0	14	2.82843	ellipse	0.981	FALSE	2682	195	2
123	0.000801	cellular response to stimulus	14302	51716	987	3.0961	14	10.9545	ellipse	2.8e-05	FALSE	51716	195	30
124	3.79e-06	cellular response to stress	14302	33554	619	5.42124	14	10.3923	ellipse	8.63e-08	FALSE	33554	195	27
125	0.00763	establishment of spindle localization	14302	51293	11	2.11773	14	3.4641	ellipse	0.00038	FALSE	51293	195	3
126	0.00433	establishment of mitotic spindle localization	14302	40001	9	2.36326	14	3.4641	ellipse	0.000197	FALSE	40001	195	3
127	0.00147	regulation of microtubule-based process	14302	32886	50	2.83389	14	4.89898	ellipse	5.74e-05	FALSE	32886	195	6
128	0.000143	spindle organization	14302	7051	49	3.84587	14	5.2915	ellipse	4.16e-06	FALSE	7051	195	7
129	4.75e-24	cell cycle	14302	7049	794	23.3229	14	15.2315	ellipse	3.38e-27	FALSE	7049	195	58
130	0.00273	cellular component assembly	14302	22607	913	2.56463	14	10.3923	ellipse	0.000116	FALSE	22607	195	27
131	0.000196	regulation of organelle organization	14302	33043	242	3.70725	14	7.48331	ellipse	5.87e-06	FALSE	33043	195	14
132	0.144	regulation of cytoskeleton organization	14302	51493	143	0.841537	14	4.89898	ellipse	0.0136	FALSE	51493	195	6
133	0.000102	nitrogen compound metabolic process	14302	6807	2195	3.99075	14	14.8324	ellipse	2.91e-06	FALSE	6807	195	55
134	0.0929	gene expression	14302	10467	1262	1.03217	14	10.583	ellipse	0.00694	FALSE	10467	195	28
135	0.0142	RNA processing	14302	6396	568	1.84762	14	8.48528	ellipse	0.000778	FALSE	6396	195	18
136	1.61e-05	regulation of cell cycle process	14302	10564	138	4.79446	14	6.9282	ellipse	4e-07	FALSE	10564	195	12
137	0.467	regulation of cellular process	14302	50794	6224	0.330309	14	19.0788	ellipse	0.206	FALSE	50794	195	91
138	0.0575	G1/S transition checkpoint	14302	31575	24	1.24054	14	3.4641	ellipse	0.00409	FALSE	31575	195	3
139	1	signaling pathway	14302	23033	2100	0	14	8.7178	ellipse	0.985	FALSE	23033	195	19
140	0.767	intracellular signaling pathway	14302	23034	1158	0.114994	14	7.74597	ellipse	0.621	FALSE	23034	195	15
141	0.00187	interphase of mitotic cell cycle	14302	51329	102	2.72779	14	5.65685	ellipse	7.59e-05	FALSE	51329	195	8
142	0.0241	G1 phase of mitotic cell cycle	14302	80	17	1.61831	14	3.4641	ellipse	0.00147	FALSE	80	195	3
143	0.0374	G1 phase	14302	51318	20	1.42672	14	3.4641	ellipse	0.0024	FALSE	51318	195	3
144	0.153	response to stress	14302	6950	1773	0.816044	14	11.8322	ellipse	0.0151	FALSE	6950	195	35
145	1.82e-20	M phase of mitotic cell cycle	14302	87	239	19.7389	14	11.3137	ellipse	7.79e-23	FALSE	87	195	32
146	7.23e-20	mitosis	14302	7067	232	19.1409	14	11.1355	ellipse	4.12e-22	FALSE	7067	195	31
147	7.23e-20	nuclear division	14302	280	232	19.1409	14	11.1355	ellipse	4.12e-22	FALSE	280	195	31
148	0.000246	cellular macromolecular complex subunit organization	14302	34621	356	3.60931	14	8.24621	ellipse	7.7e-06	FALSE	34621	195	17
149	2.76e-08	nucleosome organization	14302	34728	93	7.55941	14	7.2111	ellipse	3.77e-10	FALSE	34728	195	13
150	0.0181	DNA replication	14302	6260	186	1.74331	14	6	ellipse	0.00103	FALSE	6260	195	9
151	1.3e-08	response to DNA damage stimulus	14302	6974	396	7.88699	14	10	ellipse	1.66e-10	FALSE	6974	195	25
152	0.249	DNA damage response, signal transduction	14302	42770	93	0.604404	14	4	ellipse	0.0383	FALSE	42770	195	4
153	0.311	regulation of cell differentiation	14302	45595	553	0.506915	14	6.9282	ellipse	0.0761	FALSE	45595	195	12
154	2.76e-08	regulation of cell cycle	14302	51726	446	7.55941	14	10.198	ellipse	3.93e-10	FALSE	51726	195	26
155	0.169	cellular macromolecule catabolic process	14302	44265	441	0.77237	14	6.9282	ellipse	0.0179	FALSE	44265	195	12
156	0.16	establishment of organelle localization	14302	51656	71	0.797051	14	4	ellipse	0.016	FALSE	51656	195	4
157	5.69e-22	mitotic cell cycle	14302	278	380	21.2452	14	12.6491	ellipse	2.02e-24	FALSE	278	195	40
158	0.00213	mRNA processing	14302	6397	309	2.67081	14	7.48331	ellipse	8.81e-05	FALSE	6397	195	14
159	0.00379	mRNA metabolic process	14302	16071	369	2.42086	14	7.74597	ellipse	0.000165	FALSE	16071	195	15
160	0.0208	regulation of mitosis	14302	7088	59	1.68156	14	4.47214	ellipse	0.00123	FALSE	7088	195	5
161	1.39e-18	organelle organization	14302	6996	1381	17.8554	14	16.2481	ellipse	9.93e-21	FALSE	6996	195	66
162	0.00237	interphase	14302	51325	106	2.62452	14	5.65685	ellipse	9.97e-05	FALSE	51325	195	8
163	0.897	signal transduction	14302	7165	1878	0.0474024	14	9.38083	ellipse	0.808	FALSE	7165	195	22
164	0.00085	nuclear mRNA splicing, via spliceosome	14302	398	90	3.0707	14	5.65685	ellipse	3.08e-05	FALSE	398	195	8
165	0.0208	regulation of nuclear division	14302	51783	59	1.68156	14	4.47214	ellipse	0.00123	FALSE	51783	195	5
166	0.256	macromolecule catabolic process	14302	9057	503	0.591706	14	6.9282	ellipse	0.043	FALSE	9057	195	12
167	0.0179	microtubule organizing center organization	14302	31023	33	1.74728	14	4	ellipse	0.00101	FALSE	31023	195	4
168	0.0121	G1/S DNA damage checkpoint	14302	31571	13	1.91756	14	3.4641	ellipse	0.000645	FALSE	31571	195	3
169	1.97e-05	macromolecule metabolic process	14302	43170	4016	4.70573	14	18.6548	ellipse	5.19e-07	FALSE	43170	195	87
170	0.000683	base-excision repair	14302	6284	26	3.16572	14	4.47214	ellipse	2.33e-05	FALSE	6284	195	5
171	5.89e-09	DNA conformation change	14302	71103	139	8.22986	14	8	ellipse	6.71e-11	FALSE	71103	195	16
172	0.00433	DNA topological change	14302	6265	9	2.36326	14	3.4641	ellipse	0.000197	FALSE	6265	195	3
173	0.0405	traversing start control point of mitotic cell cycle	14302	7089	6	1.39235	14	2.82843	ellipse	0.00268	FALSE	7089	195	2
174	0.00763	spindle localization	14302	51653	11	2.11773	14	3.4641	ellipse	0.00038	FALSE	51653	195	3
175	1.25e-07	chromatin assembly	14302	31497	87	6.90317	14	6.9282	ellipse	2.13e-09	FALSE	31497	195	12
176	0.0284	regulation of mitotic spindle organization	14302	60236	5	1.5464	14	2.82843	ellipse	0.0018	FALSE	60236	195	2
177	0.935	response to stimulus	14302	50896	3633	0.0292258	14	13.1149	ellipse	0.879	FALSE	50896	195	43
178	0.00763	cellular component biogenesis	14302	44085	1035	2.11773	14	10.583	ellipse	0.000378	FALSE	44085	195	28
179	0.127	organelle localization	14302	51640	96	0.894824	14	4.47214	ellipse	0.0101	FALSE	51640	195	5
180	0.000471	primary metabolic process	14302	44238	5286	3.3272	14	20.0998	ellipse	1.51e-05	FALSE	44238	195	101
181	0.00433	DNA ligation	14302	6266	9	2.36326	14	3.4641	ellipse	0.000197	FALSE	6266	195	3
182	0.27	aging	14302	7568	145	0.568518	14	4.47214	ellipse	0.0485	FALSE	7568	195	5
183	0.0241	senescence	14302	10149	17	1.61831	14	3.4641	ellipse	0.00147	FALSE	10149	195	3
184	2.12e-05	sister chromatid segregation	14302	819	37	4.67418	14	5.2915	ellipse	5.73e-07	FALSE	819	195	7
185	0.00107	RNA splicing	14302	8380	287	2.969	14	7.48331	ellipse	3.97e-05	FALSE	8380	195	14
186	0.0284	alternative nuclear mRNA splicing, via spliceosome	14302	380	5	1.5464	14	2.82843	ellipse	0.0018	FALSE	380	195	2
187	0.0208	cytoskeleton organization	14302	7010	448	1.68156	14	7.74597	ellipse	0.00124	FALSE	7010	195	15
188	5.11e-13	chromosome organization	14302	51276	525	12.2914	14	11.8322	ellipse	4.37e-15	FALSE	51276	195	35
189	0.228	macromolecule biosynthetic process	14302	9059	1053	0.64131	14	9.38083	ellipse	0.0298	FALSE	9059	195	22
190	0.00538	regulation of chromosome organization	14302	33044	42	2.26913	14	4.47214	ellipse	0.000253	FALSE	33044	195	5
191	9.12e-06	chromatin organization	14302	6325	413	5.0398	14	9.16515	ellipse	2.21e-07	FALSE	6325	195	21
192	8.92e-07	chromatin assembly or disassembly	14302	6333	127	6.04944	14	7.2111	ellipse	1.84e-08	FALSE	6333	195	13
193	1.83e-05	mitotic sister chromatid segregation	14302	70	36	4.73677	14	5.2915	ellipse	4.7e-07	FALSE	70	195	7
194	2.53e-06	nucleobase, nucleoside, nucleotide and nucleic acid metabolic process	14302	6139	1785	5.59749	14	14.4222	ellipse	5.57e-08	FALSE	6139	195	52
195	2.05e-19	organelle fission	14302	48285	241	18.6883	14	11.1355	ellipse	1.31e-21	FALSE	48285	195	31
196	0.00817	regulation of cellular component organization	14302	51128	538	2.0879	14	8.48528	ellipse	0.000413	FALSE	51128	195	18
197	0.0107	interspecies interaction between organisms	14302	44419	327	1.97097	14	7.2111	ellipse	0.000555	FALSE	44419	195	13
198	0.952	developmental process	14302	32502	3235	0.0214048	14	12.1655	ellipse	0.907	FALSE	32502	195	37
199	0.622	regulation of developmental process	14302	50793	791	0.206145	14	6.9282	ellipse	0.394	FALSE	50793	195	12
200	0.0161	centrosome organization	14302	51297	32	1.79325	14	4	ellipse	0.000894	FALSE	51297	195	4
201	0.93	regulation of multicellular organismal process	14302	51239	1067	0.0313521	14	6.63325	ellipse	0.869	FALSE	51239	195	11
