# Supplementary material for: Convergent Pathways in Idiopathic Autism Revealed by Time Course Transcriptomic Analysis of Patient-Derived Neurons
Source: Sci Rep. 2018 May 30;8:8423. doi: 10.1038/s41598-018-26495-1 (PMC5976773; doi:10.1038/s41598-018-26495-1)
Supplement: Supplementary file 8 — Supplementary data file 7 [file 41598_2018_26495_MOESM8_ESM.xlsx]

## Sheet: Sheet1
Convergent Pathways in Idiopathic Autism Revealed by Time Course Transcriptomic Analysis of Patient-Derived Neurons
Brooke A. DeRosa, Jimmy El Hokayem, Elena Artimovich, Catherine Garcia-Serje, Andre W. Phillips, Derek Van Booven, Jonathan E. Nestor, Lily Wang, Michael L. Cuccaro, Jeffery M. Vance, Margaret A. Pericak-Vance, Holly N. Cukier, Michael W. Nestor, Derek M. Dykxhoorn
Supplementary Data File 7

## Sheet: 135 DIV WGCNA - M1
SUID	adjustedPValue_135 DIV WGCNA BINGO M1	description_135 DIV WGCNA BINGO M1	N_135 DIV WGCNA BINGO M1	name	nn_135 DIV WGCNA BINGO M1	nodeFillColor_135 DIV WGCNA BINGO M1	nodeFontSize_135 DIV WGCNA BINGO M1	nodeSize_135 DIV WGCNA BINGO M1	nodeType_135 DIV WGCNA BINGO M1	pValue_135 DIV WGCNA BINGO M1	selected	shared name	X_135 DIV WGCNA BINGO M1	xx_135 DIV WGCNA BINGO M1
3397	0.255	cellular process	14303	9987	9369	0.593831	14	15.748	ellipse	0.0896	FALSE	9987	85	62
3398	0.134	cellular developmental process	14303	48869	1714	0.87298	14	8.94427	ellipse	0.00213	FALSE	48869	85	20
3399	0.0325	anatomical structure morphogenesis	14303	9653	1218	1.48766	14	8.7178	ellipse	7.6e-05	FALSE	9653	85	19
3400	0.028	cellular component morphogenesis	14303	32989	352	1.55286	14	6.32456	ellipse	4.36e-05	FALSE	32989	85	10
3401	1	biological_process	14303	8150	14303	0	14	18.4391	ellipse	1	FALSE	8150	85	85
3402	0.134	cellular component organization	14303	16043	2563	0.87298	14	10.198	ellipse	0.00304	FALSE	16043	85	26
3403	0.106	anatomical structure development	14303	48856	2656	0.974642	14	10.583	ellipse	0.00107	FALSE	48856	85	28
3404	0.169	developmental process	14303	32502	3235	0.771726	14	10.583	ellipse	0.0186	FALSE	32502	85	28
3405	0.0211	cell morphogenesis	14303	902	314	1.67543	14	6.32456	ellipse	1.64e-05	FALSE	902	85	10

## Sheet: 135 DIV WGCNA - M2
SUID	adjustedPValue_135 DIV WGCNA M2	description_135 DIV WGCNA M2	N_135 DIV WGCNA M2	name	nn_135 DIV WGCNA M2	nodeFillColor_135 DIV WGCNA M2	nodeFontSize_135 DIV WGCNA M2	nodeSize_135 DIV WGCNA M2	nodeType_135 DIV WGCNA M2	pValue_135 DIV WGCNA M2	selected	shared name	X_135 DIV WGCNA M2	xx_135 DIV WGCNA M2
2860	0.0754	regulation of transcription from RNA polymerase II promoter	14304	6357	747	1.12263	14	5.65685	ellipse	0.00587	FALSE	6357	53	8
2861	0.0478	regulation of gene-specific transcription from RNA polymerase II promoter	14304	10551	154	1.32076	14	4	ellipse	0.00251	FALSE	10551	53	4
2862	0.0476	regulation of developmental process	14304	50793	791	1.32257	14	6	ellipse	0.00228	FALSE	50793	53	9
2863	0.0941	regulation of nervous system development	14304	51960	227	1.02647	14	4	ellipse	0.00985	FALSE	51960	53	4
2864	0.871	regulation of biological quality	14304	65008	1542	0.0598284	14	4	ellipse	0.837	FALSE	65008	53	4
2865	0.636	homeostatic process	14304	42592	774	0.196412	14	3.4641	ellipse	0.553	FALSE	42592	53	3
2866	0.368	biological regulation	14304	65007	6943	0.433717	14	10.7703	ellipse	0.222	FALSE	65007	53	29
2867	0.337	regulation of biological process	14304	50789	6554	0.472205	14	10.583	ellipse	0.187	FALSE	50789	53	28
2868	0.0791	negative regulation of cellular biosynthetic process	14304	31327	611	1.10162	14	5.2915	ellipse	0.00701	FALSE	31327	53	7
2869	0.0476	negative regulation of transcription	14304	16481	494	1.32257	14	5.2915	ellipse	0.00219	FALSE	16481	53	7
2870	0.332	regulation of metabolic process	14304	19222	3919	0.479339	14	8.48528	ellipse	0.178	FALSE	19222	53	18
2871	0.0602	regulation of gliogenesis	14304	14013	27	1.22033	14	2.82843	ellipse	0.00446	FALSE	14013	53	2
2872	0.0565	regulation of glial cell differentiation	14304	45685	23	1.24815	14	2.82843	ellipse	0.00324	FALSE	45685	53	2
2873	1	biological_process	14304	8150	14304	0	14	14.5602	ellipse	1	FALSE	8150	53	53
2874	0.188	signaling	14304	23052	3131	0.725707	14	8.24621	ellipse	0.0559	FALSE	23052	53	17
2875	0.217	signaling pathway	14304	23033	2100	0.663399	14	6.9282	ellipse	0.0795	FALSE	23033	53	12
2876	0.341	cell surface receptor linked signaling pathway	14304	7166	1280	0.467272	14	5.2915	ellipse	0.193	FALSE	7166	53	7
2877	0.136	regulation of macromolecule biosynthetic process	14304	10556	2877	0.866361	14	8.24621	ellipse	0.0271	FALSE	10556	53	17
2878	0.0754	negative regulation of macromolecule biosynthetic process	14304	10558	593	1.12263	14	5.2915	ellipse	0.00598	FALSE	10558	53	7
2879	0.0553	cellular developmental process	14304	48869	1714	1.25703	14	7.48331	ellipse	0.0031	FALSE	48869	53	14
2880	0.0941	cellular component morphogenesis	14304	32989	352	1.02647	14	4.47214	ellipse	0.00957	FALSE	32989	53	5
2881	0.0446	anatomical structure morphogenesis	14304	9653	1218	1.35092	14	6.9282	ellipse	0.00138	FALSE	9653	53	12
2882	0.156	embryonic morphogenesis	14304	48598	336	0.806008	14	4	ellipse	0.0356	FALSE	48598	53	4
2883	0.0417	negative regulation of gliogenesis	14304	14014	14	1.37988	14	2.82843	ellipse	0.00119	FALSE	14014	53	2
2884	0.0353	negative regulation of glial cell differentiation	14304	45686	11	1.4528	14	2.82843	ellipse	0.000725	FALSE	45686	53	2
2885	0.158	multicellular organismal homeostasis	14304	48871	85	0.800055	14	2.82843	ellipse	0.0396	FALSE	48871	53	2
2886	0.192	anatomical structure homeostasis	14304	60249	107	0.716615	14	2.82843	ellipse	0.0597	FALSE	60249	53	2
2887	0.125	tissue homeostasis	14304	1894	63	0.904596	14	2.82843	ellipse	0.0228	FALSE	1894	53	2
2888	0.0951	regulation of transcription	14304	45449	2622	1.02182	14	8.24621	ellipse	0.0113	FALSE	45449	53	17
2889	0.092	neuron fate commitment	14304	48663	39	1.03637	14	2.82843	ellipse	0.00914	FALSE	48663	53	2
2890	0.0176	forebrain neuron fate commitment	14304	21877	4	1.75457	14	2.82843	ellipse	8.04e-05	FALSE	21877	53	2
2891	0.158	negative regulation of metabolic process	14304	9892	864	0.800055	14	5.2915	ellipse	0.0392	FALSE	9892	53	7
2892	0.0805	negative regulation of biosynthetic process	14304	9890	621	1.094	14	5.2915	ellipse	0.00764	FALSE	9890	53	7
2893	0.132	brain development	14304	7420	303	0.879259	14	4	ellipse	0.0257	FALSE	7420	53	4
2894	0.125	forebrain development	14304	30900	161	0.904596	14	3.4641	ellipse	0.0217	FALSE	30900	53	3
2895	0.159	regulation of nucleobase, nucleoside, nucleotide and nucleic acid metabolic process	14304	19219	3014	0.799817	14	8.24621	ellipse	0.0407	FALSE	19219	53	17
2896	0.0587	negative regulation of nucleobase, nucleoside, nucleotide and nucleic acid metabolic process	14304	45934	556	1.23132	14	5.2915	ellipse	0.00422	FALSE	45934	53	7
2897	0.0754	cell morphogenesis	14304	902	314	1.12263	14	4.47214	ellipse	0.00599	FALSE	902	53	5
2898	0.0463	cell projection morphogenesis	14304	48858	233	1.33457	14	4.47214	ellipse	0.00167	FALSE	48858	53	5
2899	0.0602	negative regulation of nitrogen compound metabolic process	14304	51172	562	1.22033	14	5.2915	ellipse	0.00447	FALSE	51172	53	7
2900	0.0463	regulation of transcription, DNA-dependent	14304	6355	1807	1.33457	14	7.74597	ellipse	0.0018	FALSE	6355	53	15
2901	0.00393	commitment of multipotent stem cells to the neuronal lineage in the forebrain	14304	21898	2	2.40572	14	2.82843	ellipse	1.35e-05	FALSE	21898	53	2
2902	0.0477	cell differentiation	14304	30154	1668	1.32162	14	7.48331	ellipse	0.0024	FALSE	30154	53	14
2903	0.0476	neurogenesis	14304	22008	637	1.32257	14	5.65685	ellipse	0.00223	FALSE	22008	53	8
2904	0.0353	chemical homeostasis within a tissue	14304	48875	9	1.4528	14	2.82843	ellipse	0.000477	FALSE	48875	53	2
2905	0.0417	negative regulation of cell development	14304	10721	56	1.37988	14	3.4641	ellipse	0.00116	FALSE	10721	53	3
2906	0.0417	negative regulation of neurogenesis	14304	50768	53	1.37988	14	3.4641	ellipse	0.000987	FALSE	50768	53	3
2907	0.347	positive regulation of cellular process	14304	48522	2004	0.459552	14	6.32456	ellipse	0.201	FALSE	48522	53	10
2908	0.381	positive regulation of cell proliferation	14304	8284	459	0.419416	14	3.4641	ellipse	0.241	FALSE	8284	53	3
2909	0.0476	immune system process	14304	2376	948	1.32257	14	6.32456	ellipse	0.00223	FALSE	2376	53	10
2910	0.0417	neuron differentiation	14304	30182	442	1.37988	14	5.2915	ellipse	0.00116	FALSE	30182	53	7
2911	0.0941	cell projection organization	14304	30030	363	1.02647	14	4.47214	ellipse	0.0108	FALSE	30030	53	5
2912	0.235	regulation of macromolecule metabolic process	14304	60255	3377	0.629658	14	8.24621	ellipse	0.101	FALSE	60255	53	17
2913	0.348	developmental process	14304	32502	3235	0.45889	14	7.74597	ellipse	0.201	FALSE	32502	53	15
2914	0.81	cellular component organization	14304	16043	2563	0.0916033	14	5.65685	ellipse	0.757	FALSE	16043	53	8
2915	0.126	central nervous system development	14304	7417	443	0.899149	14	4.47214	ellipse	0.0236	FALSE	7417	53	5
2916	0.126	embryonic development	14304	9790	601	0.901333	14	4.89898	ellipse	0.0231	FALSE	9790	53	6
2917	0.0417	embryonic organ development	14304	48568	215	1.37988	14	4.47214	ellipse	0.00117	FALSE	48568	53	5
2918	0.0353	negative regulation of RNA metabolic process	14304	51253	404	1.4528	14	5.2915	ellipse	0.000684	FALSE	51253	53	7
2919	0.148	central nervous system neuron differentiation	14304	21953	75	0.82967	14	2.82843	ellipse	0.0315	FALSE	21953	53	2
2920	0.235	anatomical structure development	14304	48856	2656	0.629658	14	7.48331	ellipse	0.101	FALSE	48856	53	14
2921	0.162	regulation of nitrogen compound metabolic process	14304	51171	3040	0.789756	14	8.24621	ellipse	0.0438	FALSE	51171	53	17
2922	0.0918	nervous system development	14304	7399	1155	1.03712	14	6.32456	ellipse	0.00902	FALSE	7399	53	10
2923	0.0587	regulation of cell differentiation	14304	45595	553	1.23132	14	5.2915	ellipse	0.0041	FALSE	45595	53	7
2924	0.0463	negative regulation of cell differentiation	14304	45596	234	1.33457	14	4.47214	ellipse	0.0017	FALSE	45596	53	5
2925	0.0884	organ morphogenesis	14304	9887	635	1.05345	14	5.2915	ellipse	0.00859	FALSE	9887	53	7
2926	0.0463	embryonic organ morphogenesis	14304	48562	140	1.33457	14	4	ellipse	0.00178	FALSE	48562	53	4
2927	0.576	negative regulation of biological process	14304	48519	2020	0.239596	14	5.65685	ellipse	0.479	FALSE	48519	53	8
2928	0.492	negative regulation of cellular process	14304	48523	1844	0.30767	14	5.65685	ellipse	0.374	FALSE	48523	53	8
2929	0.0353	regulation of oligodendrocyte differentiation	14304	48713	10	1.4528	14	2.82843	ellipse	0.000595	FALSE	48713	53	2
2930	0.0234	negative regulation of oligodendrocyte differentiation	14304	48715	5	1.63067	14	2.82843	ellipse	0.000134	FALSE	48715	53	2
2931	0.0353	negative regulation of transcription, DNA-dependent	14304	45892	397	1.4528	14	5.2915	ellipse	0.000617	FALSE	45892	53	7
2932	0.00393	regulation of transcription from RNA polymerase II promoter involved in forebrain neuron fate commitment	14304	21882	2	2.40572	14	2.82843	ellipse	1.35e-05	FALSE	21882	53	2
2933	0.436	cellular process	14304	9987	9370	0.361007	14	12.1655	ellipse	0.307	FALSE	9987	53	37
2934	0.0812	regulation of gene-specific transcription	14304	32583	212	1.09067	14	4	ellipse	0.00779	FALSE	32583	53	4
2935	0.0476	cell development	14304	48468	632	1.32257	14	5.65685	ellipse	0.00212	FALSE	48468	53	8
2936	0.0476	cell morphogenesis involved in differentiation	14304	904	241	1.32257	14	4.47214	ellipse	0.00193	FALSE	904	53	5
2937	0.393	cellular component movement	14304	6928	474	0.406047	14	3.4641	ellipse	0.256	FALSE	6928	53	3
2938	0.0791	regulation of neurogenesis	14304	50767	209	1.10162	14	4	ellipse	0.00742	FALSE	50767	53	4
2939	0.0353	cell morphogenesis involved in neuron differentiation	14304	48667	191	1.4528	14	4.47214	ellipse	0.000688	FALSE	48667	53	5
2940	0.0353	axonogenesis	14304	7409	177	1.4528	14	4.47214	ellipse	0.000487	FALSE	7409	53	5
2941	0.217	locomotion	14304	40011	440	0.663399	14	4	ellipse	0.0796	FALSE	40011	53	4
2942	0.0587	negative regulation of developmental process	14304	51093	289	1.23132	14	4.47214	ellipse	0.00423	FALSE	51093	53	5
2943	0.132	negative regulation of cellular metabolic process	14304	31324	786	0.879259	14	5.2915	ellipse	0.0251	FALSE	31324	53	7
2944	0.0353	cerebral cortex neuron differentiation	14304	21895	11	1.4528	14	2.82843	ellipse	0.000725	FALSE	21895	53	2
2945	0.0791	neuron development	14304	48666	326	1.10162	14	4.47214	ellipse	0.00699	FALSE	48666	53	5
2946	0.0476	neuron projection development	14304	31175	244	1.32257	14	4.47214	ellipse	0.00204	FALSE	31175	53	5
2947	0.137	negative regulation of macromolecule metabolic process	14304	10605	802	0.86224	14	5.2915	ellipse	0.0276	FALSE	10605	53	7
2948	0.0587	negative regulation of gene expression	14304	10629	551	1.23132	14	5.2915	ellipse	0.00401	FALSE	10629	53	7
2949	0.0353	negative regulation of transcription from RNA polymerase II promoter	14304	122	286	1.4528	14	4.89898	ellipse	0.000632	FALSE	122	53	6
2950	0.0754	generation of neurons	14304	48699	594	1.12263	14	5.2915	ellipse	0.00603	FALSE	48699	53	7
2951	0.0463	generation of neurons in the forebrain	14304	21872	17	1.33457	14	2.82843	ellipse	0.00177	FALSE	21872	53	2
2952	0.383	multicellular organismal process	14304	32501	4376	0.416681	14	8.7178	ellipse	0.244	FALSE	32501	53	19
2953	0.343	multicellular organismal development	14304	7275	2972	0.464985	14	7.48331	ellipse	0.197	FALSE	7275	53	14
2954	0.0463	cell fate commitment	14304	45165	136	1.33457	14	4	ellipse	0.0016	FALSE	45165	53	4
2955	0.0578	regulation of epithelial cell proliferation	14304	50678	85	1.23826	14	3.4641	ellipse	0.00383	FALSE	50678	53	3
2956	0.0353	positive regulation of epithelial cell proliferation	14304	50679	44	1.4528	14	3.4641	ellipse	0.000571	FALSE	50679	53	3
2957	0.0476	cell part morphogenesis	14304	32990	245	1.32257	14	4.47214	ellipse	0.00208	FALSE	32990	53	5
2958	0.0477	regulation of RNA metabolic process	14304	51252	1856	1.32162	14	7.74597	ellipse	0.00235	FALSE	51252	53	15
2959	0.104	regulation of cell development	14304	60284	250	0.982904	14	4	ellipse	0.0137	FALSE	60284	53	4
2960	0.269	regulation of cellular metabolic process	14304	31323	3736	0.570315	14	8.48528	ellipse	0.127	FALSE	31323	53	18
2961	0.288	regulation of primary metabolic process	14304	80090	3554	0.540768	14	8.24621	ellipse	0.145	FALSE	80090	53	17
2962	0.148	regulation of gene expression	14304	10468	2928	0.82967	14	8.24621	ellipse	0.0316	FALSE	10468	53	17
2963	0.225	regulation of cell proliferation	14304	42127	848	0.647099	14	4.89898	ellipse	0.0922	FALSE	42127	53	6
2964	0.0417	forebrain neuron differentiation	14304	21879	13	1.37988	14	2.82843	ellipse	0.00102	FALSE	21879	53	2
2965	0.415	G-protein coupled receptor protein signaling pathway	14304	7186	499	0.38213	14	3.4641	ellipse	0.282	FALSE	7186	53	3
2966	0.0477	gamma-aminobutyric acid signaling pathway	14304	7214	20	1.32162	14	2.82843	ellipse	0.00245	FALSE	7214	53	2
2967	0.185	system development	14304	48731	2422	0.732344	14	7.48331	ellipse	0.0541	FALSE	48731	53	14
2968	0.245	cell motility	14304	48870	314	0.610661	14	3.4641	ellipse	0.11	FALSE	48870	53	3
2969	0.219	cell migration	14304	16477	281	0.660511	14	3.4641	ellipse	0.0858	FALSE	16477	53	3
2970	0.32	regulation of cellular process	14304	50794	6224	0.494522	14	10.3923	ellipse	0.17	FALSE	50794	53	27
2971	0.193	organ development	14304	48513	1792	0.715015	14	6.63325	ellipse	0.0612	FALSE	48513	53	11
2972	0.159	regulation of multicellular organismal process	14304	51239	1067	0.799817	14	5.65685	ellipse	0.0414	FALSE	51239	53	8
2973	0.245	localization of cell	14304	51674	314	0.610661	14	3.4641	ellipse	0.11	FALSE	51674	53	3
2974	0.00393	cerebral cortex GABAergic interneuron fate commitment	14304	21893	2	2.40572	14	2.82843	ellipse	1.35e-05	FALSE	21893	53	2
2975	0.0353	surfactant homeostasis	14304	43129	9	1.4528	14	2.82843	ellipse	0.000477	FALSE	43129	53	2
2976	0.0432	neuron migration	14304	1764	58	1.36457	14	3.4641	ellipse	0.00128	FALSE	1764	53	3
2977	0.438	chemical homeostasis	14304	48878	529	0.358931	14	3.4641	ellipse	0.312	FALSE	48878	53	3
2978	0.0353	cerebral cortex GABAergic interneuron differentiation	14304	21892	8	1.4528	14	2.82843	ellipse	0.000372	FALSE	21892	53	2
2979	0.0381	neuron projection morphogenesis	14304	48812	199	1.41908	14	4.47214	ellipse	0.000827	FALSE	48812	53	5
2980	0.211	localization	14304	51179	2984	0.676544	14	8	ellipse	0.0705	FALSE	51179	53	16
2981	0.159	regulation of cellular biosynthetic process	14304	31326	3021	0.799817	14	8.24621	ellipse	0.0415	FALSE	31326	53	17
2982	0.241	positive regulation of biological process	14304	48518	2208	0.618217	14	6.9282	ellipse	0.107	FALSE	48518	53	12
2983	0.163	regulation of biosynthetic process	14304	9889	3045	0.787384	14	8.24621	ellipse	0.0444	FALSE	9889	53	17
2984	0.0463	odontogenesis	14304	42476	64	1.33457	14	3.4641	ellipse	0.00171	FALSE	42476	53	3
2985	0.0353	odontogenesis of dentine-containing tooth	14304	42475	37	1.4528	14	3.4641	ellipse	0.000341	FALSE	42475	53	3

## Sheet: 135 DIV WGCNA - M3
SUID	adjustedPValue_135 DIV WGCNA M3	description_135 DIV WGCNA M3	N_135 DIV WGCNA M3	name	nn_135 DIV WGCNA M3	nodeFillColor_135 DIV WGCNA M3	nodeFontSize_135 DIV WGCNA M3	nodeSize_135 DIV WGCNA M3	nodeType_135 DIV WGCNA M3	pValue_135 DIV WGCNA M3	selected	shared name	X_135 DIV WGCNA M3	xx_135 DIV WGCNA M3
3444	3.47e-07	cellular process	14292	9987	9359	6.45952	14	26.3818	ellipse	6.7e-09	FALSE	9987	209	174
3445	0.782	cellular localization	14292	51641	977	0.106768	14	8	ellipse	0.356	FALSE	51641	209	16
3446	8.45e-65	translation	14292	6412	288	64.073	14	16.7332	ellipse	1.31e-67	FALSE	6412	209	70
3447	1.55e-66	translational elongation	14292	6414	96	65.8105	14	14.2829	ellipse	1.19e-69	FALSE	6414	209	51
3448	0.00256	purine ribonucleoside monophosphate biosynthetic process	14292	9168	17	2.59106	14	4	ellipse	9.11e-05	FALSE	9168	209	4
3449	0.0051	GMP biosynthetic process	14292	6177	2	2.29207	14	2.82843	ellipse	0.000213	FALSE	6177	209	2
3450	0.00582	nucleotide metabolic process	14292	9117	281	2.23492	14	7.2111	ellipse	0.000256	FALSE	9117	209	13
3451	0.032	nucleoside monophosphate metabolic process	14292	9123	59	1.49455	14	4.47214	ellipse	0.00168	FALSE	9123	209	5
3452	1	biological_process	14292	8150	14292	0	14	28.9137	ellipse	1	FALSE	8150	209	209
3453	0.000666	cellular component biogenesis	14292	44085	1035	3.17656	14	11.4891	ellipse	1.75e-05	FALSE	44085	209	33
3454	4.91e-22	primary metabolic process	14292	44238	5281	21.3088	14	24.4131	ellipse	3.41e-24	FALSE	44238	209	149
3455	8.11e-18	protein metabolic process	14292	19538	2607	17.0912	14	19.4936	ellipse	8.14e-20	FALSE	19538	209	95
3456	5.82e-23	cellular metabolic process	14292	44237	4984	22.2354	14	24.1661	ellipse	3.59e-25	FALSE	44237	209	146
3457	1.47e-08	cellular nitrogen compound metabolic process	14292	34641	2077	7.83123	14	16.2481	ellipse	2.39e-10	FALSE	34641	209	66
3458	8.96e-20	metabolic process	14292	8152	5951	19.0478	14	24.8998	ellipse	7.61e-22	FALSE	8152	209	155
3459	0.000666	nucleobase, nucleoside, nucleotide and nucleic acid biosynthetic process	14292	34654	184	3.17656	14	6.9282	ellipse	1.68e-05	FALSE	34654	209	12
3460	0.000666	nucleobase, nucleoside and nucleotide biosynthetic process	14292	34404	184	3.17656	14	6.9282	ellipse	1.68e-05	FALSE	34404	209	12
3461	7.5e-14	ribonucleoprotein complex biogenesis	14292	22613	195	13.1252	14	9.79796	ellipse	9.26e-16	FALSE	22613	209	24
3462	2.14e-07	ribosomal large subunit biogenesis	14292	42273	11	6.67057	14	4.89898	ellipse	3.96e-09	FALSE	42273	209	6
3463	0.00372	purine ribonucleotide metabolic process	14292	9150	132	2.42903	14	6	ellipse	0.000138	FALSE	9150	209	9
3464	0.00372	purine ribonucleoside monophosphate metabolic process	14292	9167	19	2.42903	14	4	ellipse	0.000145	FALSE	9167	209	4
3465	0.0865	small molecule metabolic process	14292	44281	1370	1.06304	14	11.3137	ellipse	0.00528	FALSE	44281	209	32
3466	0.111	cellular amino acid and derivative metabolic process	14292	6519	365	0.955041	14	6.9282	ellipse	0.00754	FALSE	6519	209	12
3467	1	organelle organization	14292	6996	1382	0	14	8.24621	ellipse	0.807	FALSE	6996	209	17
3468	0.0548	mitochondrion organization	14292	7005	131	1.2613	14	5.2915	ellipse	0.00313	FALSE	7005	209	7
3469	0.00402	nucleobase, nucleoside and nucleotide metabolic process	14292	55086	305	2.39591	14	7.48331	ellipse	0.000161	FALSE	55086	209	14
3470	6.73e-05	cellular nitrogen compound biosynthetic process	14292	44271	327	4.17188	14	8.48528	ellipse	1.51e-06	FALSE	44271	209	18
3471	0.122	amine biosynthetic process	14292	9309	86	0.914969	14	4.47214	ellipse	0.00853	FALSE	9309	209	5
3472	2.05e-19	cellular macromolecule metabolic process	14292	44260	3502	18.688	14	21.4476	ellipse	1.9e-21	FALSE	44260	209	115
3473	7.9e-06	RNA metabolic process	14292	16070	965	5.10265	14	12	ellipse	1.71e-07	FALSE	16070	209	36
3474	2.86e-43	cellular biosynthetic process	14292	44249	1684	42.5429	14	20.7846	ellipse	6.64e-46	FALSE	44249	209	108
3475	1.4e-38	cellular macromolecule biosynthetic process	14292	34645	1030	37.8552	14	18.2209	ellipse	6.47e-41	FALSE	34645	209	83
3476	0.122	oxoacid metabolic process	14292	43436	563	0.914969	14	8	ellipse	0.00864	FALSE	43436	209	16
3477	0.122	carboxylic acid metabolic process	14292	19752	563	0.914969	14	8	ellipse	0.00864	FALSE	19752	209	16
3478	1	establishment of localization	14292	51234	2611	0	14	10.7703	ellipse	0.963	FALSE	51234	209	29
3479	1	transport	14292	6810	2577	0	14	10.7703	ellipse	0.956	FALSE	6810	209	29
3480	0.00106	small molecule biosynthetic process	14292	44283	445	2.97314	14	8.7178	ellipse	2.96e-05	FALSE	44283	209	19
3481	0.579	cellular macromolecule localization	14292	70727	436	0.237372	14	6	ellipse	0.19	FALSE	70727	209	9
3482	0.691	intracellular transport	14292	46907	665	0.160499	14	6.9282	ellipse	0.268	FALSE	46907	209	12
3483	3.02e-21	cellular protein metabolic process	14292	44267	2150	20.5193	14	19.0788	ellipse	2.34e-23	FALSE	44267	209	91
3484	0.133	organic acid metabolic process	14292	6082	570	0.87608	14	8	ellipse	0.00966	FALSE	6082	209	16
3485	0.0494	organic acid biosynthetic process	14292	16053	163	1.30616	14	5.65685	ellipse	0.00275	FALSE	16053	209	8
3486	1	macromolecule localization	14292	33036	1111	0	14	6.9282	ellipse	0.896	FALSE	33036	209	12
3487	1	protein localization	14292	8104	921	0	14	6.9282	ellipse	0.702	FALSE	8104	209	12
3488	0.00582	nucleoside phosphate metabolic process	14292	6753	281	2.23492	14	7.2111	ellipse	0.000256	FALSE	6753	209	13
3489	0.00174	purine ribonucleotide biosynthetic process	14292	9152	118	2.76068	14	6	ellipse	5.81e-05	FALSE	9152	209	9
3490	0.825	establishment of localization in cell	14292	51649	865	0.0833506	14	7.48331	ellipse	0.387	FALSE	51649	209	14
3491	0.00372	cellular amino acid metabolic process	14292	6520	230	2.42903	14	6.9282	ellipse	0.000147	FALSE	6520	209	12
3492	0.0242	IMP biosynthetic process	14292	6188	4	1.61602	14	2.82843	ellipse	0.00125	FALSE	6188	209	2
3493	1.6e-42	biosynthetic process	14292	9058	1794	41.7962	14	20.9762	ellipse	4.94e-45	FALSE	9058	209	110
3494	0.542	intracellular protein transport	14292	6886	364	0.265768	14	5.65685	ellipse	0.165	FALSE	6886	209	8
3495	0.00128	ribosomal small subunit biogenesis	14292	42274	14	2.89154	14	4	ellipse	3.97e-05	FALSE	42274	209	4
3496	5.62e-38	macromolecule biosynthetic process	14292	9059	1051	37.2502	14	18.2209	ellipse	3.04e-40	FALSE	9059	209	83
3497	0.0051	GMP metabolic process	14292	46037	2	2.29207	14	2.82843	ellipse	0.000213	FALSE	46037	209	2
3498	0.00119	purine nucleotide biosynthetic process	14292	6164	138	2.92279	14	6.32456	ellipse	3.51e-05	FALSE	6164	209	10
3499	1.17e-16	macromolecule metabolic process	14292	43170	4010	15.9317	14	21.8174	ellipse	1.27e-18	FALSE	43170	209	119
3500	0.00618	nucleoside monophosphate biosynthetic process	14292	9124	40	2.20932	14	4.47214	ellipse	0.000277	FALSE	9124	209	5
3501	0.000799	ribonucleoside monophosphate biosynthetic process	14292	9156	24	3.09724	14	4.47214	ellipse	2.16e-05	FALSE	9156	209	5
3502	1	cellular component organization	14292	16043	2562	0	14	10.7703	ellipse	0.952	FALSE	16043	209	29
3503	0.00305	mitochondrial transport	14292	6839	75	2.51604	14	5.2915	ellipse	0.000111	FALSE	6839	209	7
3504	0.0231	protein targeting to mitochondrion	14292	6626	32	1.63652	14	4	ellipse	0.00116	FALSE	6626	209	4
3505	0.0052	purine nucleotide metabolic process	14292	6163	172	2.28424	14	6.32456	ellipse	0.000221	FALSE	6163	209	10
3506	0.000666	ribonucleotide biosynthetic process	14292	9260	127	3.17656	14	6.32456	ellipse	1.7e-05	FALSE	9260	209	10
3507	0.0171	RNA modification	14292	9451	50	1.76756	14	4.47214	ellipse	0.000791	FALSE	9451	209	5
3508	0.109	amine metabolic process	14292	9308	409	0.962496	14	7.2111	ellipse	0.00724	FALSE	9308	209	13
3509	4.42e-41	gene expression	14292	10467	1256	40.3549	14	19.2873	ellipse	1.71e-43	FALSE	10467	209	93
3510	0.00114	ribonucleoside monophosphate metabolic process	14292	9161	26	2.94205	14	4.47214	ellipse	3.27e-05	FALSE	9161	209	5
3511	1	localization	14292	51179	2983	0	14	11.3137	ellipse	0.984	FALSE	51179	209	32
3512	0.00256	purine nucleoside monophosphate biosynthetic process	14292	9127	17	2.59106	14	4	ellipse	9.11e-05	FALSE	9127	209	4
3513	0.00372	purine nucleoside monophosphate metabolic process	14292	9126	19	2.42903	14	4	ellipse	0.000145	FALSE	9126	209	4
3514	0.573	cellular protein localization	14292	34613	433	0.241711	14	6	ellipse	0.184	FALSE	34613	209	9
3515	0.0376	cellular amine metabolic process	14292	44106	309	1.42453	14	6.9282	ellipse	0.002	FALSE	44106	209	12
3516	1.17e-07	nucleobase, nucleoside, nucleotide and nucleic acid metabolic process	14292	6139	1785	6.93257	14	15.2315	ellipse	1.98e-09	FALSE	6139	209	58
3517	0.00122	heterocycle metabolic process	14292	46483	337	2.91463	14	8	ellipse	3.67e-05	FALSE	46483	209	16
3518	4.13e-11	ncRNA metabolic process	14292	34660	235	10.3839	14	9.59166	ellipse	5.42e-13	FALSE	34660	209	23
3519	1.43e-08	rRNA metabolic process	14292	16072	101	7.84328	14	7.48331	ellipse	2.22e-10	FALSE	16072	209	14
3520	5.66e-06	translational initiation	14292	6413	28	5.2472	14	5.2915	ellipse	1.18e-07	FALSE	6413	209	7
3521	0.0242	IMP metabolic process	14292	46040	4	1.61602	14	2.82843	ellipse	0.00125	FALSE	46040	209	2
3522	0.00168	tRNA metabolic process	14292	6399	117	2.77575	14	6	ellipse	5.44e-05	FALSE	6399	209	9
3523	0.019	tRNA processing	14292	8033	77	1.72092	14	4.89898	ellipse	0.00091	FALSE	8033	209	6
3524	1.38e-07	nitrogen compound metabolic process	14292	6807	2194	6.86064	14	16.2481	ellipse	2.45e-09	FALSE	6807	209	66
3525	8.02e-07	RNA processing	14292	6396	567	6.09566	14	10.583	ellipse	1.61e-08	FALSE	6396	209	28
3526	0.145	cellular ketone metabolic process	14292	42180	577	0.838059	14	8	ellipse	0.0108	FALSE	42180	209	16
3527	2.35e-14	ribosome biogenesis	14292	42254	131	13.6298	14	9.16515	ellipse	2.72e-16	FALSE	42254	209	21
3528	8.67e-09	rRNA processing	14292	6364	97	8.06218	14	7.48331	ellipse	1.27e-10	FALSE	6364	209	14
3529	0.0184	cellular amino acid biosynthetic process	14292	8652	51	1.73505	14	4.47214	ellipse	0.000867	FALSE	8652	209	5
3530	0.00174	nucleotide biosynthetic process	14292	9165	177	2.76068	14	6.63325	ellipse	5.9e-05	FALSE	9165	209	11
3531	0.967	protein transport	14292	15031	756	0.0146098	14	6.63325	ellipse	0.551	FALSE	15031	209	11
3532	0.21	protein import	14292	17038	117	0.677672	14	4.47214	ellipse	0.0286	FALSE	17038	209	5
3533	0.0388	heterocycle biosynthetic process	14292	18130	62	1.41102	14	4.47214	ellipse	0.0021	FALSE	18130	209	5
3534	4.36e-10	ncRNA processing	14292	34470	192	9.36008	14	8.94427	ellipse	6.07e-12	FALSE	34470	209	20
3535	0.976	establishment of protein localization	14292	45184	767	0.0104315	14	6.63325	ellipse	0.571	FALSE	45184	209	11
3536	0.0494	carboxylic acid biosynthetic process	14292	46394	163	1.30616	14	5.65685	ellipse	0.00275	FALSE	46394	209	8
3537	0.0015	ribonucleotide metabolic process	14292	9259	143	2.8235	14	6.32456	ellipse	4.75e-05	FALSE	9259	209	10
3538	1	macromolecule modification	14292	43412	1607	0	14	9.16515	ellipse	0.741	FALSE	43412	209	21
3539	0.0231	protein localization in mitochondrion	14292	70585	32	1.63652	14	4	ellipse	0.00116	FALSE	70585	209	4
3540	0.000242	nucleic acid metabolic process	14292	90304	1459	3.61701	14	13.1149	ellipse	5.6e-06	FALSE	90304	209	43
3541	0.0139	'de novo' IMP biosynthetic process	14292	6189	3	1.85762	14	2.82843	ellipse	0.000632	FALSE	6189	209	2
3542	0.356	protein localization in organelle	14292	33365	151	0.447969	14	4.47214	ellipse	0.0709	FALSE	33365	209	5
3543	0.21	protein targeting	14292	6605	201	0.677672	14	5.2915	ellipse	0.0285	FALSE	6605	209	7
3544	0.0205	pseudouridine synthesis	14292	1522	14	1.68874	14	3.4641	ellipse	0.000996	FALSE	1522	209	3

## Sheet: 135 DIV WGCNA - M10
SUID	adjustedPValue_135 DIV WGCNA BINGO M10	description_135 DIV WGCNA BINGO M10	N_135 DIV WGCNA BINGO M10	name	nn_135 DIV WGCNA BINGO M10	nodeFillColor_135 DIV WGCNA BINGO M10	nodeFontSize_135 DIV WGCNA BINGO M10	nodeSize_135 DIV WGCNA BINGO M10	nodeType_135 DIV WGCNA BINGO M10	pValue_135 DIV WGCNA BINGO M10	selected	shared name	X_135 DIV WGCNA BINGO M10	xx_135 DIV WGCNA BINGO M10
3282	0.316	anatomical structure morphogenesis	14305	9653	1218	0.50028	14	4.89898	ellipse	0.132	FALSE	9653	41	6
3283	0.162	cellular component morphogenesis	14305	32989	352	0.789928	14	4	ellipse	0.0178	FALSE	32989	41	4
3284	0.176	cellular component organization	14305	16043	2563	0.753537	14	7.2111	ellipse	0.0231	FALSE	16043	41	13
3285	0.305	cellular component assembly	14305	22607	913	0.515763	14	4.47214	ellipse	0.118	FALSE	22607	41	5
3286	0.605	regulation of biological quality	14305	65008	1542	0.218256	14	4.47214	ellipse	0.457	FALSE	65008	41	5
3287	0.543	homeostatic process	14305	42592	774	0.265227	14	3.4641	ellipse	0.384	FALSE	42592	41	3
3288	1	biological_process	14305	8150	14305	0	14	12.8062	ellipse	1	FALSE	8150	41	41
3289	0.36	cellular component biogenesis	14305	44085	1035	0.443747	14	4.47214	ellipse	0.172	FALSE	44085	41	5
3290	0.128	cell morphogenesis	14305	902	314	0.891537	14	4	ellipse	0.0122	FALSE	902	41	4
3291	0.526	multicellular organismal process	14305	32501	4376	0.278813	14	7.48331	ellipse	0.365	FALSE	32501	41	14
3292	0.178	multicellular organismal homeostasis	14305	48871	85	0.749877	14	2.82843	ellipse	0.0246	FALSE	48871	41	2
3293	0.139	tissue homeostasis	14305	1894	63	0.856504	14	2.82843	ellipse	0.014	FALSE	1894	41	2
3294	0.0722	cell projection organization	14305	30030	363	1.14147	14	4.89898	ellipse	0.000544	FALSE	30030	41	6
3295	0.106	cell projection assembly	14305	30031	80	0.976416	14	3.4641	ellipse	0.00154	FALSE	30031	41	3
3296	0.0176	cilium assembly	14305	42384	29	1.75342	14	3.4641	ellipse	7.58e-05	FALSE	42384	41	3
3297	0.106	cell projection morphogenesis	14305	48858	233	0.976416	14	4	ellipse	0.00433	FALSE	48858	41	4
3298	0.231	cellular developmental process	14305	48869	1714	0.636927	14	6	ellipse	0.0503	FALSE	48869	41	9
3299	0.00168	cilium morphogenesis	14305	60271	34	2.7746	14	4	ellipse	2.53e-06	FALSE	60271	41	4
3300	0.472	biological regulation	14305	65007	6942	0.32605	14	9.38083	ellipse	0.308	FALSE	65007	41	22
3301	0.124	cellular process	14305	9987	9369	0.905628	14	11.6619	ellipse	0.0113	FALSE	9987	41	34
3302	0.106	cell part morphogenesis	14305	32990	245	0.976416	14	4	ellipse	0.00517	FALSE	32990	41	4
3303	0.245	developmental process	14305	32502	3235	0.61008	14	7.48331	ellipse	0.0616	FALSE	32502	41	14
3304	0.0277	retina homeostasis	14305	1895	7	1.55772	14	2.82843	ellipse	0.000167	FALSE	1895	41	2
3305	0.206	anatomical structure homeostasis	14305	60249	107	0.685251	14	2.82843	ellipse	0.0376	FALSE	60249	41	2
3306	0.0176	sensory cilium assembly	14305	35058	5	1.75342	14	2.82843	ellipse	7.97e-05	FALSE	35058	41	2
3307	0.315	anatomical structure development	14305	48856	2656	0.502147	14	6.63325	ellipse	0.125	FALSE	48856	41	11

## Sheet: 135 DIV WGCNA - M11
SUID	adjustedPValue_135 DIV WGCNA BINGO M11	description_135 DIV WGCNA BINGO M11	N_135 DIV WGCNA BINGO M11	name	nn_135 DIV WGCNA BINGO M11	nodeFillColor_135 DIV WGCNA BINGO M11	nodeFontSize_135 DIV WGCNA BINGO M11	nodeSize_135 DIV WGCNA BINGO M11	nodeType_135 DIV WGCNA BINGO M11	pValue_135 DIV WGCNA BINGO M11	selected	shared name	X_135 DIV WGCNA BINGO M11	xx_135 DIV WGCNA BINGO M11
2796	0.0557	death	14300	16265	703	1.25448	14	8	ellipse	0.00014	FALSE	16265	114	16
2797	0.0557	cell death	14300	8219	698	1.25448	14	8	ellipse	0.000129	FALSE	8219	114	16
2798	0.408	cellular process	14300	9987	9366	0.389155	14	17.6635	ellipse	0.29	FALSE	9987	114	78
2799	0.042	programmed cell death	14300	12501	577	1.37692	14	7.74597	ellipse	5.28e-05	FALSE	12501	114	15
2800	0.042	apoptosis	14300	6915	567	1.37692	14	7.74597	ellipse	4.33e-05	FALSE	6915	114	15
2801	1	biological_process	14300	8150	14300	0	14	21.3542	ellipse	1	FALSE	8150	114	114

## Sheet: 135 DIV WGCNA - M14
SUID	adjustedPValue_135 DIV WGCNA BINGO M14	description_135 DIV WGCNA BINGO M14	N_135 DIV WGCNA BINGO M14	name	nn_135 DIV WGCNA BINGO M14	nodeFillColor_135 DIV WGCNA BINGO M14	nodeFontSize_135 DIV WGCNA BINGO M14	nodeSize_135 DIV WGCNA BINGO M14	nodeType_135 DIV WGCNA BINGO M14	pValue_135 DIV WGCNA BINGO M14	selected	shared name	X_135 DIV WGCNA BINGO M14	xx_135 DIV WGCNA BINGO M14
1203	4.43e-28	macromolecular complex subunit organization	14278	43933	727	27.354	14	20.5913	ellipse	6.57e-30	FALSE	43933	612	106
1204	7.69e-25	macromolecular complex assembly	14278	65003	679	24.1139	14	19.6977	ellipse	1.27e-26	FALSE	65003	612	97
1205	0.806	reproductive developmental process	14278	3006	296	0.0934814	14	7.2111	ellipse	0.505	FALSE	3006	612	13
1206	0.0174	oocyte differentiation	14278	9994	22	1.76035	14	4.47214	ellipse	0.00204	FALSE	9994	612	5
1207	0.0422	regulation of cellular protein metabolic process	14278	32268	559	1.37498	14	12.1655	ellipse	0.00583	FALSE	32268	612	37
1208	0.0392	regulation of proteasomal ubiquitin-dependent protein catabolic process	14278	32434	27	1.40724	14	4.47214	ellipse	0.00524	FALSE	32434	612	5
1209	3.08e-18	cell cycle checkpoint	14278	75	107	17.511	14	11.4891	ellipse	6.74e-20	FALSE	75	612	33
1210	2.67e-09	DNA integrity checkpoint	14278	31570	63	8.57306	14	8.48528	ellipse	7.94e-11	FALSE	31570	612	18
1211	0.0159	maturation of SSU-rRNA from tricistronic rRNA transcript (SSU-rRNA, 5.8S rRNA, LSU-rRNA)	14278	462	2	1.79914	14	2.82843	ellipse	0.00183	FALSE	462	612	2
1212	0.0159	endonucleolytic cleavage in ITS1 to separate SSU-rRNA from 5.8S rRNA and LSU-rRNA from tricistronic rRNA transcript (SSU-rRNA, 5.8S rRNA, LSU-rRNA)	14278	447	2	1.79914	14	2.82843	ellipse	0.00183	FALSE	447	612	2
1213	1	regulation of biological quality	14278	65008	1542	0	14	13.1149	ellipse	1	FALSE	65008	612	43
1214	1	homeostatic process	14278	42592	774	0	14	9.79796	ellipse	0.966	FALSE	42592	612	24
1215	1	biological regulation	14278	65007	6938	0	14	33.4066	ellipse	0.941	FALSE	65007	612	279
1216	1	regulation of biological process	14278	50789	6549	0	14	32.8634	ellipse	0.824	FALSE	50789	612	270
1217	9.91e-09	meiosis	14278	7126	103	8.00412	14	9.38083	ellipse	3.23e-10	FALSE	7126	612	22
1218	0.00139	meiotic chromosome segregation	14278	45132	7	2.85707	14	4	ellipse	0.000105	FALSE	45132	612	4
1219	8.08e-41	DNA metabolic process	14278	6259	517	40.0924	14	20.4939	ellipse	6.67e-43	FALSE	6259	612	105
1220	3.02e-09	DNA recombination	14278	6310	106	8.51991	14	9.59166	ellipse	9.1e-11	FALSE	6310	612	23
1221	0.0392	maturation of SSU-rRNA	14278	30490	3	1.40724	14	2.82843	ellipse	0.00535	FALSE	30490	612	2
1222	5.05e-63	cell cycle phase	14278	22403	436	62.2968	14	22	ellipse	6.25e-66	FALSE	22403	612	121
1223	0.854	small molecule metabolic process	14278	44281	1366	0.0686324	14	15.2315	ellipse	0.552	FALSE	44281	612	58
1224	0.33	cellular amino acid and derivative metabolic process	14278	6519	364	0.481134	14	9.16515	ellipse	0.103	FALSE	6519	612	21
1225	1.69e-47	organelle organization	14278	6996	1387	46.7722	14	27.3496	ellipse	1.05e-49	FALSE	6996	612	187
1226	0.00196	mitochondrion organization	14278	7005	131	2.70694	14	8	ellipse	0.000151	FALSE	7005	612	16
1227	0.46	purine ribonucleotide metabolic process	14278	9150	131	0.337307	14	5.65685	ellipse	0.2	FALSE	9150	612	8
1228	0.00139	purine ribonucleoside monophosphate metabolic process	14278	9167	19	2.85707	14	4.89898	ellipse	0.000102	FALSE	9167	612	6
1229	0.611	nucleobase, nucleoside and nucleotide metabolic process	14278	55086	302	0.21426	14	7.74597	ellipse	0.316	FALSE	55086	612	15
1230	1	regulation of developmental process	14278	50793	792	0	14	8.24621	ellipse	1	FALSE	50793	612	17
1231	0.0297	regulation of mammary gland epithelial cell proliferation	14278	33599	8	1.52767	14	3.4641	ellipse	0.00373	FALSE	33599	612	3
1232	0.312	modification-dependent protein catabolic process	14278	19941	281	0.505248	14	8.24621	ellipse	0.0968	FALSE	19941	612	17
1233	0.284	ubiquitin-dependent protein catabolic process	14278	6511	276	0.546907	14	8.24621	ellipse	0.0856	FALSE	6511	612	17
1234	0.0159	endonucleolytic cleavage of tricistronic rRNA transcript (SSU-rRNA, 5.8S rRNA, LSU-rRNA)	14278	479	2	1.79914	14	2.82843	ellipse	0.00183	FALSE	479	612	2
1235	2.82e-06	cellular protein complex assembly	14278	43623	151	5.54925	14	9.59166	ellipse	1.14e-07	FALSE	43623	612	23
1236	0.0159	nuclear pore complex assembly	14278	51292	2	1.79914	14	2.82843	ellipse	0.00183	FALSE	51292	612	2
1237	1.23e-43	cellular macromolecule biosynthetic process	14278	34645	1030	42.9109	14	24.8193	ellipse	8.61e-46	FALSE	34645	612	154
1238	0.000521	transcription	14278	6350	344	3.2829	14	11.3137	ellipse	3.27e-05	FALSE	6350	612	32
1239	1.19e-08	meiotic cell cycle	14278	51321	104	7.92387	14	9.38083	ellipse	3.93e-10	FALSE	51321	612	22
1240	9.91e-09	M phase of meiotic cell cycle	14278	51327	103	8.00412	14	9.38083	ellipse	3.23e-10	FALSE	51327	612	22
1241	0.000815	regulation of ligase activity	14278	51340	84	3.08908	14	7.2111	ellipse	5.51e-05	FALSE	51340	612	13
1242	0.00321	positive regulation of ligase activity	14278	51351	73	2.4932	14	6.63325	ellipse	0.00026	FALSE	51351	612	11
1243	1	cellular biogenic amine metabolic process	14278	6576	96	0	14	2.82843	ellipse	0.922	FALSE	6576	612	2
1244	0.751	cellular biogenic amine biosynthetic process	14278	42401	35	0.124098	14	2.82843	ellipse	0.446	FALSE	42401	612	2
1245	0.925	reproductive process	14278	22414	808	0.0338108	14	11.4891	ellipse	0.641	FALSE	22414	612	33
1246	0.607	reproductive cellular process	14278	48610	171	0.216971	14	6	ellipse	0.312	FALSE	48610	612	9
1247	0.000697	cellular localization	14278	51641	976	3.15673	14	16.4924	ellipse	4.49e-05	FALSE	51641	612	68
1248	0.00491	establishment of localization in cell	14278	51649	864	2.3088	14	15.2315	ellipse	0.000436	FALSE	51649	612	58
1249	0.455	cellular protein catabolic process	14278	44257	313	0.342448	14	8.24621	ellipse	0.189	FALSE	44257	612	17
1250	0.446	proteolysis involved in cellular protein catabolic process	14278	51603	310	0.350996	14	8.24621	ellipse	0.179	FALSE	51603	612	17
1251	0.385	protein catabolic process	14278	30163	338	0.414879	14	8.7178	ellipse	0.139	FALSE	30163	612	19
1252	0.105	positive regulation of macromolecule metabolic process	14278	10604	941	0.979252	14	14.6969	ellipse	0.017	FALSE	10604	612	54
1253	0.27	positive regulation of protein metabolic process	14278	51247	307	0.567971	14	8.7178	ellipse	0.0697	FALSE	51247	612	19
1254	4.97e-56	cell cycle process	14278	22402	583	55.3039	14	22.8035	ellipse	1.23e-58	FALSE	22402	612	130
1255	0.000722	meiosis I	14278	7127	41	3.14124	14	6	ellipse	4.71e-05	FALSE	7127	612	9
1256	1	regulation of cellular catabolic process	14278	31329	243	0	14	5.65685	ellipse	0.823	FALSE	31329	612	8
1257	0.0392	regulation of proteasomal protein catabolic process	14278	61136	27	1.40724	14	4.47214	ellipse	0.00524	FALSE	61136	612	5
1258	0.153	negative regulation of metabolic process	14278	9892	865	0.814647	14	14	ellipse	0.0274	FALSE	9892	612	49
1259	0.249	negative regulation of nitrogen compound metabolic process	14278	51172	563	0.60446	14	11.3137	ellipse	0.0633	FALSE	51172	612	32
1260	1.35e-09	interphase of mitotic cell cycle	14278	51329	102	8.86965	14	9.59166	ellipse	3.95e-11	FALSE	51329	612	23
1261	0.00018	G1/S transition of mitotic cell cycle	14278	82	52	3.74397	14	6.63325	ellipse	9.97e-06	FALSE	82	612	11
1262	0.0493	negative regulation of ligase activity	14278	51352	66	1.30747	14	5.65685	ellipse	0.00699	FALSE	51352	612	8
1263	0.447	negative regulation of cellular process	14278	48523	1845	0.350123	14	18.6548	ellipse	0.18	FALSE	48523	612	87
1264	0.000722	negative regulation of cell cycle process	14278	10948	41	3.14124	14	6	ellipse	4.71e-05	FALSE	10948	612	9
1265	6.01e-39	gene expression	14278	10467	1257	38.221	14	25.6125	ellipse	5.21e-41	FALSE	10467	612	164
1266	4.86e-21	translation	14278	6412	288	20.3137	14	15.0997	ellipse	9.01e-23	FALSE	6412	612	57
1267	2.26e-05	regulation of microtubule cytoskeleton organization	14278	70507	42	4.64614	14	6.63325	ellipse	1.04e-06	FALSE	70507	612	11
1268	0.0138	regulation of spindle organization	14278	90224	6	1.86044	14	3.4641	ellipse	0.00142	FALSE	90224	612	3
1269	0.0477	oogenesis	14278	48477	40	1.32145	14	4.89898	ellipse	0.0067	FALSE	48477	612	6
1270	0.337	DNA methylation	14278	6306	27	0.471872	14	3.4641	ellipse	0.107	FALSE	6306	612	3
1271	0.0392	maintenance of DNA methylation	14278	10216	3	1.40724	14	2.82843	ellipse	0.00535	FALSE	10216	612	2
1272	0.191	nuclear import	14278	51170	77	0.719785	14	5.2915	ellipse	0.0466	FALSE	51170	612	7
1273	0.313	protein import into nucleus	14278	6606	74	0.504178	14	4.89898	ellipse	0.0972	FALSE	6606	612	6
1274	0.179	negative regulation of cell cycle	14278	45786	176	0.747329	14	7.2111	ellipse	0.0397	FALSE	45786	612	13
1275	0.0546	negative regulation of macromolecule metabolic process	14278	10605	803	1.26292	14	14	ellipse	0.00786	FALSE	10605	612	49
1276	0.000398	negative regulation of DNA metabolic process	14278	51053	47	3.40065	14	6.32456	ellipse	2.39e-05	FALSE	51053	612	10
1277	0.00886	establishment of spindle localization	14278	51293	11	2.05239	14	4	ellipse	0.000867	FALSE	51293	612	4
1278	0.00409	establishment of mitotic spindle localization	14278	40001	9	2.38813	14	4	ellipse	0.000354	FALSE	40001	612	4
1279	1	biological_process	14278	8150	14278	0	14	49.4773	ellipse	1	FALSE	8150	612	612
1280	1	immune system process	14278	2376	949	0	14	10.583	ellipse	0.989	FALSE	2376	612	28
1281	0.647	multicellular organism reproduction	14278	32504	512	0.18898	14	9.79796	ellipse	0.355	FALSE	32504	612	24
1282	0.647	reproductive process in a multicellular organism	14278	48609	512	0.18898	14	9.79796	ellipse	0.355	FALSE	48609	612	24
1283	1	regulation of response to stimulus	14278	48583	524	0	14	8	ellipse	0.943	FALSE	48583	612	16
1284	0.979	positive regulation of response to stimulus	14278	48584	268	0.00900716	14	6.32456	ellipse	0.718	FALSE	48584	612	10
1285	0.966	regulation of cellular process	14278	50794	6219	0.0149503	14	32.311	ellipse	0.693	FALSE	50794	612	261
1286	1	regulation of cellular localization	14278	60341	305	0	14	4.89898	ellipse	0.991	FALSE	60341	612	6
1287	0.455	regulation of metabolic process	14278	19222	3917	0.342448	14	26.6833	ellipse	0.187	FALSE	19222	612	178
1288	0.135	regulation of macromolecule metabolic process	14278	60255	3376	0.868881	14	25.7682	ellipse	0.0228	FALSE	60255	612	166
1289	0.0161	regulation of chromosome organization	14278	33044	42	1.79304	14	5.2915	ellipse	0.00187	FALSE	33044	612	7
1290	0.00357	regulation of sister chromatid cohesion	14278	7063	4	2.44719	14	3.4641	ellipse	0.000303	FALSE	7063	612	3
1291	2.29e-05	macromolecular complex disassembly	14278	32984	27	4.63951	14	6	ellipse	1.08e-06	FALSE	32984	612	9
1292	2.29e-05	cellular macromolecular complex disassembly	14278	34623	27	4.63951	14	6	ellipse	1.08e-06	FALSE	34623	612	9
1293	1.35e-29	cellular component organization	14278	16043	2565	28.8694	14	30.2655	ellipse	1.67e-31	FALSE	16043	612	229
1294	0.00256	positive regulation of cell cycle	14278	45787	71	2.59177	14	6.63325	ellipse	0.000202	FALSE	45787	612	11
1295	0.000403	positive regulation of mitotic cell cycle	14278	45931	22	3.3947	14	5.2915	ellipse	2.49e-05	FALSE	45931	612	7
1296	0.00617	purine ribonucleoside monophosphate biosynthetic process	14278	9168	17	2.20947	14	4.47214	ellipse	0.000573	FALSE	9168	612	5
1297	0.0159	spindle elongation	14278	51231	2	1.79914	14	2.82843	ellipse	0.00183	FALSE	51231	612	2
1298	0.000111	regulation of mitosis	14278	7088	59	3.95494	14	6.9282	ellipse	6.09e-06	FALSE	7088	612	12
1299	0.11	positive regulation of mitosis	14278	45840	24	0.960464	14	4	ellipse	0.0179	FALSE	45840	612	4
1300	0.411	protein targeting	14278	6605	201	0.385649	14	6.9282	ellipse	0.155	FALSE	6605	612	12
1301	9.41e-22	RNA processing	14278	6396	567	21.0266	14	18.2209	ellipse	1.71e-23	FALSE	6396	612	83
1302	0.166	RNA 3'-end processing	14278	31123	28	0.780451	14	4	ellipse	0.0302	FALSE	31123	612	4
1303	1	signaling pathway	14278	23033	2098	0	14	16.6132	ellipse	0.995	FALSE	23033	612	69
1304	0.452	intracellular signaling pathway	14278	23034	1156	0.344585	14	14.9666	ellipse	0.183	FALSE	23034	612	56
1305	0.179	positive regulation of protein modification process	14278	31401	231	0.747329	14	8	ellipse	0.0405	FALSE	31401	612	16
1306	0.00256	positive regulation of protein ubiquitination	14278	31398	95	2.59177	14	7.2111	ellipse	0.0002	FALSE	31398	612	13
1307	0.00617	G1 phase of mitotic cell cycle	14278	80	17	2.20947	14	4.47214	ellipse	0.000573	FALSE	80	612	5
1308	1	developmental process	14278	32502	3233	0	14	20	ellipse	1	FALSE	32502	612	100
1309	1	anatomical structure development	14278	48856	2654	0	14	17.6635	ellipse	1	FALSE	48856	612	78
1310	1	regulation of localization	14278	32879	727	0	14	7.2111	ellipse	1	FALSE	32879	612	13
1311	0.0127	G1 phase	14278	51318	20	1.89569	14	4.47214	ellipse	0.00129	FALSE	51318	612	5
1312	0.0256	chromatin remodeling	14278	6338	58	1.59228	14	5.65685	ellipse	0.00314	FALSE	6338	612	8
1313	0.0392	chromatin remodeling at centromere	14278	31055	3	1.40724	14	2.82843	ellipse	0.00535	FALSE	31055	612	2
1314	1.27e-33	cellular macromolecular complex subunit organization	14278	34621	359	32.8955	14	17.8885	ellipse	1.31e-35	FALSE	34621	612	80
1315	1.28e-20	nucleosome organization	14278	34728	98	19.8941	14	11.6619	ellipse	2.42e-22	FALSE	34728	612	34
1316	0.546	ribonucleotide metabolic process	14278	9259	142	0.262717	14	5.65685	ellipse	0.265	FALSE	9259	612	8
1317	0.00717	ribonucleoside monophosphate metabolic process	14278	9161	26	2.14478	14	4.89898	ellipse	0.000668	FALSE	9161	612	6
1318	0.0159	establishment of ribosome localization	14278	33753	2	1.79914	14	2.82843	ellipse	0.00183	FALSE	33753	612	2
1319	0.841	signal transduction	14278	7165	1875	0.0750782	14	17.8885	ellipse	0.537	FALSE	7165	612	80
1320	0.00139	DNA replication checkpoint	14278	76	7	2.85707	14	4	ellipse	0.000105	FALSE	76	612	4
1321	0.256	polyamine metabolic process	14278	6595	10	0.591061	14	2.82843	ellipse	0.0657	FALSE	6595	612	2
1322	0.0679	spermidine metabolic process	14278	8216	4	1.16826	14	2.82843	ellipse	0.0104	FALSE	8216	612	2
1323	7.07e-22	protein-DNA complex assembly	14278	65004	97	21.1504	14	11.8322	ellipse	1.25e-23	FALSE	65004	612	35
1324	5.48e-05	centromere complex assembly	14278	34508	7	4.26087	14	4.47214	ellipse	2.78e-06	FALSE	34508	612	5
1325	0.791	regulation of molecular function	14278	65009	1060	0.101927	14	13.5647	ellipse	0.488	FALSE	65009	612	46
1326	1	establishment of localization	14278	51234	2609	0	14	18.6548	ellipse	0.997	FALSE	51234	612	87
1327	2.02e-08	establishment of organelle localization	14278	51656	71	7.69497	14	8.48528	ellipse	6.91e-10	FALSE	51656	612	18
1328	0.0505	mitochondrial membrane organization	14278	7006	29	1.2965	14	4.47214	ellipse	0.00719	FALSE	7006	612	5
1329	0.00357	outer mitochondrial membrane organization	14278	7008	4	2.44719	14	3.4641	ellipse	0.000303	FALSE	7008	612	3
1330	3.25e-51	mitotic cell cycle	14278	278	380	50.4884	14	20.199	ellipse	9.83e-54	FALSE	278	612	102
1331	5.69e-50	M phase of mitotic cell cycle	14278	87	239	49.245	14	18.1108	ellipse	2.35e-52	FALSE	87	612	82
1332	9.7e-06	organelle assembly	14278	70925	55	5.01308	14	7.2111	ellipse	4e-07	FALSE	70925	612	13
1333	1.28e-07	ribosome assembly	14278	42255	12	6.89435	14	5.65685	ellipse	4.63e-09	FALSE	42255	612	8
1334	0.0159	mitotic spindle elongation	14278	22	2	1.79914	14	2.82843	ellipse	0.00183	FALSE	22	612	2
1335	0.00312	regulation of mitotic metaphase/anaphase transition	14278	30071	22	2.50654	14	4.89898	ellipse	0.000251	FALSE	30071	612	6
1336	0.0011	positive regulation of mitotic metaphase/anaphase transition	14278	45842	3	2.95678	14	3.4641	ellipse	7.84e-05	FALSE	45842	612	3
1337	0.179	regulation of cellular component organization	14278	51128	538	0.747329	14	11.3137	ellipse	0.0383	FALSE	51128	612	32
1338	0.0634	negative regulation of cellular component organization	14278	51129	177	1.19758	14	7.74597	ellipse	0.00921	FALSE	51129	612	15
1339	9.36e-08	organelle localization	14278	51640	96	7.02874	14	8.94427	ellipse	3.28e-09	FALSE	51640	612	20
1340	9.08e-09	chromosome localization	14278	50000	17	8.04178	14	6.32456	ellipse	2.89e-10	FALSE	50000	612	10
1341	7.39e-29	cellular macromolecular complex assembly	14278	34622	319	28.1312	14	16.7332	ellipse	9.76e-31	FALSE	34622	612	70
1342	2.63e-06	ribonucleoprotein complex assembly	14278	22618	76	5.57927	14	8	ellipse	1.05e-07	FALSE	22618	612	16
1343	0.905	regulation of protein kinase activity	14278	45859	368	0.0432156	14	7.74597	ellipse	0.617	FALSE	45859	612	15
1344	0.0308	regulation of cyclin-dependent protein kinase activity	14278	79	60	1.51078	14	5.65685	ellipse	0.00389	FALSE	79	612	8
1345	0.000852	regulation of protein ubiquitination	14278	31396	121	3.06956	14	8	ellipse	5.82e-05	FALSE	31396	612	16
1346	0.0434	negative regulation of protein ubiquitination	14278	31397	78	1.36263	14	6	ellipse	0.00601	FALSE	31397	612	9
1347	1.64e-14	regulation of cell cycle process	14278	10564	139	13.7853	14	11.4891	ellipse	4.19e-16	FALSE	10564	612	33
1348	1.52e-30	chromosome organization	14278	51276	531	29.8178	14	19.2873	ellipse	1.76e-32	FALSE	51276	612	93
1349	0.000272	kinetochore organization	14278	51383	5	3.56566	14	4	ellipse	1.62e-05	FALSE	51383	612	4
1350	9.78e-39	cellular process	14278	9987	9351	38.0097	14	46.5618	ellipse	9.28e-41	FALSE	9987	612	542
1351	2.17e-27	RNA metabolic process	14278	16070	963	26.6636	14	22.1811	ellipse	3.31e-29	FALSE	16070	612	123
1352	4.56e-07	DNA damage checkpoint	14278	77	59	6.34151	14	7.74597	ellipse	1.77e-08	FALSE	77	612	15
1353	0.0847	negative regulation of cellular metabolic process	14278	31324	787	1.07188	14	13.7113	ellipse	0.0132	FALSE	31324	612	47
1354	2.55e-17	DNA repair	14278	6281	299	16.5934	14	14.5602	ellipse	5.68e-19	FALSE	6281	612	53
1355	2.11e-10	double-strand break repair	14278	6302	62	9.67621	14	8.7178	ellipse	5.91e-12	FALSE	6302	612	19
1356	0.0256	nuclear export	14278	51168	58	1.59228	14	5.65685	ellipse	0.00314	FALSE	51168	612	8
1357	0.0161	RNA export from nucleus	14278	6405	42	1.79304	14	5.2915	ellipse	0.00187	FALSE	6405	612	7
1358	1	cellular amino acid derivative metabolic process	14278	6575	174	0	14	3.4641	ellipse	0.981	FALSE	6575	612	3
1359	0.994	cellular amino acid derivative biosynthetic process	14278	42398	60	0.00281307	14	2.82843	ellipse	0.735	FALSE	42398	612	2
1360	0.441	anatomical structure homeostasis	14278	60249	107	0.355744	14	5.2915	ellipse	0.175	FALSE	60249	612	7
1361	0.00357	kinetochore assembly	14278	51382	4	2.44719	14	3.4641	ellipse	0.000303	FALSE	51382	612	3
1362	0.00886	negative regulation of mitotic metaphase/anaphase transition	14278	45841	11	2.05239	14	4	ellipse	0.000867	FALSE	45841	612	4
1363	0.551	small molecule biosynthetic process	14278	44283	443	0.258538	14	9.38083	ellipse	0.268	FALSE	44283	612	22
1364	1.17e-07	mRNA processing	14278	6397	308	6.93256	14	12.3288	ellipse	4.19e-09	FALSE	6397	612	38
1365	9.56e-05	nuclear mRNA splicing, via spliceosome	14278	398	89	4.01948	14	7.74597	ellipse	5.13e-06	FALSE	398	612	15
1366	0.583	ribonucleotide biosynthetic process	14278	9260	126	0.234224	14	5.2915	ellipse	0.296	FALSE	9260	612	7
1367	0.0253	ribonucleoside monophosphate biosynthetic process	14278	9156	24	1.59669	14	4.47214	ellipse	0.00307	FALSE	9156	612	5
1368	0.00139	centrosome cycle	14278	7098	19	2.85707	14	4.89898	ellipse	0.000102	FALSE	7098	612	6
1369	0.0392	centrosome separation	14278	51299	3	1.40724	14	2.82843	ellipse	0.00535	FALSE	51299	612	2
1370	1.26e-05	DNA geometric change	14278	32392	19	4.89931	14	5.65685	ellipse	5.41e-07	FALSE	32392	612	8
1371	1.26e-05	DNA duplex unwinding	14278	32508	19	4.89931	14	5.65685	ellipse	5.41e-07	FALSE	32508	612	8
1372	0.714	macromolecule modification	14278	43412	1606	0.146559	14	16.8523	ellipse	0.408	FALSE	43412	612	71
1373	0.0119	RNA modification	14278	9451	50	1.92446	14	5.65685	ellipse	0.00119	FALSE	9451	612	8
1374	0.0159	endonucleolytic cleavage involved in rRNA processing	14278	478	2	1.79914	14	2.82843	ellipse	0.00183	FALSE	478	612	2
1375	0.347	regulation of cellular metabolic process	14278	31323	3734	0.459984	14	26.3059	ellipse	0.121	FALSE	31323	612	173
1376	0.347	cell maturation	14278	48469	77	0.459984	14	4.89898	ellipse	0.112	FALSE	48469	612	6
1377	0.00179	oocyte maturation	14278	1556	13	2.74671	14	4.47214	ellipse	0.000137	FALSE	1556	612	5
1378	0.0242	one-carbon metabolic process	14278	6730	126	1.61555	14	7.2111	ellipse	0.00292	FALSE	6730	612	13
1379	0.978	catabolic process	14278	9056	1005	0.00981534	14	12.6491	ellipse	0.713	FALSE	9056	612	40
1380	0.103	macromolecule catabolic process	14278	9057	502	0.985134	14	11.3137	ellipse	0.0164	FALSE	9057	612	32
1381	0.0001	cytokinesis	14278	910	49	3.99997	14	6.63325	ellipse	5.4e-06	FALSE	910	612	11
1382	0.00409	cell cycle cytokinesis	14278	33205	9	2.38813	14	4	ellipse	0.000354	FALSE	33205	612	4
1383	1	regulation of multicellular organismal process	14278	51239	1068	0	14	9.16515	ellipse	1	FALSE	51239	612	21
1384	0.455	regulation of cell proliferation	14278	42127	849	0.342448	14	12.9615	ellipse	0.185	FALSE	42127	612	42
1385	0.767	negative regulation of cell proliferation	14278	8285	380	0.114927	14	8.24621	ellipse	0.464	FALSE	8285	612	17
1386	0.038	transcription from RNA polymerase II promoter	14278	6366	230	1.42074	14	8.7178	ellipse	0.00482	FALSE	6366	612	19
1387	0.0181	transcription initiation from RNA polymerase II promoter	14278	6367	67	1.74239	14	6	ellipse	0.00214	FALSE	6367	612	9
1388	0.0523	postreplication repair	14278	6301	10	1.28186	14	3.4641	ellipse	0.0075	FALSE	6301	612	3
1389	0.612	regulation of catalytic activity	14278	50790	905	0.213168	14	12.9615	ellipse	0.317	FALSE	50790	612	42
1390	0.0174	somatic cell DNA recombination	14278	16444	22	1.76035	14	4.47214	ellipse	0.00204	FALSE	16444	612	5
1391	0.0174	somatic diversification of immune receptors via germline recombination within a single locus	14278	2562	22	1.76035	14	4.47214	ellipse	0.00204	FALSE	2562	612	5
1392	0.364	protein transport	14278	15031	755	0.438966	14	12.49	ellipse	0.13	FALSE	15031	612	39
1393	0.498	intracellular protein transport	14278	6886	364	0.302746	14	8.7178	ellipse	0.219	FALSE	6886	612	19
1394	1	cellular developmental process	14278	48869	1715	0	14	13.4164	ellipse	1	FALSE	48869	612	45
1395	1	cell differentiation	14278	30154	1669	0	14	12.9615	ellipse	1	FALSE	30154	612	42
1396	1	regulation of response to stress	14278	80134	319	0	14	6.63325	ellipse	0.81	FALSE	80134	612	11
1397	0.46	regulation of cellular response to stress	14278	80135	131	0.337307	14	5.65685	ellipse	0.2	FALSE	80135	612	8
1398	5.8e-51	cellular macromolecule metabolic process	14278	44260	3499	50.2363	14	35.9444	ellipse	2.15e-53	FALSE	44260	612	323
1399	0.00961	macromolecule methylation	14278	43414	72	2.01735	14	6.32456	ellipse	0.000947	FALSE	43414	612	10
1400	0.0011	DNA replication-dependent nucleosome organization	14278	34723	3	2.95678	14	3.4641	ellipse	7.84e-05	FALSE	34723	612	3
1401	4.75e-10	interphase	14278	51325	106	9.32344	14	9.79796	ellipse	1.35e-11	FALSE	51325	612	24
1402	2.92e-18	ncRNA metabolic process	14278	34660	235	17.5343	14	13.8564	ellipse	6.27e-20	FALSE	34660	612	48
1403	0.00617	purine nucleoside monophosphate biosynthetic process	14278	9127	17	2.20947	14	4.47214	ellipse	0.000573	FALSE	9127	612	5
1404	0.0157	oocyte development	14278	48599	21	1.80348	14	4.47214	ellipse	0.00163	FALSE	48599	612	5
1405	8.95e-08	cellular protein metabolic process	14278	44267	2148	7.04821	14	24.1661	ellipse	3.1e-09	FALSE	44267	612	146
1406	0.000852	centrosome organization	14278	51297	33	3.06956	14	5.65685	ellipse	5.83e-05	FALSE	51297	612	8
1407	0.14	cellular macromolecule catabolic process	14278	44265	440	0.855193	14	10.583	ellipse	0.0242	FALSE	44265	612	28
1408	0.499	gamete generation	14278	7276	407	0.302308	14	9.16515	ellipse	0.219	FALSE	7276	612	21
1409	6.43e-05	translational elongation	14278	6414	97	4.19202	14	8	ellipse	3.34e-06	FALSE	6414	612	16
1410	0.0794	response to radiation	14278	9314	217	1.10045	14	8.24621	ellipse	0.0122	FALSE	9314	612	17
1411	0.000398	response to ionizing radiation	14278	10212	67	3.40065	14	6.9282	ellipse	2.38e-05	FALSE	10212	612	12
1412	1	multicellular organismal development	14278	7275	2970	0	14	18.3303	ellipse	1	FALSE	7275	612	84
1413	1	system development	14278	48731	2420	0	14	16.7332	ellipse	1	FALSE	48731	612	70
1414	0.446	macromolecule localization	14278	33036	1110	0.350516	14	14.6969	ellipse	0.179	FALSE	33036	612	54
1415	0.000557	RNA localization	14278	6403	104	3.2541	14	7.74597	ellipse	3.54e-05	FALSE	6403	612	15
1416	0.401	protein secretion	14278	9306	31	0.39702	14	3.4641	ellipse	0.146	FALSE	9306	612	3
1417	0.179	cytokine secretion	14278	50663	8	0.747329	14	2.82843	ellipse	0.0433	FALSE	50663	612	2
1418	2.82e-05	negative regulation of DNA replication	14278	8156	35	4.54917	14	6.32456	ellipse	1.35e-06	FALSE	8156	612	10
1419	0.00139	negative regulation of DNA-dependent DNA replication initiation	14278	32297	7	2.85707	14	4	ellipse	0.000105	FALSE	32297	612	4
1420	0.0159	negative regulation of cell division	14278	51782	2	1.79914	14	2.82843	ellipse	0.00183	FALSE	51782	612	2
1421	0.0124	microtubule anchoring	14278	34453	12	1.90562	14	4	ellipse	0.00126	FALSE	34453	612	4
1422	0.000272	attachment of spindle microtubules to chromosome	14278	51313	5	3.56566	14	4	ellipse	1.62e-05	FALSE	51313	612	4
1423	1	transport	14278	6810	2575	0	14	17.2047	ellipse	1	FALSE	6810	612	74
1424	0.246	intracellular transport	14278	46907	665	0.608306	14	12.1655	ellipse	0.0625	FALSE	46907	612	37
1425	0.0392	protein complex disassembly	14278	43241	17	1.40724	14	4	ellipse	0.00509	FALSE	43241	612	4
1426	0.0392	cellular protein complex disassembly	14278	43624	17	1.40724	14	4	ellipse	0.00509	FALSE	43624	612	4
1427	0.979	regulation of epithelial cell proliferation	14278	50678	86	0.00900716	14	3.4641	ellipse	0.719	FALSE	50678	612	3
1428	0.455	negative regulation of epithelial cell proliferation	14278	50680	35	0.342448	14	3.4641	ellipse	0.188	FALSE	50680	612	3
1429	0.000272	maintenance of fidelity involved in DNA-dependent DNA replication	14278	45005	5	3.56566	14	4	ellipse	1.62e-05	FALSE	45005	612	4
1430	6.43e-05	replication fork protection	14278	48478	4	4.19202	14	4	ellipse	3.34e-06	FALSE	48478	612	4
1431	0.678	response to abiotic stimulus	14278	9628	405	0.168615	14	8.7178	ellipse	0.376	FALSE	9628	612	19
1432	0.000244	nucleocytoplasmic transport	14278	6913	145	3.6125	14	8.7178	ellipse	1.38e-05	FALSE	6913	612	19
1433	0.0159	ribosome localization	14278	33750	2	1.79914	14	2.82843	ellipse	0.00183	FALSE	33750	612	2
1434	0.15	deoxyribonucleotide metabolic process	14278	9262	27	0.822945	14	4	ellipse	0.0268	FALSE	9262	612	4
1435	0.00256	deoxyribonucleotide biosynthetic process	14278	9263	8	2.59177	14	4	ellipse	0.000204	FALSE	9263	612	4
1436	0.00229	positive regulation of ubiquitin-protein ligase activity	14278	51443	70	2.64068	14	6.63325	ellipse	0.000177	FALSE	51443	612	11
1437	0.00418	positive regulation of ubiquitin-protein ligase activity involved in mitotic cell cycle	14278	51437	64	2.37898	14	6.32456	ellipse	0.000364	FALSE	51437	612	10
1438	1.56e-05	spindle checkpoint	14278	31577	14	4.80556	14	5.2915	ellipse	6.78e-07	FALSE	31577	612	7
1439	0.411	positive regulation of cellular process	14278	48522	2004	0.385649	14	19.4936	ellipse	0.153	FALSE	48522	612	95
1440	8.12e-20	metabolic process	14278	8152	5942	19.0907	14	38.4187	ellipse	1.61e-21	FALSE	8152	612	369
1441	0.00764	exit from mitosis	14278	10458	5	2.11683	14	3.4641	ellipse	0.000735	FALSE	10458	612	3
1442	0.000269	regulation of organelle organization	14278	33043	242	3.5702	14	10.198	ellipse	1.55e-05	FALSE	33043	612	26
1443	2e-05	protein folding	14278	6457	169	4.69963	14	9.59166	ellipse	8.98e-07	FALSE	6457	612	23
1444	0.000269	protein refolding	14278	42026	9	3.5702	14	4.47214	ellipse	1.55e-05	FALSE	42026	612	5
1445	1.98e-31	cellular metabolic process	14278	44237	4975	30.704	14	37.7359	ellipse	2.12e-33	FALSE	44237	612	356
1446	1.62e-22	regulation of cell cycle	14278	51726	447	21.791	14	17.2047	ellipse	2.74e-24	FALSE	51726	612	74
1447	0.515	purine ribonucleotide biosynthetic process	14278	9152	117	0.288369	14	5.2915	ellipse	0.236	FALSE	9152	612	7
1448	1.83e-41	macromolecule metabolic process	14278	43170	4007	40.7387	14	36.3868	ellipse	1.43e-43	FALSE	43170	612	331
1449	0.614	regulation of protein localization	14278	32880	172	0.211521	14	6	ellipse	0.318	FALSE	32880	612	9
1450	5.12e-13	microtubule cytoskeleton organization	14278	226	146	12.2909	14	11.3137	ellipse	1.35e-14	FALSE	226	612	32
1451	0.00105	microtubule organizing center organization	14278	31023	34	2.97985	14	5.65685	ellipse	7.35e-05	FALSE	31023	612	8
1452	1	signaling process	14278	23046	2154	0	14	18	ellipse	0.916	FALSE	23046	612	81
1453	1.32e-28	ribonucleoprotein complex biogenesis	14278	22613	193	27.8784	14	14.8324	ellipse	1.8e-30	FALSE	22613	612	55
1454	1.3e-16	rRNA processing	14278	6364	97	15.8863	14	10.9545	ellipse	3.06e-18	FALSE	6364	612	30
1455	0.00357	maturation of 5.8S rRNA	14278	460	4	2.44719	14	3.4641	ellipse	0.000303	FALSE	460	612	3
1456	3.09e-15	DNA-dependent DNA replication	14278	6261	59	14.5095	14	9.59166	ellipse	7.78e-17	FALSE	6261	612	23
1457	0.0392	translesion synthesis	14278	19985	3	1.40724	14	2.82843	ellipse	0.00535	FALSE	19985	612	2
1458	0.279	nucleobase metabolic process	14278	9112	23	0.55507	14	3.4641	ellipse	0.0735	FALSE	9112	612	3
1459	0.506	regulation of macromolecule biosynthetic process	14278	10556	2877	0.295662	14	22.891	ellipse	0.228	FALSE	10556	612	131
1460	5.94e-05	regulation of DNA replication	14278	6275	75	4.22636	14	7.48331	ellipse	3.04e-06	FALSE	6275	612	14
1461	2.14e-35	cellular component biogenesis	14278	44085	1038	34.6704	14	23.8328	ellipse	2.11e-37	FALSE	44085	612	142
1462	2.15e-18	cellular component assembly	14278	22607	916	17.667	14	20.2978	ellipse	4.53e-20	FALSE	22607	612	103
1463	1	localization	14278	51179	2982	0	14	20	ellipse	0.998	FALSE	51179	612	100
1464	0.601	amine biosynthetic process	14278	9309	86	0.22098	14	4.47214	ellipse	0.309	FALSE	9309	612	5
1465	0.0102	translational initiation	14278	6413	28	1.99048	14	4.89898	ellipse	0.00102	FALSE	6413	612	6
1466	0.00172	transcription, DNA-dependent	14278	6351	290	2.76452	14	10.3923	ellipse	0.000131	FALSE	6351	612	27
1467	0.553	regulation of cellular biosynthetic process	14278	31326	3020	0.257618	14	23.3238	ellipse	0.268	FALSE	31326	612	136
1468	0.279	negative regulation of cellular biosynthetic process	14278	31327	612	0.55507	14	11.6619	ellipse	0.073	FALSE	31327	612	34
1469	4.23e-05	DNA-dependent DNA replication initiation	14278	6270	16	4.37336	14	5.2915	ellipse	2.1e-06	FALSE	6270	612	7
1470	1.63e-64	nucleic acid metabolic process	14278	90304	1456	63.7876	14	29.5296	ellipse	6.73e-68	FALSE	90304	612	218
1471	0.000964	RNA biosynthetic process	14278	32774	294	3.01595	14	10.583	ellipse	6.68e-05	FALSE	32774	612	28
1472	1.95e-07	regulation of DNA metabolic process	14278	51052	131	6.71087	14	9.59166	ellipse	7.31e-09	FALSE	51052	612	23
1473	3.25e-51	cellular nitrogen compound metabolic process	14278	34641	2069	50.4884	14	30.9839	ellipse	1.07e-53	FALSE	34641	612	240
1474	0.179	cellular nitrogen compound biosynthetic process	14278	44271	325	0.747329	14	9.16515	ellipse	0.0405	FALSE	44271	612	21
1475	0.747	sexual reproduction	14278	19953	467	0.126506	14	9.16515	ellipse	0.442	FALSE	19953	612	21
1476	0.279	nucleotide biosynthetic process	14278	9165	176	0.55507	14	6.9282	ellipse	0.0761	FALSE	9165	612	12
1477	0.674	purine nucleotide biosynthetic process	14278	6164	137	0.171039	14	5.2915	ellipse	0.373	FALSE	6164	612	7
1478	5.45e-17	regulation of mitotic cell cycle	14278	7346	175	16.2638	14	12.6491	ellipse	1.26e-18	FALSE	7346	612	40
1479	0.00764	regulation of mitotic spindle organization	14278	60236	5	2.11683	14	3.4641	ellipse	0.000735	FALSE	60236	612	3
1480	1.45e-47	organelle fission	14278	48285	241	46.839	14	17.8885	ellipse	8.37e-50	FALSE	48285	612	80
1481	7.17e-48	nuclear division	14278	280	232	47.1447	14	17.7764	ellipse	3.84e-50	FALSE	280	612	79
1482	9.08e-09	establishment of chromosome localization	14278	51303	17	8.04178	14	6.32456	ellipse	2.89e-10	FALSE	51303	612	10
1483	0.0392	chromosome movement towards spindle pole	14278	51305	3	1.40724	14	2.82843	ellipse	0.00535	FALSE	51305	612	2
1484	0.215	positive regulation of nucleobase, nucleoside, nucleotide and nucleic acid metabolic process	14278	45935	656	0.666774	14	12.1655	ellipse	0.0533	FALSE	45935	612	37
1485	0.223	positive regulation of DNA metabolic process	14278	51054	64	0.652476	14	4.89898	ellipse	0.0557	FALSE	51054	612	6
1486	7.05e-14	ncRNA processing	14278	34470	193	13.1519	14	12.3288	ellipse	1.83e-15	FALSE	34470	612	38
1487	0.0159	tRNA processing	14278	8033	78	1.79914	14	6.32456	ellipse	0.00177	FALSE	8033	612	10
1488	5.48e-05	G2 phase of mitotic cell cycle	14278	85	7	4.26087	14	4.47214	ellipse	2.78e-06	FALSE	85	612	5
1489	0.668	positive regulation of biological process	14278	48518	2208	0.175167	14	19.799	ellipse	0.368	FALSE	48518	612	98
1490	0.353	cellular macromolecule localization	14278	70727	436	0.451654	14	9.79796	ellipse	0.126	FALSE	70727	612	24
1491	0.57	negative regulation of biological process	14278	48519	2021	0.243805	14	19.1833	ellipse	0.279	FALSE	48519	612	92
1492	0.00112	negative regulation of organelle organization	14278	10639	99	2.95123	14	7.48331	ellipse	7.99e-05	FALSE	10639	612	14
1493	0.00764	DNA strand elongation involved in DNA replication	14278	6271	5	2.11683	14	3.4641	ellipse	0.000735	FALSE	6271	612	3
1494	0.0993	positive regulation of metabolic process	14278	9893	1018	1.003	14	15.2315	ellipse	0.0156	FALSE	9893	612	58
1495	0.874	regulation of kinase activity	14278	43549	382	0.0583486	14	8	ellipse	0.575	FALSE	43549	612	16
1496	0.179	positive regulation of organelle organization	14278	10638	91	0.747329	14	5.65685	ellipse	0.0412	FALSE	10638	612	8
1497	3.52e-05	tRNA aminoacylation for protein translation	14278	6418	44	4.45315	14	6.63325	ellipse	1.73e-06	FALSE	6418	612	11
1498	1.41e-15	mitotic sister chromatid segregation	14278	70	36	14.8498	14	8.7178	ellipse	3.38e-17	FALSE	70	612	19
1499	1.86e-06	mitotic metaphase plate congression	14278	7080	11	5.73001	14	5.2915	ellipse	7.3e-08	FALSE	7080	612	7
1500	0.0256	negative regulation of mitosis	14278	45839	15	1.59228	14	4	ellipse	0.00313	FALSE	45839	612	4
1501	0.000403	establishment of RNA localization	14278	51236	101	3.3947	14	7.74597	ellipse	2.49e-05	FALSE	51236	612	15
1502	0.0576	transcription initiation	14278	6352	82	1.2396	14	6	ellipse	0.00832	FALSE	6352	612	9
1503	0.455	heterocycle metabolic process	14278	46483	336	0.342448	14	8.48528	ellipse	0.196	FALSE	46483	612	18
1504	0.021	reciprocal meiotic recombination	14278	7131	23	1.67833	14	4.47214	ellipse	0.00252	FALSE	7131	612	5
1505	0.714	growth	14278	40007	209	0.146559	14	6.32456	ellipse	0.407	FALSE	40007	612	10
1506	0.299	nucleobase, nucleoside and nucleotide biosynthetic process	14278	34404	182	0.524743	14	6.9282	ellipse	0.0921	FALSE	34404	612	12
1507	0.179	multi-organism process	14278	51704	787	0.747329	14	13.2665	ellipse	0.0424	FALSE	51704	612	44
1508	0.00457	interspecies interaction between organisms	14278	44419	327	2.34021	14	10.583	ellipse	0.0004	FALSE	44419	612	28
1509	0.339	maintenance of protein location in cell	14278	32507	59	0.470189	14	4.47214	ellipse	0.108	FALSE	32507	612	5
1510	0.000447	regulation of ubiquitin-protein ligase activity involved in mitotic cell cycle	14278	51439	68	3.3499	14	6.9282	ellipse	2.78e-05	FALSE	51439	612	12
1511	1	secretion	14278	46903	294	0	14	4.47214	ellipse	0.996	FALSE	46903	612	5
1512	0.0101	regulation of S phase of mitotic cell cycle	14278	7090	19	1.99447	14	4.47214	ellipse	0.001	FALSE	7090	612	5
1513	2.07e-05	regulation of microtubule-based process	14278	32886	50	4.68386	14	6.9282	ellipse	9.4e-07	FALSE	32886	612	12
1514	2.7e-15	sister chromatid segregation	14278	819	37	14.5691	14	8.7178	ellipse	6.68e-17	FALSE	819	612	19
1515	0.00357	IMP biosynthetic process	14278	6188	4	2.44719	14	3.4641	ellipse	0.000303	FALSE	6188	612	3
1516	0.0392	'de novo' IMP biosynthetic process	14278	6189	3	1.40724	14	2.82843	ellipse	0.00535	FALSE	6189	612	2
1517	0.509	blastocyst development	14278	1824	39	0.293024	14	3.4641	ellipse	0.233	FALSE	1824	612	3
1518	0.0394	blastocyst growth	14278	1832	9	1.40499	14	3.4641	ellipse	0.00542	FALSE	1832	612	3
1519	1	response to chemical stimulus	14278	42221	1465	0	14	13.2665	ellipse	0.997	FALSE	42221	612	44
1520	0.401	response to toxin	14278	9636	65	0.39702	14	4.47214	ellipse	0.146	FALSE	9636	612	5
1521	3.9e-57	nucleobase, nucleoside, nucleotide and nucleic acid metabolic process	14278	6139	1778	56.4089	14	30.3315	ellipse	8.04e-60	FALSE	6139	612	230
1522	0.299	nucleobase, nucleoside, nucleotide and nucleic acid biosynthetic process	14278	34654	182	0.524743	14	6.9282	ellipse	0.0921	FALSE	34654	612	12
1523	0.0392	pore complex assembly	14278	46931	3	1.40724	14	2.82843	ellipse	0.00535	FALSE	46931	612	2
1524	1	intracellular signal transduction	14278	35556	832	0	14	10.198	ellipse	0.968	FALSE	35556	612	26
1525	0.272	second-messenger-mediated signaling	14278	19932	230	0.565467	14	7.74597	ellipse	0.0702	FALSE	19932	612	15
1526	3.37e-28	biosynthetic process	14278	9058	1789	27.4719	14	26.8328	ellipse	4.87e-30	FALSE	9058	612	180
1527	0.0656	pigment biosynthetic process	14278	46148	43	1.18292	14	4.89898	ellipse	0.00956	FALSE	46148	612	6
1528	1.9e-30	DNA conformation change	14278	71103	144	29.7216	14	14.1421	ellipse	2.27e-32	FALSE	71103	612	50
1529	2.55e-26	DNA packaging	14278	6323	123	25.594	14	13.1149	ellipse	4.1e-28	FALSE	6323	612	43
1530	1.22e-05	G2/M transition checkpoint	14278	31576	25	4.91406	14	6	ellipse	5.08e-07	FALSE	31576	612	9
1531	0.0394	DNA ligation	14278	6266	9	1.40499	14	3.4641	ellipse	0.00542	FALSE	6266	612	3
1532	0.76	purine nucleotide metabolic process	14278	6163	171	0.119085	14	5.65685	ellipse	0.452	FALSE	6163	612	8
1533	0.000403	RNA transport	14278	50658	101	3.3947	14	7.74597	ellipse	2.49e-05	FALSE	50658	612	15
1534	1.61e-12	spindle organization	14278	7051	49	11.7923	14	8.7178	ellipse	4.39e-14	FALSE	7051	612	19
1535	0.000789	mitotic cell cycle spindle checkpoint	14278	71174	11	3.10319	14	4.47214	ellipse	5.3e-05	FALSE	71174	612	5
1536	0.00617	mitotic cell cycle spindle assembly checkpoint	14278	7094	10	2.20947	14	4	ellipse	0.000571	FALSE	7094	612	4
1537	0.0392	ribosomal protein import into nucleus	14278	6610	3	1.40724	14	2.82843	ellipse	0.00535	FALSE	6610	612	2
1538	0.121	sister chromatid cohesion	14278	7062	14	0.918	14	3.4641	ellipse	0.02	FALSE	7062	612	3
1539	0.0392	meiotic sister chromatid cohesion	14278	51177	3	1.40724	14	2.82843	ellipse	0.00535	FALSE	51177	612	2
1540	0.00717	regulation of translational initiation	14278	6446	46	2.14472	14	5.65685	ellipse	0.000671	FALSE	6446	612	8
1541	0.0297	regulation of translational initiation in response to stress	14278	43558	8	1.52767	14	3.4641	ellipse	0.00373	FALSE	43558	612	3
1542	2.47e-29	ribosome biogenesis	14278	42254	131	28.6079	14	13.7113	ellipse	3.15e-31	FALSE	42254	612	47
1543	0.0159	ribosomal subunit export from nucleus	14278	54	2	1.79914	14	2.82843	ellipse	0.00183	FALSE	54	612	2
1544	0.179	nucleus organization	14278	6997	31	0.747329	14	4	ellipse	0.042	FALSE	6997	612	4
1545	0.914	response to organic cyclic substance	14278	14070	150	0.0392707	14	4.89898	ellipse	0.626	FALSE	14070	612	6
1546	0.0159	response to genistein	14278	33595	2	1.79914	14	2.82843	ellipse	0.00183	FALSE	33595	612	2
1547	0.881	cellular ketone metabolic process	14278	42180	576	0.0552496	14	9.79796	ellipse	0.588	FALSE	42180	612	24
1548	1	multicellular organismal process	14278	32501	4372	0	14	20.4939	ellipse	1	FALSE	32501	612	105
1549	0.0392	activation of anaphase-promoting complex activity	14278	51488	3	1.40724	14	2.82843	ellipse	0.00535	FALSE	51488	612	2
1550	0.175	pigment metabolic process	14278	42440	56	0.756607	14	4.89898	ellipse	0.032	FALSE	42440	612	6
1551	0.0159	mitotic chromosome movement towards spindle pole	14278	7079	2	1.79914	14	2.82843	ellipse	0.00183	FALSE	7079	612	2
1552	0.00122	spindle assembly checkpoint	14278	71173	12	2.91304	14	4.47214	ellipse	8.77e-05	FALSE	71173	612	5
1553	2.51e-28	chromosome segregation	14278	7059	83	27.5997	14	12.3288	ellipse	3.53e-30	FALSE	7059	612	38
1554	5.08e-19	nucleosome assembly	14278	6334	88	18.2943	14	11.1355	ellipse	1.05e-20	FALSE	6334	612	31
1555	0.0159	DNA replication-dependent nucleosome assembly	14278	6335	2	1.79914	14	2.82843	ellipse	0.00183	FALSE	6335	612	2
1556	3.92e-31	cellular biosynthetic process	14278	44249	1679	30.4069	14	26.7582	ellipse	4.36e-33	FALSE	44249	612	179
1557	0.213	negative regulation of macromolecule biosynthetic process	14278	10558	594	0.671866	14	11.6619	ellipse	0.0526	FALSE	10558	612	34
1558	0.644	regulation of transferase activity	14278	51338	397	0.190842	14	8.7178	ellipse	0.343	FALSE	51338	612	19
1559	0.00475	positive regulation of cell cycle process	14278	90068	43	2.32348	14	5.65685	ellipse	0.000418	FALSE	90068	612	8
1560	3.58e-07	DNA damage response, signal transduction	14278	42770	94	6.44572	14	8.7178	ellipse	1.37e-08	FALSE	42770	612	19
1561	0.00617	DNA damage response, signal transduction resulting in transcription	14278	42772	10	2.20947	14	4	ellipse	0.000571	FALSE	42772	612	4
1562	0.905	cellular catabolic process	14278	44248	775	0.0432156	14	11.3137	ellipse	0.614	FALSE	44248	612	32
1563	1.27e-45	cell division	14278	51301	315	44.8952	14	18.7617	ellipse	8.4e-48	FALSE	51301	612	88
1564	0.0297	posttranscriptional regulation of gene expression	14278	10608	241	1.52767	14	8.94427	ellipse	0.00369	FALSE	10608	612	20
1565	0.155	regulation of translation	14278	6417	150	0.809556	14	6.9282	ellipse	0.0278	FALSE	6417	612	12
1566	0.00256	protein complex localization	14278	31503	8	2.59177	14	4	ellipse	0.000204	FALSE	31503	612	4
1567	1.95e-05	G2/M transition DNA damage checkpoint	14278	31572	20	4.71042	14	5.65685	ellipse	8.68e-07	FALSE	31572	612	8
1568	0.546	DNA modification	14278	6304	41	0.262916	14	3.4641	ellipse	0.256	FALSE	6304	612	3
1569	0.00357	maturation of 5.8S rRNA from tricistronic rRNA transcript (SSU-rRNA, 5.8S rRNA, LSU-rRNA)	14278	466	4	2.44719	14	3.4641	ellipse	0.000303	FALSE	466	612	3
1570	0.604	nucleoside phosphate metabolic process	14278	6753	279	0.218885	14	7.48331	ellipse	0.311	FALSE	6753	612	14
1571	0.604	nucleotide metabolic process	14278	9117	279	0.218885	14	7.48331	ellipse	0.311	FALSE	9117	612	14
1572	0.0159	endonucleolytic cleavage in 5'-ETS of tricistronic rRNA transcript (SSU-rRNA, 5.8S rRNA, LSU-rRNA)	14278	480	2	1.79914	14	2.82843	ellipse	0.00183	FALSE	480	612	2
1573	0.0297	response to insecticide	14278	17085	8	1.52767	14	3.4641	ellipse	0.00373	FALSE	17085	612	3
1574	0.286	negative regulation of biosynthetic process	14278	9890	622	0.542887	14	11.6619	ellipse	0.0865	FALSE	9890	612	34
1575	1	embryonic development ending in birth or egg hatching	14278	9792	365	0	14	6.32456	ellipse	0.954	FALSE	9792	612	10
1576	1	chordate embryonic development	14278	43009	361	0	14	6	ellipse	0.975	FALSE	43009	612	9
1577	0.455	regulation of nucleobase, nucleoside, nucleotide and nucleic acid metabolic process	14278	19219	3012	0.342448	14	23.4947	ellipse	0.197	FALSE	19219	612	138
1578	0.225	negative regulation of nucleobase, nucleoside, nucleotide and nucleic acid metabolic process	14278	45934	557	0.64854	14	11.3137	ellipse	0.0564	FALSE	45934	612	32
1579	8.49e-05	DNA unwinding involved in replication	14278	6268	12	4.07115	14	4.89898	ellipse	4.48e-06	FALSE	6268	612	6
1580	0.0159	negative regulation of sister chromatid cohesion	14278	45875	2	1.79914	14	2.82843	ellipse	0.00183	FALSE	45875	612	2
1581	0.00775	nucleotide-excision repair	14278	6289	58	2.11073	14	6	ellipse	0.000748	FALSE	6289	612	9
1582	9.94e-08	chromosome condensation	14278	30261	26	7.00279	14	6.63325	ellipse	3.53e-09	FALSE	30261	612	11
1583	0.179	protein polymerization	14278	51258	45	0.747329	14	4.47214	ellipse	0.0424	FALSE	51258	612	5
1584	2.08e-05	cellular component disassembly	14278	22411	59	4.68153	14	7.2111	ellipse	9.53e-07	FALSE	22411	612	13
1585	0.00139	chromatin disassembly	14278	31498	7	2.85707	14	4	ellipse	0.000105	FALSE	31498	612	4
1586	0.121	regulation of cytoskeleton organization	14278	51493	143	0.918	14	6.9282	ellipse	0.02	FALSE	51493	612	12
1587	0.611	positive regulation of cytoskeleton organization	14278	51495	46	0.21426	14	3.4641	ellipse	0.315	FALSE	51495	612	3
1588	0.182	positive regulation of cellular protein metabolic process	14278	32270	290	0.739177	14	8.7178	ellipse	0.0442	FALSE	32270	612	19
1589	0.734	negative regulation of molecular function	14278	44092	373	0.134188	14	8.24621	ellipse	0.433	FALSE	44092	612	17
1590	0.593	negative regulation of catalytic activity	14278	43086	299	0.226775	14	7.74597	ellipse	0.302	FALSE	43086	612	15
1591	7.17e-48	mitosis	14278	7067	232	47.1447	14	17.7764	ellipse	3.84e-50	FALSE	7067	612	79
1592	0.00357	mitotic metaphase	14278	89	4	2.44719	14	3.4641	ellipse	0.000303	FALSE	89	612	3
1593	0.93	reproduction	14278	3	811	0.0314062	14	11.4891	ellipse	0.649	FALSE	3	612	33
1594	0.00357	negative regulation of mammary gland epithelial cell proliferation	14278	33600	4	2.44719	14	3.4641	ellipse	0.000303	FALSE	33600	612	3
1595	0.0159	rRNA 5'-end processing	14278	967	2	1.79914	14	2.82843	ellipse	0.00183	FALSE	967	612	2
1596	0.0159	endonucleolytic cleavage to generate mature 5'-end of SSU-rRNA from (SSU-rRNA, 5.8S rRNA, LSU-rRNA)	14278	472	2	1.79914	14	2.82843	ellipse	0.00183	FALSE	472	612	2
1597	4.7e-17	rRNA metabolic process	14278	16072	101	16.3282	14	11.1355	ellipse	1.07e-18	FALSE	16072	612	31
1598	0.0159	cleavage involved in rRNA processing	14278	469	2	1.79914	14	2.82843	ellipse	0.00183	FALSE	469	612	2
1599	1	cell development	14278	48468	633	0	14	8.7178	ellipse	0.964	FALSE	48468	612	19
1600	0.179	polyamine biosynthetic process	14278	6596	8	0.747329	14	2.82843	ellipse	0.0433	FALSE	6596	612	2
1601	0.00617	female meiosis	14278	7143	10	2.20947	14	4	ellipse	0.000571	FALSE	7143	612	4
1602	0.0392	female meiosis I	14278	7144	3	1.40724	14	2.82843	ellipse	0.00535	FALSE	7144	612	2
1603	0.455	protein oligomerization	14278	51259	190	0.342448	14	6.63325	ellipse	0.193	FALSE	51259	612	11
1604	0.179	protein tetramerization	14278	51262	45	0.747329	14	4.47214	ellipse	0.0424	FALSE	51262	612	5
1605	0.589	amine metabolic process	14278	9308	408	0.230241	14	8.94427	ellipse	0.3	FALSE	9308	612	20
1606	0.179	cellular amine metabolic process	14278	44106	308	0.747329	14	8.94427	ellipse	0.0429	FALSE	44106	612	20
1607	0.179	positive regulation of nitrogen compound metabolic process	14278	51173	677	0.747329	14	12.49	ellipse	0.0369	FALSE	51173	612	39
1608	0.0159	telomere organization	14278	32200	31	1.79914	14	4.89898	ellipse	0.00178	FALSE	32200	612	6
1609	0.0138	DNA strand elongation	14278	22616	6	1.86044	14	3.4641	ellipse	0.00142	FALSE	22616	612	3
1610	0.0477	proteasomal ubiquitin-dependent protein catabolic process	14278	43161	139	1.32145	14	7.2111	ellipse	0.00673	FALSE	43161	612	13
1611	1	signaling	14278	23052	3128	0	14	20.4939	ellipse	0.999	FALSE	23052	612	105
1612	0.00373	anaphase-promoting complex-dependent proteasomal ubiquitin-dependent protein catabolic process	14278	31145	63	2.42777	14	6.32456	ellipse	0.000319	FALSE	31145	612	10
1613	6.43e-05	protein metabolic process	14278	19538	2606	4.19202	14	24.98	ellipse	3.37e-06	FALSE	19538	612	156
1614	1	proteolysis	14278	6508	729	0	14	10.198	ellipse	0.861	FALSE	6508	612	26
1615	3.05e-07	metaphase plate congression	14278	51310	13	6.51531	14	5.65685	ellipse	1.16e-08	FALSE	51310	612	8
1616	0.0285	RNA catabolic process	14278	6401	72	1.54475	14	6	ellipse	0.00352	FALSE	6401	612	9
1617	0.0586	positive regulation of cellular metabolic process	14278	31325	966	1.23204	14	15.0997	ellipse	0.00849	FALSE	31325	612	57
1618	0.0832	nucleobase biosynthetic process	14278	46112	12	1.08	14	3.4641	ellipse	0.0129	FALSE	46112	612	3
1619	0.0297	purine base biosynthetic process	14278	9113	8	1.52767	14	3.4641	ellipse	0.00373	FALSE	9113	612	3
1620	2.33e-15	cellular response to stress	14278	33554	620	14.633	14	17.4356	ellipse	5.67e-17	FALSE	33554	612	76
1621	3.02e-22	response to DNA damage stimulus	14278	6974	396	21.5201	14	16.6132	ellipse	5.23e-24	FALSE	6974	612	69
1622	3.52e-05	tRNA aminoacylation	14278	43039	44	4.45315	14	6.63325	ellipse	1.73e-06	FALSE	43039	612	11
1623	0.331	regulation of primary metabolic process	14278	80090	3552	0.480732	14	25.7682	ellipse	0.103	FALSE	80090	612	166
1624	0.179	regulation of protein metabolic process	14278	51246	635	0.747329	14	12.1655	ellipse	0.0358	FALSE	51246	612	37
1625	0.0944	negative regulation of protein modification process	14278	31400	137	1.02515	14	6.9282	ellipse	0.0147	FALSE	31400	612	12
1626	0.00357	IMP metabolic process	14278	46040	4	2.44719	14	3.4641	ellipse	0.000303	FALSE	46040	612	3
1627	0.439	regulation of nitrogen compound metabolic process	14278	51171	3038	0.357461	14	23.6643	ellipse	0.174	FALSE	51171	612	140
1628	0.000111	regulation of nuclear division	14278	51783	59	3.95494	14	6.9282	ellipse	6.09e-06	FALSE	51783	612	12
1629	0.00139	regulation of centrosome duplication	14278	10824	7	2.85707	14	4	ellipse	0.000105	FALSE	10824	612	4
1630	0.0392	negative regulation of centrosome duplication	14278	10826	3	1.40724	14	2.82843	ellipse	0.00535	FALSE	10826	612	2
1631	5.48e-05	G2 phase	14278	51319	7	4.26087	14	4.47214	ellipse	2.78e-06	FALSE	51319	612	5
1632	1	response to stimulus	14278	50896	3633	0	14	23.3238	ellipse	0.974	FALSE	50896	612	136
1633	1.02e-59	M phase	14278	279	352	58.9908	14	20.6882	ellipse	1.69e-62	FALSE	279	612	107
1634	0.479	protein localization in nucleus	14278	34504	93	0.320099	14	4.89898	ellipse	0.209	FALSE	34504	612	6
1635	0.0766	negative regulation of cellular protein metabolic process	14278	32269	199	1.11589	14	8	ellipse	0.0118	FALSE	32269	612	16
1636	0.00475	response to X-ray	14278	10165	16	2.32348	14	4.47214	ellipse	0.000419	FALSE	10165	612	5
1637	0.0144	telomere maintenance	14278	723	30	1.84218	14	4.89898	ellipse	0.00149	FALSE	723	612	6
1638	5.68e-13	microtubule-based process	14278	7017	248	12.2456	14	12.9615	ellipse	1.52e-14	FALSE	7017	612	42
1639	4.13e-06	mitotic chromosome condensation	14278	7076	12	5.38409	14	5.2915	ellipse	1.69e-07	FALSE	7076	612	7
1640	2.61e-06	mitotic spindle organization	14278	7052	16	5.58362	14	5.65685	ellipse	1.03e-07	FALSE	7052	612	8
1641	0.0138	metaphase	14278	51323	6	1.86044	14	3.4641	ellipse	0.00142	FALSE	51323	612	3
1642	0.411	regulation of proteolysis	14278	30162	66	0.385649	14	4.47214	ellipse	0.152	FALSE	30162	612	5
1643	0.438	maintenance of protein location	14278	45185	69	0.358314	14	4.47214	ellipse	0.173	FALSE	45185	612	5
1644	0.248	maintenance of location in cell	14278	51651	66	0.605868	14	4.89898	ellipse	0.063	FALSE	51651	612	6
1645	1.91e-19	chromatin assembly	14278	31497	92	18.7181	14	11.3137	ellipse	3.87e-21	FALSE	31497	612	32
1646	0.00617	male meiosis I	14278	7141	10	2.20947	14	4	ellipse	0.000571	FALSE	7141	612	4
1647	0.855	positive regulation of molecular function	14278	44093	637	0.0680014	14	10.3923	ellipse	0.553	FALSE	44093	612	27
1648	0.0394	regulation of translation in response to stress	14278	43555	9	1.40499	14	3.4641	ellipse	0.00542	FALSE	43555	612	3
1649	0.000582	regulation of ubiquitin-protein ligase activity	14278	51438	81	3.23539	14	7.2111	ellipse	3.72e-05	FALSE	51438	612	13
1650	0.00104	regulation of DNA-dependent DNA replication	14278	90329	18	2.9848	14	4.89898	ellipse	7.22e-05	FALSE	90329	612	6
1651	0.000789	regulation of DNA-dependent DNA replication initiation	14278	30174	11	3.10319	14	4.47214	ellipse	5.3e-05	FALSE	30174	612	5
1652	0.0159	regulation of ubiquitin homeostasis	14278	10993	2	1.79914	14	2.82843	ellipse	0.00183	FALSE	10993	612	2
1653	0.0159	free ubiquitin chain polymerization	14278	10994	2	1.79914	14	2.82843	ellipse	0.00183	FALSE	10994	612	2
1654	2.37e-26	primary metabolic process	14278	44238	5271	25.6259	14	37.7889	ellipse	3.71e-28	FALSE	44238	612	357
1655	0.446	regulation of gene expression	14278	10468	2928	0.350996	14	23.2379	ellipse	0.178	FALSE	10468	612	135
1656	0.0454	positive regulation of DNA repair	14278	45739	18	1.34318	14	4	ellipse	0.00633	FALSE	45739	612	4
1657	0.0201	inner cell mass cell proliferation	14278	1833	7	1.69589	14	3.4641	ellipse	0.00241	FALSE	1833	612	3
1658	0.00764	nuclear pore organization	14278	6999	5	2.11683	14	3.4641	ellipse	0.000735	FALSE	6999	612	3
1659	0.00381	male meiosis	14278	7140	23	2.41918	14	4.89898	ellipse	0.000327	FALSE	7140	612	6
1660	0.0137	nucleic acid phosphodiester bond hydrolysis	14278	90305	40	1.86384	14	5.2915	ellipse	0.00139	FALSE	90305	612	7
1661	0.337	DNA alkylation	14278	6305	27	0.471872	14	3.4641	ellipse	0.107	FALSE	6305	612	3
1662	1.61e-42	macromolecule biosynthetic process	14278	9059	1051	41.7939	14	24.8193	ellipse	1.19e-44	FALSE	9059	612	154
1663	0.0253	somatic diversification of immune receptors	14278	2200	24	1.59669	14	4.47214	ellipse	0.00307	FALSE	2200	612	5
1664	0.00961	methylation	14278	32259	72	2.01735	14	6.32456	ellipse	0.000947	FALSE	32259	612	10
1665	0.00139	protein-DNA complex disassembly	14278	32986	7	2.85707	14	4	ellipse	0.000105	FALSE	32986	612	4
1666	0.00139	nucleosome disassembly	14278	6337	7	2.85707	14	4	ellipse	0.000105	FALSE	6337	612	4
1667	0.309	germ cell development	14278	7281	91	0.510152	14	5.2915	ellipse	0.0953	FALSE	7281	612	7
1668	1.1e-11	chromatin organization	14278	6325	418	10.9567	14	14.6969	ellipse	3.05e-13	FALSE	6325	612	54
1669	7.92e-20	chromatin assembly or disassembly	14278	6333	132	19.1015	14	12.3288	ellipse	1.53e-21	FALSE	6333	612	38
1670	0.122	negative regulation of protein metabolic process	14278	51248	212	0.912314	14	8	ellipse	0.0203	FALSE	51248	612	16
1671	0.000206	cell proliferation	14278	8283	436	3.6871	14	12.49	ellipse	1.14e-05	FALSE	8283	612	39
1672	0.0159	interleukin-2 secretion	14278	70970	2	1.79914	14	2.82843	ellipse	0.00183	FALSE	70970	612	2
1673	1.64e-08	protein complex assembly	14278	6461	507	7.78451	14	14.6969	ellipse	5.56e-10	FALSE	6461	612	54
1674	0.347	establishment of protein localization	14278	45184	766	0.459984	14	12.6491	ellipse	0.113	FALSE	45184	612	40
1675	0.416	maintenance of location	14278	51235	86	0.381303	14	4.89898	ellipse	0.163	FALSE	51235	612	6
1676	0.806	positive regulation of catalytic activity	14278	43085	552	0.0936764	14	9.79796	ellipse	0.502	FALSE	43085	612	24
1677	0.00764	response to stress	14278	6950	1775	2.11683	14	20.2978	ellipse	0.000724	FALSE	6950	612	103
1678	1	secretion by cell	14278	32940	205	0	14	4.47214	ellipse	0.943	FALSE	32940	612	5
1679	1	membrane organization	14278	61024	383	0	14	5.65685	ellipse	0.994	FALSE	61024	612	8
1680	0.481	regulation of protein catabolic process	14278	42176	74	0.318302	14	4.47214	ellipse	0.211	FALSE	42176	612	5
1681	5.44e-48	nitrogen compound metabolic process	14278	6807	2187	47.2647	14	31.1127	ellipse	2.47e-50	FALSE	6807	612	242
1682	0.958	response to organic substance	14278	10033	869	0.018775	14	11.8322	ellipse	0.676	FALSE	10033	612	35
1683	3.58e-63	cell cycle	14278	7049	796	62.4466	14	25.2982	ellipse	2.95e-66	FALSE	7049	612	160
1684	0.0297	microtubule polymerization or depolymerization	14278	31109	8	1.52767	14	3.4641	ellipse	0.00373	FALSE	31109	612	3
1685	0.0159	positive regulation of attachment of spindle microtubules to kinetochore	14278	51987	2	1.79914	14	2.82843	ellipse	0.00183	FALSE	51987	612	2
1686	0.337	regulation of protein modification process	14278	31399	366	0.471872	14	9.16515	ellipse	0.107	FALSE	31399	612	21
1687	0.583	cytokine production	14278	1816	44	0.234224	14	3.4641	ellipse	0.292	FALSE	1816	612	3
1688	0.104	interleukin-2 production	14278	32623	5	0.98278	14	2.82843	ellipse	0.0168	FALSE	32623	612	2
1689	0.584	immune system development	14278	2520	276	0.233399	14	7.48331	ellipse	0.297	FALSE	2520	612	14
1690	0.000215	phosphoinositide-mediated signaling	14278	48015	84	3.66809	14	7.48331	ellipse	1.2e-05	FALSE	48015	612	14
1691	0.0454	mRNA 3'-end processing	14278	31124	18	1.34318	14	4	ellipse	0.00633	FALSE	31124	612	4
1692	0.14	purine base metabolic process	14278	6144	15	0.855193	14	3.4641	ellipse	0.0243	FALSE	6144	612	3
1693	0.0124	regulation of exit from mitosis	14278	7096	12	1.90562	14	4	ellipse	0.00126	FALSE	7096	612	4
1694	0.000546	nucleobase, nucleoside, nucleotide and nucleic acid transport	14278	15931	116	3.26295	14	8	ellipse	3.45e-05	FALSE	15931	612	16
1695	0.000403	nucleic acid transport	14278	50657	101	3.3947	14	7.74597	ellipse	2.49e-05	FALSE	50657	612	15
1696	0.0477	proteasomal protein catabolic process	14278	10498	139	1.32145	14	7.2111	ellipse	0.00673	FALSE	10498	612	13
1697	0.0123	DNA damage response, signal transduction by p53 class mediator	14278	30330	29	1.90922	14	4.89898	ellipse	0.00124	FALSE	30330	612	6
1698	0.00617	DNA damage response, signal transduction by p53 class mediator resulting in transcription of p21 class mediator	14278	6978	10	2.20947	14	4	ellipse	0.000571	FALSE	6978	612	4
1699	0.0159	positive regulation of chromosome segregation	14278	51984	2	1.79914	14	2.82843	ellipse	0.00183	FALSE	51984	612	2
1700	0.082	nucleoside monophosphate metabolic process	14278	9123	59	1.08605	14	5.2915	ellipse	0.0127	FALSE	9123	612	7
1701	0.0256	negative regulation of nuclear division	14278	51784	15	1.59228	14	4	ellipse	0.00313	FALSE	51784	612	4
1702	0.00595	regulation of DNA repair	14278	6282	25	2.22521	14	4.89898	ellipse	0.000533	FALSE	6282	612	6
1703	4.93e-09	cellular response to stimulus	14278	51716	987	8.30685	14	18.5472	ellipse	1.51e-10	FALSE	51716	612	86
1704	0.864	organic acid metabolic process	14278	6082	569	0.0632822	14	9.79796	ellipse	0.563	FALSE	6082	612	24
1705	0.00256	regulation of centrosome cycle	14278	46605	8	2.59177	14	4	ellipse	0.000204	FALSE	46605	612	4
1706	0.0159	ncRNA 5'-end processing	14278	34471	2	1.79914	14	2.82843	ellipse	0.00183	FALSE	34471	612	2
1707	0.000761	nucleotide-excision repair, DNA gap filling	14278	6297	17	3.11859	14	4.89898	ellipse	4.99e-05	FALSE	6297	612	6
1708	0.00139	purine nucleoside monophosphate metabolic process	14278	9126	19	2.85707	14	4.89898	ellipse	0.000102	FALSE	9126	612	6
1709	0.979	regulation of phosphorus metabolic process	14278	51174	542	0.00900716	14	9.16515	ellipse	0.716	FALSE	51174	612	21
1710	0.312	modification-dependent macromolecule catabolic process	14278	43632	281	0.505248	14	8.24621	ellipse	0.0968	FALSE	43632	612	17
1711	0.0377	negative regulation of ubiquitin-protein ligase activity involved in mitotic cell cycle	14278	51436	62	1.42353	14	5.65685	ellipse	0.00478	FALSE	51436	612	8
1712	1	regulation of catabolic process	14278	9894	281	0	14	5.65685	ellipse	0.919	FALSE	9894	612	8
1713	1.64e-08	protein complex biogenesis	14278	70271	507	7.78451	14	14.6969	ellipse	5.56e-10	FALSE	70271	612	54
1714	1.79e-07	mRNA metabolic process	14278	16071	368	6.74638	14	12.9615	ellipse	6.66e-09	FALSE	16071	612	42
1715	0.0392	RNA 5'-end processing	14278	966	3	1.40724	14	2.82843	ellipse	0.00535	FALSE	966	612	2
1716	1.95e-05	recombinational repair	14278	725	20	4.71042	14	5.65685	ellipse	8.68e-07	FALSE	725	612	8
1717	1.95e-05	double-strand break repair via homologous recombination	14278	724	20	4.71042	14	5.65685	ellipse	8.68e-07	FALSE	724	612	8
1718	8.5e-09	mitotic cell cycle checkpoint	14278	7093	52	8.07033	14	8	ellipse	2.63e-10	FALSE	7093	612	16
1719	0.846	developmental growth	14278	48589	114	0.0724569	14	4.47214	ellipse	0.543	FALSE	48589	612	5
1720	0.958	regulation of homeostatic process	14278	32844	133	0.018775	14	4.47214	ellipse	0.68	FALSE	32844	612	5
1721	0.199	protein localization	14278	8104	920	0.701476	14	14.1421	ellipse	0.0487	FALSE	8104	612	50
1722	1.25e-05	tRNA metabolic process	14278	6399	117	4.90385	14	8.7178	ellipse	5.25e-07	FALSE	6399	612	19
1723	0.347	cellular protein localization	14278	34613	433	0.459984	14	9.79796	ellipse	0.119	FALSE	34613	612	24
1724	0.347	protein localization in organelle	14278	33365	151	0.459984	14	6.32456	ellipse	0.114	FALSE	33365	612	10
1725	0.979	in utero embryonic development	14278	1701	217	0.00900716	14	5.65685	ellipse	0.718	FALSE	1701	612	8
1726	0.783	positive regulation of cellular component organization	14278	51130	222	0.106338	14	6.32456	ellipse	0.482	FALSE	51130	612	10
1727	0.0392	regulation of attachment of spindle microtubules to kinetochore	14278	51988	3	1.40724	14	2.82843	ellipse	0.00535	FALSE	51988	612	2
1728	0.0392	histone mRNA metabolic process	14278	8334	17	1.40724	14	4	ellipse	0.00509	FALSE	8334	612	4
1729	0.279	female gamete generation	14278	7292	69	0.55507	14	4.89898	ellipse	0.0748	FALSE	7292	612	6
1730	9.56e-05	RNA splicing, via transesterification reactions with bulged adenosine as nucleophile	14278	377	89	4.01948	14	7.74597	ellipse	5.13e-06	FALSE	377	612	15
1731	0.908	carboxylic acid metabolic process	14278	19752	562	0.0420419	14	9.59166	ellipse	0.622	FALSE	19752	612	23
1732	0.0672	cellular amino acid metabolic process	14278	6520	229	1.17268	14	8.48528	ellipse	0.00981	FALSE	6520	612	18
1733	0.908	oxoacid metabolic process	14278	43436	562	0.0420419	14	9.59166	ellipse	0.622	FALSE	43436	612	23
1734	0.11	positive regulation of nuclear division	14278	51785	24	0.960464	14	4	ellipse	0.0179	FALSE	51785	612	4
1735	0.000912	regulation of S phase	14278	33261	25	3.04007	14	5.2915	ellipse	6.28e-05	FALSE	33261	612	7
1736	2.31e-05	regulation of chromosome segregation	14278	51983	10	4.63599	14	4.89898	ellipse	1.1e-06	FALSE	51983	612	6
1737	1.22e-09	RNA splicing	14278	8380	286	8.91214	14	12.6491	ellipse	3.54e-11	FALSE	8380	612	40
1738	1.31e-07	RNA splicing, via transesterification reactions	14278	375	98	6.88423	14	8.94427	ellipse	4.79e-09	FALSE	375	612	20
1739	0.0493	negative regulation of ubiquitin-protein ligase activity	14278	51444	66	1.30747	14	5.65685	ellipse	0.00699	FALSE	51444	612	8
1740	0.00886	spindle localization	14278	51653	11	2.05239	14	4	ellipse	0.000867	FALSE	51653	612	4
1741	0.02	non-recombinational repair	14278	726	14	1.69975	14	4	ellipse	0.00237	FALSE	726	612	4
1742	0.0477	nucleoside monophosphate biosynthetic process	14278	9124	40	1.32145	14	4.89898	ellipse	0.0067	FALSE	9124	612	6
1743	1	signal transmission	14278	23060	2154	0	14	18	ellipse	0.916	FALSE	23060	612	81
1744	0.159	protein import	14278	17038	117	0.798626	14	6.32456	ellipse	0.0287	FALSE	17038	612	10
1745	0.00764	protein localization to kinetochore	14278	34501	5	2.11683	14	3.4641	ellipse	0.000735	FALSE	34501	612	3
1746	3.52e-05	amino acid activation	14278	43038	44	4.45315	14	6.63325	ellipse	1.73e-06	FALSE	43038	612	11
1747	0.00357	mitochondrial outer membrane translocase complex assembly	14278	70096	4	2.44719	14	3.4641	ellipse	0.000303	FALSE	70096	612	3
1748	0.594	regulation of biosynthetic process	14278	9889	3044	0.226244	14	23.3238	ellipse	0.304	FALSE	9889	612	136
1749	0.647	regulation of gene expression, epigenetic	14278	40029	91	0.18898	14	4.47214	ellipse	0.351	FALSE	40029	612	5
1750	0.000268	nuclear transport	14278	51169	146	3.57246	14	8.7178	ellipse	1.52e-05	FALSE	51169	612	19
1751	0.000272	attachment of spindle microtubules to kinetochore	14278	8608	5	3.56566	14	4	ellipse	1.62e-05	FALSE	8608	612	4
1752	1	embryonic development	14278	9790	602	0	14	7.74597	ellipse	0.994	FALSE	9790	612	15
1753	0.88	cellular aromatic compound metabolic process	14278	6725	144	0.055637	14	4.89898	ellipse	0.587	FALSE	6725	612	6
1754	0.0392	spermidine biosynthetic process	14278	8295	3	1.40724	14	2.82843	ellipse	0.00535	FALSE	8295	612	2
1755	1	cellular membrane organization	14278	16044	382	0	14	5.65685	ellipse	0.994	FALSE	16044	612	8
1756	0.0159	ribosomal small subunit export from nucleus	14278	56	2	1.79914	14	2.82843	ellipse	0.00183	FALSE	56	612	2
1757	9.29e-39	DNA replication	14278	6260	187	38.0322	14	16	ellipse	8.43e-41	FALSE	6260	612	64
1758	0.0953	chromatin modification	14278	16568	311	1.02078	14	9.38083	ellipse	0.0149	FALSE	16568	612	22
1759	0.542	developmental maturation	14278	21700	99	0.266256	14	4.89898	ellipse	0.251	FALSE	21700	612	6
1760	0.0392	regulation of centriole replication	14278	46599	3	1.40724	14	2.82843	ellipse	0.00535	FALSE	46599	612	2
1761	0.42	regulation of cell division	14278	51302	50	0.376457	14	4	ellipse	0.166	FALSE	51302	612	4
1762	0.000789	ribosomal large subunit biogenesis	14278	42273	11	3.10319	14	4.47214	ellipse	5.3e-05	FALSE	42273	612	5
1763	0.312	protein heterooligomerization	14278	51291	57	0.505356	14	4.47214	ellipse	0.0965	FALSE	51291	612	5
1764	0.000761	cytoskeleton organization	14278	7010	449	3.11859	14	12.3288	ellipse	5.02e-05	FALSE	7010	612	38
1765	0.02	ribosomal small subunit biogenesis	14278	42274	14	1.69975	14	4	ellipse	0.00237	FALSE	42274	612	4
1766	0.979	regulation of phosphorylation	14278	42325	518	0.00900716	14	8.94427	ellipse	0.718	FALSE	42325	612	20
1767	0.00552	mRNA transport	14278	51028	91	2.25809	14	6.9282	ellipse	0.000492	FALSE	51028	612	12
1768	0.0201	protein heterotetramerization	14278	51290	7	1.69589	14	3.4641	ellipse	0.00241	FALSE	51290	612	3
1769	0.979	regulation of phosphate metabolic process	14278	19220	542	0.00900716	14	9.16515	ellipse	0.716	FALSE	19220	612	21
1770	0.00312	microtubule-based movement	14278	7018	110	2.50654	14	7.48331	ellipse	0.00025	FALSE	7018	612	14
1771	0.0392	response to gamma radiation	14278	10332	27	1.40724	14	4.47214	ellipse	0.00524	FALSE	10332	612	5

## Sheet: 135 DIV WGCNA - M17
SUID	adjustedPValue_135 DIV WGCNA BINGO M17	description_135 DIV WGCNA BINGO M17	N_135 DIV WGCNA BINGO M17	name	nn_135 DIV WGCNA BINGO M17	nodeFillColor_135 DIV WGCNA BINGO M17	nodeFontSize_135 DIV WGCNA BINGO M17	nodeSize_135 DIV WGCNA BINGO M17	nodeType_135 DIV WGCNA BINGO M17	pValue_135 DIV WGCNA BINGO M17	selected	shared name	X_135 DIV WGCNA BINGO M17	xx_135 DIV WGCNA BINGO M17
3803	0.136	regulation of steroid metabolic process	14290	19218	45	0.867959	14	4	ellipse	0.00809	FALSE	19218	253	4
3804	0.0579	regulation of cholesterol metabolic process	14290	90181	13	1.23757	14	3.4641	ellipse	0.00138	FALSE	90181	253	3
3805	0.175	regulation of molecular function	14290	65009	1061	0.757868	14	10.583	ellipse	0.0219	FALSE	65009	253	28
3806	0.0267	positive regulation of molecular function	14290	44093	638	1.57391	14	9.79796	ellipse	0.000419	FALSE	44093	253	24
3807	0.504	regulation of cell migration	14290	30334	216	0.297668	14	4.47214	ellipse	0.336	FALSE	30334	253	5
3808	0.21	negative regulation of cell migration	14290	30336	67	0.677895	14	4	ellipse	0.0309	FALSE	30336	253	4
3809	0.156	multicellular organismal development	14290	7275	2968	0.806727	14	16.4924	ellipse	0.0113	FALSE	7275	253	68
3810	0.107	system development	14290	48731	2418	0.968994	14	15.3623	ellipse	0.0052	FALSE	48731	253	59
3811	0.156	regulation of biological quality	14290	65008	1541	0.806727	14	12.49	ellipse	0.0138	FALSE	65008	253	39
3812	0.0629	regulation of anatomical structure size	14290	90066	317	1.20115	14	7.48331	ellipse	0.00158	FALSE	90066	253	14
3813	0.139	biological regulation	14290	65007	6936	0.856748	14	23.8328	ellipse	0.00879	FALSE	65007	253	142
3814	0.21	regulation of biological process	14290	50789	6550	0.677895	14	22.891	ellipse	0.0323	FALSE	50789	253	131
3815	0.21	metabolic process	14290	8152	5954	0.677895	14	21.9089	ellipse	0.0355	FALSE	8152	253	120
3816	0.332	primary metabolic process	14290	44238	5283	0.479267	14	20.2978	ellipse	0.12	FALSE	44238	253	103
3817	0.974	regulation of metabolic process	14290	19222	3918	0.0116484	14	15.2315	ellipse	0.956	FALSE	19222	253	58
3818	0.265	organelle organization	14290	6996	1381	0.577561	14	11.3137	ellipse	0.069	FALSE	6996	253	32
3819	0.00204	vacuole organization	14290	7033	44	2.68972	14	5.2915	ellipse	1.1e-05	FALSE	7033	253	7
3820	0.151	regulation of lipid metabolic process	14290	19216	134	0.820254	14	5.2915	ellipse	0.00984	FALSE	19216	253	7
3821	0.156	regulation of cellular process	14290	50794	6221	0.806727	14	22.6274	ellipse	0.0134	FALSE	50794	253	128
3822	0.0872	negative regulation of cellular process	14290	48523	1842	1.05949	14	13.8564	ellipse	0.00359	FALSE	48523	253	48
3823	1	biological_process	14290	8150	14290	0	14	31.8119	ellipse	1	FALSE	8150	253	253
3824	0.0105	signaling	14290	23052	3126	1.97888	14	18	ellipse	0.000107	FALSE	23052	253	81
3825	0.0851	regulation of nucleocytoplasmic transport	14290	46822	82	1.06998	14	4.89898	ellipse	0.00331	FALSE	46822	253	6
3826	0.0639	positive regulation of nucleocytoplasmic transport	14290	46824	30	1.19471	14	4	ellipse	0.00183	FALSE	46824	253	4
3827	0.00479	programmed cell death	14290	12501	577	2.31926	14	10	ellipse	3.44e-05	FALSE	12501	253	25
3828	0.00383	apoptosis	14290	6915	567	2.41664	14	10	ellipse	2.58e-05	FALSE	6915	253	25
3829	0.483	regulation of cellular localization	14290	60341	305	0.316123	14	5.2915	ellipse	0.296	FALSE	60341	253	7
3830	0.131	regulation of intracellular transport	14290	32386	97	0.883609	14	4.89898	ellipse	0.0075	FALSE	32386	253	6
3831	0.993	regulation of primary metabolic process	14290	80090	3554	0.00311801	14	14	ellipse	0.985	FALSE	80090	253	49
3832	0.449	regulation of cellular component movement	14290	51270	239	0.347941	14	4.89898	ellipse	0.25	FALSE	51270	253	6
3833	0.045	catabolic process	14290	9056	1006	1.34635	14	11.3137	ellipse	0.000897	FALSE	9056	253	32
3834	0.0782	cellular catabolic process	14290	44248	776	1.10659	14	10	ellipse	0.00281	FALSE	44248	253	25
3835	0.0629	regulation of steroid biosynthetic process	14290	50810	29	1.20115	14	4	ellipse	0.00161	FALSE	50810	253	4
3836	0.0337	regulation of cholesterol biosynthetic process	14290	45540	10	1.4719	14	3.4641	ellipse	0.0006	FALSE	45540	253	3
3837	0.0354	positive regulation of protein import into nucleus	14290	42307	23	1.4504	14	4	ellipse	0.000652	FALSE	42307	253	4
3838	0.349	cellular metabolic process	14290	44237	4986	0.457665	14	19.6977	ellipse	0.137	FALSE	44237	253	97
3839	0.21	regulation of protein localization	14290	32880	172	0.677895	14	5.2915	ellipse	0.0335	FALSE	32880	253	7
3840	0.162	regulation of establishment of protein localization	14290	70201	153	0.78992	14	5.2915	ellipse	0.0192	FALSE	70201	253	7
3841	0.00348	positive regulation of cellular process	14290	48522	2005	2.45823	14	15.4919	ellipse	2.19e-05	FALSE	48522	253	60
3842	0.0775	regulation of intracellular protein transport	14290	33157	79	1.11096	14	4.89898	ellipse	0.00274	FALSE	33157	253	6
3843	0.125	positive regulation of intracellular protein transport	14290	90316	43	0.903087	14	4	ellipse	0.00689	FALSE	90316	253	4
3844	0.000826	death	14290	16265	703	3.08289	14	11.1355	ellipse	2.58e-06	FALSE	16265	253	31
3845	0.000826	cell death	14290	8219	698	3.08289	14	11.1355	ellipse	2.23e-06	FALSE	8219	253	31
3846	0.002	positive regulation of intracellular protein kinase cascade	14290	10740	222	2.69904	14	7.74597	ellipse	9.86e-06	FALSE	10740	253	15
3847	0.0005	positive regulation of I-kappaB kinase/NF-kappaB cascade	14290	43123	115	3.30082	14	6.9282	ellipse	8.97e-07	FALSE	43123	253	12
3848	0.0709	cellular process	14290	9987	9360	1.14936	14	27.3496	ellipse	0.00235	FALSE	9987	253	187
3849	0.0819	cellular component organization	14290	16043	2559	1.08647	14	15.8745	ellipse	0.00305	FALSE	16043	253	63
3850	0.139	positive regulation of intracellular transport	14290	32388	46	0.856748	14	4	ellipse	0.00874	FALSE	32388	253	4
3851	0.0539	regulation of cell communication	14290	10646	1154	1.26854	14	11.8322	ellipse	0.00118	FALSE	10646	253	35
3852	0.21	immune system process	14290	2376	948	0.677895	14	10	ellipse	0.0298	FALSE	2376	253	25
3853	0.000196	antigen processing and presentation	14290	19882	60	3.70828	14	6.32456	ellipse	8.78e-08	FALSE	19882	253	10
3854	0.576	regulation of locomotion	14290	40012	241	0.239434	14	4.47214	ellipse	0.424	FALSE	40012	253	5
3855	0.113	regulation of protein import into nucleus	14290	42306	65	0.947229	14	4.47214	ellipse	0.00582	FALSE	42306	253	5
3856	0.00597	signaling process	14290	23046	2155	2.22374	14	15.748	ellipse	5.09e-05	FALSE	23046	253	62
3857	0.00597	signal transmission	14290	23060	2155	2.22374	14	15.748	ellipse	5.09e-05	FALSE	23060	253	62
3858	0.0194	antigen processing and presentation of endogenous antigen	14290	19883	8	1.71147	14	3.4641	ellipse	0.000288	FALSE	19883	253	3
3859	0.0157	regulation of intracellular protein kinase cascade	14290	10627	323	1.80301	14	8	ellipse	0.000212	FALSE	10627	253	16
3860	0.107	regulation of localization	14290	32879	727	0.972237	14	9.59166	ellipse	0.00512	FALSE	32879	253	23
3861	0.0982	regulation of transport	14290	51049	513	1.00788	14	8.48528	ellipse	0.00458	FALSE	51049	253	18
3862	0.0639	negative regulation of biological process	14290	48519	2018	1.19471	14	14.5602	ellipse	0.0018	FALSE	48519	253	53
3863	0.222	negative regulation of locomotion	14290	40013	72	0.653767	14	4	ellipse	0.0387	FALSE	40013	253	4
3864	0.0709	localization	14290	51179	2982	1.14936	14	16.9706	ellipse	0.00235	FALSE	51179	253	72
3865	0.0337	macromolecule localization	14290	33036	1111	1.4719	14	11.8322	ellipse	0.000605	FALSE	33036	253	35
3866	0.222	negative regulation of cellular component movement	14290	51271	72	0.653767	14	4	ellipse	0.0387	FALSE	51271	253	4
3867	0.21	organ development	14290	48513	1791	0.677895	14	12.9615	ellipse	0.0339	FALSE	48513	253	42
3868	0.763	tissue development	14290	9888	750	0.117578	14	6.9282	ellipse	0.682	FALSE	9888	253	12
3869	0.241	regulation of protein transport	14290	51223	145	0.617583	14	4.89898	ellipse	0.0442	FALSE	51223	253	6
3870	0.265	positive regulation of protein transport	14290	51222	85	0.577561	14	4	ellipse	0.064	FALSE	51222	253	4
3871	0.00919	growth	14290	40007	208	2.03687	14	7.2111	ellipse	8.65e-05	FALSE	40007	253	13
3872	0.0328	cell growth	14290	16049	58	1.48456	14	4.89898	ellipse	0.000544	FALSE	16049	253	6
3873	0.045	adipose tissue development	14290	60612	3	1.34635	14	2.82843	ellipse	0.000926	FALSE	60612	253	2
3874	0.000465	positive regulation of signal transduction	14290	9967	276	3.33215	14	8.7178	ellipse	4.76e-07	FALSE	9967	253	19
3875	0.0194	regulation of signaling process	14290	23051	778	1.71147	14	10.583	ellipse	0.000284	FALSE	23051	253	28
3876	0.0337	regulation of signal transduction	14290	9966	773	1.4719	14	10.3923	ellipse	0.000582	FALSE	9966	253	27
3877	0.00597	positive regulation of cell communication	14290	10647	413	2.22374	14	8.94427	ellipse	4.74e-05	FALSE	10647	253	20
3878	0.0153	regulation of signaling pathway	14290	35466	1003	1.81419	14	11.6619	ellipse	0.000193	FALSE	35466	253	34
3879	0.045	lipid metabolic process	14290	6629	834	1.34635	14	10.583	ellipse	0.000849	FALSE	6629	253	28
3880	0.0508	anatomical structure development	14290	48856	2652	1.29388	14	16.3707	ellipse	0.00109	FALSE	48856	253	67
3881	0.0838	positive regulation of transport	14290	51050	270	1.07676	14	6.9282	ellipse	0.00319	FALSE	51050	253	12
3882	0.00248	positive regulation of signaling pathway	14290	35468	380	2.60502	14	8.94427	ellipse	1.45e-05	FALSE	35468	253	20
3883	0.0306	regulation of lipid biosynthetic process	14290	46890	57	1.51369	14	4.89898	ellipse	0.000495	FALSE	46890	253	6
3884	0.172	regulation of epithelial cell migration	14290	10632	13	0.763464	14	2.82843	ellipse	0.0214	FALSE	10632	253	2
3885	0.045	negative regulation of epithelial cell migration	14290	10633	3	1.34635	14	2.82843	ellipse	0.000926	FALSE	10633	253	2
3886	0.153	regulation of catalytic activity	14290	50790	906	0.814619	14	10.198	ellipse	0.0103	FALSE	50790	253	26
3887	0.0148	signal transduction	14290	7165	1877	1.83063	14	14.6969	ellipse	0.000179	FALSE	7165	253	54
3888	0.0118	positive regulation of catalytic activity	14290	43085	553	1.9292	14	9.59166	ellipse	0.000132	FALSE	43085	253	23
3889	0.000826	regulation of I-kappaB kinase/NF-kappaB cascade	14290	43122	127	3.08289	14	6.9282	ellipse	2.59e-06	FALSE	43122	253	12
3890	0.000465	positive regulation of signaling process	14290	23056	281	3.33215	14	8.7178	ellipse	6.26e-07	FALSE	23056	253	19
3891	0.997	regulation of biosynthetic process	14290	9889	3045	0.00118017	14	12.49	ellipse	0.993	FALSE	9889	253	39
3892	0.0265	carbohydrate metabolic process	14290	5975	522	1.57596	14	9.16515	ellipse	0.000405	FALSE	5975	253	21
3893	0.156	developmental process	14290	32502	3231	0.806727	14	17.088	ellipse	0.0117	FALSE	32502	253	73
3894	0.00096	positive regulation of biological process	14290	48518	2208	3.0176	14	16.3707	ellipse	3.72e-06	FALSE	48518	253	67
3895	0.0174	antigen processing and presentation of peptide or polysaccharide antigen via MHC class II	14290	2504	18	1.76022	14	4	ellipse	0.000241	FALSE	2504	253	4
3896	0.0118	regulation of programmed cell death	14290	43067	860	1.9292	14	11.1355	ellipse	0.000128	FALSE	43067	253	31
3897	0.0105	regulation of apoptosis	14290	42981	852	1.97888	14	11.1355	ellipse	0.000108	FALSE	42981	253	31
3898	0.265	multicellular organismal process	14290	32501	4370	0.577561	14	18.868	ellipse	0.064	FALSE	32501	253	89
3899	0.00741	lysosome organization	14290	7040	25	2.13004	14	4.47214	ellipse	6.65e-05	FALSE	7040	253	5
3900	0.575	system process	14290	3008	1505	0.240381	14	10.583	ellipse	0.42	FALSE	3008	253	28
3901	0.0155	muscle system process	14290	3012	168	1.80969	14	6.63325	ellipse	0.000202	FALSE	3012	253	11
3902	0.00096	antigen processing and presentation of peptide antigen	14290	48002	25	3.0176	14	4.89898	ellipse	3.88e-06	FALSE	48002	253	6
3903	0.00194	antigen processing and presentation of peptide antigen via MHC class I	14290	2474	17	2.71246	14	4.47214	ellipse	8.69e-06	FALSE	2474	253	5
3904	0.156	regulation of cellular component size	14290	32535	283	0.806727	14	6.63325	ellipse	0.0122	FALSE	32535	253	11
3905	0.0127	regulation of cell death	14290	10941	867	1.89561	14	11.1355	ellipse	0.000148	FALSE	10941	253	31
3906	0.156	regulation of multicellular organismal process	14290	51239	1067	0.806727	14	10.7703	ellipse	0.0138	FALSE	51239	253	29
3907	0.0639	regulation of cell size	14290	8361	219	1.19471	14	6.63325	ellipse	0.00183	FALSE	8361	253	11
3908	0.045	autophagy	14290	6914	43	1.34635	14	4.47214	ellipse	0.000929	FALSE	6914	253	5

## Sheet: 135 DIV WGCNA - M24
SUID	adjustedPValue_135 DIV WGCNA BINGO M24	description_135 DIV WGCNA BINGO M24	N_135 DIV WGCNA BINGO M24	name	nn_135 DIV WGCNA BINGO M24	nodeFillColor_135 DIV WGCNA BINGO M24	nodeFontSize_135 DIV WGCNA BINGO M24	nodeSize_135 DIV WGCNA BINGO M24	nodeType_135 DIV WGCNA BINGO M24	pValue_135 DIV WGCNA BINGO M24	selected	shared name	X_135 DIV WGCNA BINGO M24	xx_135 DIV WGCNA BINGO M24
166	0.0372	luteolysis	14304	1554	5	1.42942	14	2	ellipse	0.00802	FALSE	1554	23	1
167	0.0457	mesenchymal-epithelial cell signaling	14304	60638	8	1.34051	14	2	ellipse	0.0128	FALSE	60638	23	1
168	0.0457	establishment of tissue polarity	14304	7164	8	1.34051	14	2	ellipse	0.0128	FALSE	7164	23	1
169	0.084	sex differentiation	14304	7548	175	1.07597	14	2.82843	ellipse	0.0318	FALSE	7548	23	2
170	0.0434	morphogenesis of an epithelial sheet	14304	2011	7	1.36236	14	2	ellipse	0.0112	FALSE	2011	23	1
171	0.0457	trachea development	14304	60438	8	1.34051	14	2	ellipse	0.0128	FALSE	60438	23	1
172	0.0338	lung-associated mesenchyme development	14304	60484	3	1.47118	14	2	ellipse	0.00482	FALSE	60484	23	1
173	0.0588	oxidation reduction	14304	55114	647	1.23047	14	4	ellipse	0.0185	FALSE	55114	23	4
174	0.476	regulation of cell proliferation	14304	42127	848	0.322536	14	2.82843	ellipse	0.399	FALSE	42127	23	2
175	0.0328	facial nucleus development	14304	21754	2	1.48385	14	2	ellipse	0.00321	FALSE	21754	23	1
176	0.0235	cell-cell signaling involved in mammary gland development	14304	60764	1	1.62973	14	2	ellipse	0.00161	FALSE	60764	23	1
177	0.221	developmental maturation	14304	21700	98	0.654977	14	2	ellipse	0.146	FALSE	21700	23	1
178	0.0366	rhombomere 3 development	14304	21569	4	1.43671	14	2	ellipse	0.00642	FALSE	21569	23	1
179	0.154	cell recognition	14304	8037	55	0.813578	14	2	ellipse	0.0849	FALSE	8037	23	1
180	0.0457	neural nucleus development	14304	48857	8	1.34051	14	2	ellipse	0.0128	FALSE	48857	23	1
181	0.0372	female sex differentiation	14304	46660	83	1.42942	14	2.82843	ellipse	0.00778	FALSE	46660	23	2
182	0.0372	definitive hemopoiesis	14304	60216	5	1.42942	14	2	ellipse	0.00802	FALSE	60216	23	1
183	0.395	hemopoiesis	14304	30097	233	0.403096	14	2	ellipse	0.315	FALSE	30097	23	1
184	0.0646	positive regulation of nitrogen compound metabolic process	14304	51173	677	1.18984	14	4	ellipse	0.0215	FALSE	51173	23	4
185	0.0366	female gonad development	14304	8585	72	1.43671	14	2.82843	ellipse	0.0059	FALSE	8585	23	2
186	0.0328	glossopharyngeal nerve morphogenesis	14304	21615	2	1.48385	14	2	ellipse	0.00321	FALSE	21615	23	1
187	0.169	mesenchyme development	14304	60485	64	0.772373	14	2	ellipse	0.0981	FALSE	60485	23	1
188	0.211	reproduction	14304	3	810	0.676401	14	3.4641	ellipse	0.138	FALSE	3	23	3
189	0.24	respiratory system development	14304	60541	113	0.619971	14	2	ellipse	0.167	FALSE	60541	23	1
190	0.0372	development of primary female sexual characteristics	14304	46545	78	1.42942	14	2.82843	ellipse	0.0069	FALSE	46545	23	2
191	0.919	signal transmission	14304	23060	2157	0.0367738	14	2.82843	ellipse	0.882	FALSE	23060	23	2
192	0.0167	nerve development	14304	21675	28	1.77617	14	2.82843	ellipse	0.000911	FALSE	21675	23	2
193	2e-06	chordate embryonic development	14304	43009	360	5.69833	14	5.65685	ellipse	5.25e-08	FALSE	43009	23	8
194	2.03e-06	embryonic development ending in birth or egg hatching	14304	9792	364	5.6934	14	5.65685	ellipse	5.72e-08	FALSE	9792	23	8
195	0.203	regulation of epithelial cell proliferation	14304	50678	85	0.692194	14	2	ellipse	0.128	FALSE	50678	23	1
196	0.662	carboxylic acid metabolic process	14304	19752	563	0.179204	14	2	ellipse	0.603	FALSE	19752	23	1
197	0.05	electron transport chain	14304	22900	115	1.30093	14	2.82843	ellipse	0.0145	FALSE	22900	23	2
198	0.0334	regulation of cell-substrate adhesion	14304	10810	54	1.47666	14	2.82843	ellipse	0.00336	FALSE	10810	23	2
199	0.068	regulation of cell adhesion	14304	30155	148	1.16738	14	2.82843	ellipse	0.0233	FALSE	30155	23	2
200	0.0366	rhombomere 5 development	14304	21571	4	1.43671	14	2	ellipse	0.00642	FALSE	21571	23	1
201	0.0855	central nervous system development	14304	7417	443	1.06783	14	3.4641	ellipse	0.033	FALSE	7417	23	3
202	0.309	regulation of cellular component biogenesis	14304	44087	158	0.509889	14	2	ellipse	0.226	FALSE	44087	23	1
203	4.39e-09	anterior/posterior pattern formation	14304	9952	147	8.35798	14	5.65685	ellipse	4.42e-11	FALSE	9952	23	8
204	0.27	regulation of homeostatic process	14304	32844	133	0.569339	14	2	ellipse	0.193	FALSE	32844	23	1
205	0.0235	intestinal epithelial cell maturation	14304	60574	1	1.62973	14	2	ellipse	0.00161	FALSE	60574	23	1
206	0.0328	columnar/cuboidal epithelial cell maturation	14304	2069	2	1.48385	14	2	ellipse	0.00321	FALSE	2069	23	1
207	0.0328	positive regulation of transcription from RNA polymerase II promoter	14304	45944	388	1.48385	14	4	ellipse	0.00314	FALSE	45944	23	4
208	0.0366	regulation of transcription from RNA polymerase II promoter	14304	6357	747	1.43671	14	4.47214	ellipse	0.00588	FALSE	6357	23	5
209	0.118	regulation of epithelial cell differentiation	14304	30856	33	0.928848	14	2	ellipse	0.0518	FALSE	30856	23	1
210	0.0457	anatomical structure arrangement	14304	48532	8	1.34051	14	2	ellipse	0.0128	FALSE	48532	23	1
211	0.0338	rhombomere 4 development	14304	21570	3	1.47118	14	2	ellipse	0.00482	FALSE	21570	23	1
212	0.0434	rhombomere development	14304	21546	7	1.36236	14	2	ellipse	0.0112	FALSE	21546	23	1
213	0.0407	regulation of monocyte differentiation	14304	45655	6	1.39047	14	2	ellipse	0.00961	FALSE	45655	23	1
214	0.143	regulation of myeloid leukocyte differentiation	14304	2761	47	0.844568	14	2	ellipse	0.073	FALSE	2761	23	1
215	0.0407	negative regulation of erythrocyte differentiation	14304	45647	6	1.39047	14	2	ellipse	0.00961	FALSE	45647	23	1
216	0.084	regulation of erythrocyte differentiation	14304	45646	20	1.07597	14	2	ellipse	0.0317	FALSE	45646	23	1
217	0.0328	negative regulation of monocyte differentiation	14304	45656	2	1.48385	14	2	ellipse	0.00321	FALSE	45656	23	1
218	0.123	neuron projection development	14304	31175	244	0.908654	14	2.82843	ellipse	0.058	FALSE	31175	23	2
219	0.122	mammary gland epithelium development	14304	61180	36	0.912541	14	2	ellipse	0.0564	FALSE	61180	23	1
220	0.0328	multicellular organismal process	14304	32501	4375	1.48385	14	7.48331	ellipse	0.00254	FALSE	32501	23	14
221	0.147	synaptic transmission	14304	7268	288	0.831998	14	2.82843	ellipse	0.0775	FALSE	7268	23	2
222	0.0366	cellular component movement	14304	6928	474	1.43671	14	4	ellipse	0.00639	FALSE	6928	23	4
223	0.0338	regulation of biosynthetic process	14304	9889	3045	1.47118	14	6.63325	ellipse	0.00416	FALSE	9889	23	11
224	0.121	metencephalon development	14304	22037	35	0.917683	14	2	ellipse	0.0548	FALSE	22037	23	1
225	0.0366	negative regulation of epidermis development	14304	45683	4	1.43671	14	2	ellipse	0.00642	FALSE	45683	23	1
226	0.0372	olfactory bulb interneuron development	14304	21891	5	1.42942	14	2	ellipse	0.00802	FALSE	21891	23	1
227	0.228	respiratory tube development	14304	30323	105	0.641629	14	2	ellipse	0.156	FALSE	30323	23	1
228	0.0338	bronchiole development	14304	60435	3	1.47118	14	2	ellipse	0.00482	FALSE	60435	23	1
229	0.175	transmission of nerve impulse	14304	19226	342	0.758082	14	2.82843	ellipse	0.104	FALSE	19226	23	2
230	0.0457	mammary gland epithelial cell differentiation	14304	60644	8	1.34051	14	2	ellipse	0.0128	FALSE	60644	23	1
231	0.321	epithelial cell differentiation	14304	30855	168	0.4937	14	2	ellipse	0.238	FALSE	30855	23	1
232	0.0644	positive regulation of macromolecule biosynthetic process	14304	10557	675	1.19142	14	4	ellipse	0.0213	FALSE	10557	23	4
233	0.0338	trachea cartilage development	14304	60534	3	1.47118	14	2	ellipse	0.00482	FALSE	60534	23	1
234	0.21	negative regulation of immune system process	14304	2683	91	0.678153	14	2	ellipse	0.137	FALSE	2683	23	1
235	0.222	regulation of immune system process	14304	2682	424	0.653428	14	2.82843	ellipse	0.148	FALSE	2682	23	2
236	0.0859	regulation of epidermis development	14304	45682	22	1.06602	14	2	ellipse	0.0348	FALSE	45682	23	1
237	0.119	positive regulation of biological process	14304	48518	2208	0.923209	14	5.2915	ellipse	0.0528	FALSE	48518	23	7
238	0.122	respiratory gaseous exchange	14304	7585	36	0.912541	14	2	ellipse	0.0564	FALSE	7585	23	1
239	0.0434	olfactory bulb interneuron differentiation	14304	21889	7	1.36236	14	2	ellipse	0.0112	FALSE	21889	23	1
240	0.0662	olfactory bulb development	14304	21772	14	1.17917	14	2	ellipse	0.0223	FALSE	21772	23	1
241	0.0338	specification of organ position	14304	10159	3	1.47118	14	2	ellipse	0.00482	FALSE	10159	23	1
242	0.0434	negative regulation of leukocyte migration	14304	2686	7	1.36236	14	2	ellipse	0.0112	FALSE	2686	23	1
243	4.39e-09	embryonic skeletal system development	14304	48706	82	8.35798	14	5.2915	ellipse	3.57e-11	FALSE	48706	23	7
244	1.16e-06	skeletal system development	14304	1501	332	5.93623	14	5.65685	ellipse	2.8e-08	FALSE	1501	23	8
245	0.0499	negative regulation of epithelial cell differentiation	14304	30857	9	1.30201	14	2	ellipse	0.0144	FALSE	30857	23	1
246	0.0372	mitochondrial electron transport, ubiquinol to cytochrome c	14304	6122	5	1.42942	14	2	ellipse	0.00802	FALSE	6122	23	1
247	0.79	localization	14304	51179	2984	0.102328	14	4	ellipse	0.738	FALSE	51179	23	4
248	0.389	neurological system process	14304	50877	1208	0.409812	14	3.4641	ellipse	0.307	FALSE	50877	23	3
249	0.0535	regulation of receptor biosynthetic process	14304	10869	10	1.27151	14	2	ellipse	0.016	FALSE	10869	23	1
250	0.0969	neuron projection morphogenesis	14304	48812	199	1.01382	14	2.82843	ellipse	0.0402	FALSE	48812	23	2
251	0.068	regulation of synaptogenesis	14304	51963	15	1.16738	14	2	ellipse	0.0239	FALSE	51963	23	1
252	0.0372	positive regulation of RNA metabolic process	14304	51254	506	1.42942	14	4	ellipse	0.00803	FALSE	51254	23	4
253	0.127	positive regulation of macromolecule metabolic process	14304	10604	941	0.896555	14	4	ellipse	0.0606	FALSE	10604	23	4
254	0.919	signaling process	14304	23046	2157	0.0367738	14	2.82843	ellipse	0.882	FALSE	23046	23	2
255	0.267	bone development	14304	60348	131	0.572823	14	2	ellipse	0.191	FALSE	60348	23	1
256	0.0338	regulation of cellular biosynthetic process	14304	31326	3021	1.47118	14	6.63325	ellipse	0.0039	FALSE	31326	23	11
257	0.0328	inner ear morphogenesis	14304	42472	53	1.48385	14	2.82843	ellipse	0.00324	FALSE	42472	23	2
258	0.0372	positive regulation of receptor biosynthetic process	14304	10870	5	1.42942	14	2	ellipse	0.00802	FALSE	10870	23	1
259	0.135	positive regulation of cellular metabolic process	14304	31325	966	0.8698	14	4	ellipse	0.0656	FALSE	31325	23	4
260	0.0372	axon midline choice point recognition	14304	16199	5	1.42942	14	2	ellipse	0.00802	FALSE	16199	23	1
261	0.0338	respiratory electron transport chain	14304	22904	65	1.47118	14	2.82843	ellipse	0.00484	FALSE	22904	23	2
262	0.0407	axon choice point recognition	14304	16198	6	1.39047	14	2	ellipse	0.00961	FALSE	16198	23	1
263	0.0407	axon guidance	14304	7411	93	1.39047	14	2.82843	ellipse	0.00968	FALSE	7411	23	2
264	0.0338	negative regulation of keratinocyte differentiation	14304	45617	3	1.47118	14	2	ellipse	0.00482	FALSE	45617	23	1
265	0.0366	actin filament severing	14304	51014	4	1.43671	14	2	ellipse	0.00642	FALSE	51014	23	1
266	0.0438	oxidative phosphorylation	14304	6119	102	1.35901	14	2.82843	ellipse	0.0116	FALSE	6119	23	2
267	0.0855	positive regulation of cellular process	14304	48522	2004	1.06783	14	5.2915	ellipse	0.0333	FALSE	48522	23	7
268	0.528	phosphorus metabolic process	14304	6793	949	0.277133	14	2.82843	ellipse	0.457	FALSE	6793	23	2
269	0.205	mammary gland development	14304	30879	87	0.688265	14	2	ellipse	0.131	FALSE	30879	23	1
270	0.135	cell-cell signaling	14304	7267	587	0.86914	14	3.4641	ellipse	0.0662	FALSE	7267	23	3
271	0.211	cell communication	14304	7154	812	0.675405	14	3.4641	ellipse	0.139	FALSE	7154	23	3
272	0.0117	thymus development	14304	48538	23	1.93203	14	2.82843	ellipse	0.000613	FALSE	48538	23	2
273	0.159	localization of cell	14304	51674	314	0.798118	14	2.82843	ellipse	0.0899	FALSE	51674	23	2
274	0.0438	tube development	14304	35295	297	1.35901	14	3.4641	ellipse	0.0115	FALSE	35295	23	3
275	0.0366	facial nerve morphogenesis	14304	21610	4	1.43671	14	2	ellipse	0.00642	FALSE	21610	23	1
276	0.00318	cranial nerve morphogenesis	14304	21602	11	2.49694	14	2.82843	ellipse	0.000135	FALSE	21602	23	2
277	0.0756	positive regulation of biosynthetic process	14304	9891	731	1.1215	14	4	ellipse	0.0276	FALSE	9891	23	4
278	0.15	reproductive developmental process	14304	3006	295	0.823884	14	2.82843	ellipse	0.0808	FALSE	3006	23	2
279	4.39e-09	embryonic organ morphogenesis	14304	48562	140	8.35798	14	5.65685	ellipse	2.98e-11	FALSE	48562	23	8
280	4.39e-09	embryonic morphogenesis	14304	48598	336	8.35798	14	6.32456	ellipse	3.91e-11	FALSE	48598	23	10
281	8.46e-07	organ morphogenesis	14304	9887	635	6.07246	14	6.32456	ellipse	1.88e-08	FALSE	9887	23	10
282	0.0366	facial nerve structural organization	14304	21612	4	1.43671	14	2	ellipse	0.00642	FALSE	21612	23	1
283	0.0372	cranial nerve structural organization	14304	21604	5	1.42942	14	2	ellipse	0.00802	FALSE	21604	23	1
284	0.141	regulation of cellular process	14304	50794	6224	0.85013	14	7.48331	ellipse	0.0714	FALSE	50794	23	14
285	0.907	cellular metabolic process	14304	44237	4990	0.0423632	14	4.89898	ellipse	0.867	FALSE	44237	23	6
286	0.144	cell migration	14304	16477	281	0.840875	14	2.82843	ellipse	0.0742	FALSE	16477	23	2
287	0.159	cell motility	14304	48870	314	0.798118	14	2.82843	ellipse	0.0899	FALSE	48870	23	2
288	0.0338	bone marrow development	14304	48539	3	1.47118	14	2	ellipse	0.00482	FALSE	48539	23	1
289	0.0372	hemopoietic or lymphoid organ development	14304	48534	259	1.42942	14	3.4641	ellipse	0.00795	FALSE	48534	23	3
290	0.662	oxoacid metabolic process	14304	43436	563	0.179204	14	2	ellipse	0.603	FALSE	43436	23	1
291	0.668	cellular ketone metabolic process	14304	42180	577	0.175501	14	2	ellipse	0.612	FALSE	42180	23	1
292	0.0372	positive regulation of transcription, DNA-dependent	14304	45893	500	1.42942	14	4	ellipse	0.0077	FALSE	45893	23	4
293	0.855	metabolic process	14304	8152	5959	0.0681817	14	5.65685	ellipse	0.81	FALSE	8152	23	8
294	0.0372	trachea morphogenesis	14304	60439	5	1.42942	14	2	ellipse	0.00802	FALSE	60439	23	1
295	0.0338	columnar/cuboidal epithelial cell development	14304	2066	3	1.47118	14	2	ellipse	0.00482	FALSE	2066	23	1
296	0.0565	columnar/cuboidal epithelial cell differentiation	14304	2065	11	1.24771	14	2	ellipse	0.0176	FALSE	2065	23	1
297	0.152	digestive tract development	14304	48565	54	0.816917	14	2	ellipse	0.0834	FALSE	48565	23	1
298	0.0457	malate metabolic process	14304	6108	8	1.34051	14	2	ellipse	0.0128	FALSE	6108	23	1
299	0.135	dicarboxylic acid metabolic process	14304	43648	42	0.8698	14	2	ellipse	0.0654	FALSE	43648	23	1
300	0.0338	negative regulation of epidermal cell differentiation	14304	45605	3	1.47118	14	2	ellipse	0.00482	FALSE	45605	23	1
301	0.23	neuron differentiation	14304	30182	442	0.639146	14	2.82843	ellipse	0.158	FALSE	30182	23	2
302	0.137	generation of neurons	14304	48699	594	0.863865	14	3.4641	ellipse	0.0681	FALSE	48699	23	3
303	0.21	reproductive process	14304	22414	807	0.677231	14	3.4641	ellipse	0.137	FALSE	22414	23	3
304	0.0691	rhythmic process	14304	48511	152	1.16043	14	2.82843	ellipse	0.0245	FALSE	48511	23	2
305	0.0565	lung epithelium development	14304	60428	11	1.24771	14	2	ellipse	0.0176	FALSE	60428	23	1
306	0.0499	regulation of primary metabolic process	14304	80090	3554	1.30201	14	6.63325	ellipse	0.0141	FALSE	80090	23	11
307	0.0628	regulation of cellular metabolic process	14304	31323	3736	1.20199	14	6.63325	ellipse	0.0205	FALSE	31323	23	11
308	0.000894	multicellular organismal development	14304	7275	2971	3.04857	14	7.48331	ellipse	3.25e-05	FALSE	7275	23	14
309	0.0597	regulation of keratinocyte differentiation	14304	45616	12	1.22414	14	2	ellipse	0.0191	FALSE	45616	23	1
310	0.068	regulation of epidermal cell differentiation	14304	45604	15	1.16738	14	2	ellipse	0.0239	FALSE	45604	23	1
311	0.00501	thyroid gland development	14304	30878	14	2.29974	14	2.82843	ellipse	0.000222	FALSE	30878	23	2
312	0.0372	endocrine system development	14304	35270	77	1.42942	14	2.82843	ellipse	0.00673	FALSE	35270	23	2
313	0.0235	lobar bronchus epithelium development	14304	60481	1	1.62973	14	2	ellipse	0.00161	FALSE	60481	23	1
314	0.00625	regulation of RNA metabolic process	14304	51252	1856	2.20429	14	6.32456	ellipse	0.000302	FALSE	51252	23	10
315	0.147	positive regulation of metabolic process	14304	9893	1018	0.833888	14	4	ellipse	0.0765	FALSE	9893	23	4
316	0.0372	cartilage development	14304	51216	77	1.42942	14	2.82843	ellipse	0.00673	FALSE	51216	23	2
317	0.0499	somatic stem cell division	14304	48103	9	1.30201	14	2	ellipse	0.0144	FALSE	48103	23	1
318	0.124	cell part morphogenesis	14304	32990	245	0.907372	14	2.82843	ellipse	0.0584	FALSE	32990	23	2
319	0.0366	ovulation cycle process	14304	22602	73	1.43671	14	2.82843	ellipse	0.00606	FALSE	22602	23	2
320	0.0372	ovulation cycle	14304	42698	80	1.42942	14	2.82843	ellipse	0.00724	FALSE	42698	23	2
321	0.0235	lung goblet cell differentiation	14304	60480	1	1.62973	14	2	ellipse	0.00161	FALSE	60480	23	1
322	0.0407	lung epithelial cell differentiation	14304	60487	6	1.39047	14	2	ellipse	0.00961	FALSE	60487	23	1
323	1.84e-09	embryonic skeletal system morphogenesis	14304	48704	60	8.73597	14	5.2915	ellipse	3.7e-12	FALSE	48704	23	7
324	3.95e-08	skeletal system morphogenesis	14304	48705	118	7.40371	14	5.2915	ellipse	4.77e-10	FALSE	48705	23	7
325	0.324	regulation of multicellular organismal process	14304	51239	1067	0.489352	14	3.4641	ellipse	0.244	FALSE	51239	23	3
326	0.173	negative regulation of cell migration	14304	30336	67	0.760942	14	2	ellipse	0.102	FALSE	30336	23	1
327	0.186	cell projection organization	14304	30030	363	0.730833	14	2.82843	ellipse	0.115	FALSE	30030	23	2
328	0.122	regulation of locomotion	14304	40012	241	0.912541	14	2.82843	ellipse	0.0567	FALSE	40012	23	2
329	0.0328	lobar bronchus development	14304	60482	2	1.48385	14	2	ellipse	0.00321	FALSE	60482	23	1
330	0.0366	bronchus development	14304	60433	4	1.43671	14	2	ellipse	0.00642	FALSE	60433	23	1
331	0.0235	intestinal epithelial cell development	14304	60576	1	1.62973	14	2	ellipse	0.00161	FALSE	60576	23	1
332	0.0366	intestinal epithelial cell differentiation	14304	60575	4	1.43671	14	2	ellipse	0.00642	FALSE	60575	23	1
333	0.0328	trachea cartilage morphogenesis	14304	60535	2	1.48385	14	2	ellipse	0.00321	FALSE	60535	23	1
334	0.0366	regulation of myeloid cell differentiation	14304	45637	75	1.43671	14	2.82843	ellipse	0.00639	FALSE	45637	23	2
335	0.0338	regulation of negative chemotaxis	14304	50923	3	1.47118	14	2	ellipse	0.00482	FALSE	50923	23	1
336	5.64e-08	regionalization	14304	3002	211	7.24871	14	5.65685	ellipse	7.96e-10	FALSE	3002	23	8
337	3.16e-07	pattern specification process	14304	7389	271	6.49993	14	5.65685	ellipse	5.74e-09	FALSE	7389	23	8
338	0.0858	nervous system development	14304	7399	1154	1.06662	14	4.47214	ellipse	0.0336	FALSE	7399	23	5
339	0.349	regulation of response to external stimulus	14304	32101	191	0.456914	14	2	ellipse	0.266	FALSE	32101	23	1
340	0.13	regulation of leukocyte migration	14304	2685	40	0.885909	14	2	ellipse	0.0624	FALSE	2685	23	1
341	0.379	regulation of cell migration	14304	30334	216	0.421137	14	2	ellipse	0.295	FALSE	30334	23	1
342	0.0848	locomotion	14304	40011	440	1.07151	14	3.4641	ellipse	0.0324	FALSE	40011	23	3
343	0.0848	axonogenesis	14304	7409	177	1.07151	14	2.82843	ellipse	0.0325	FALSE	7409	23	2
344	0.0912	cell morphogenesis involved in neuron differentiation	14304	48667	191	1.03983	14	2.82843	ellipse	0.0373	FALSE	48667	23	2
345	0.0338	myoblast migration	14304	51451	3	1.47118	14	2	ellipse	0.00482	FALSE	51451	23	1
346	0.0407	muscle cell migration	14304	14812	6	1.39047	14	2	ellipse	0.00961	FALSE	14812	23	1
347	0.441	phosphorylation	14304	16310	786	0.355275	14	2.82843	ellipse	0.363	FALSE	16310	23	2
348	0.528	phosphate metabolic process	14304	6796	949	0.277133	14	2.82843	ellipse	0.457	FALSE	6796	23	2
349	0.0328	anatomical structure formation involved in morphogenesis	14304	48646	375	1.48385	14	4	ellipse	0.00277	FALSE	48646	23	4
350	0.122	cell morphogenesis involved in differentiation	14304	904	241	0.912541	14	2.82843	ellipse	0.0567	FALSE	904	23	2
351	0.0338	regulation of nucleobase, nucleoside, nucleotide and nucleic acid metabolic process	14304	19219	3014	1.47118	14	6.63325	ellipse	0.00382	FALSE	19219	23	11
352	0.06	positive regulation of nucleobase, nucleoside, nucleotide and nucleic acid metabolic process	14304	45935	656	1.22159	14	4	ellipse	0.0194	FALSE	45935	23	4
353	0.33	negative regulation of cellular component organization	14304	51129	177	0.482018	14	2	ellipse	0.249	FALSE	51129	23	1
354	0.159	generation of precursor metabolites and energy	14304	6091	312	0.798118	14	2.82843	ellipse	0.0889	FALSE	6091	23	2
355	0.0338	negative regulation of synaptogenesis	14304	51964	3	1.47118	14	2	ellipse	0.00482	FALSE	51964	23	1
356	0.148	regulation of chemotaxis	14304	50920	51	0.830544	14	2	ellipse	0.0789	FALSE	50920	23	1
357	0.05	positive regulation of gene expression	14304	10628	603	1.30093	14	4	ellipse	0.0146	FALSE	10628	23	4
358	0.0328	regulation of gene expression	14304	10468	2928	1.48385	14	6.63325	ellipse	0.00301	FALSE	10468	23	11
359	0.175	regulation of behavior	14304	50795	69	0.756175	14	2	ellipse	0.105	FALSE	50795	23	1
360	0.0859	regulation of synapse structure and activity	14304	50803	22	1.06602	14	2	ellipse	0.0348	FALSE	50803	23	1
361	0.957	regulation of biological quality	14304	65008	1542	0.019298	14	2	ellipse	0.928	FALSE	65008	23	1
362	0.0668	development of primary sexual characteristics	14304	45137	146	1.17538	14	2.82843	ellipse	0.0228	FALSE	45137	23	2
363	0.135	negative regulation of cellular process	14304	48523	1844	0.86914	14	4.89898	ellipse	0.0663	FALSE	48523	23	6
364	0.165	negative regulation of biological process	14304	48519	2020	0.781352	14	4.89898	ellipse	0.0947	FALSE	48519	23	6
365	0.12	negative regulation of cell differentiation	14304	45596	234	0.921851	14	2.82843	ellipse	0.0538	FALSE	45596	23	2
366	0.123	regulation of cell differentiation	14304	45595	553	0.909687	14	3.4641	ellipse	0.0573	FALSE	45595	23	3
367	0.0328	negative regulation of negative chemotaxis	14304	50925	2	1.48385	14	2	ellipse	0.00321	FALSE	50925	23	1
368	0.0328	cartilage morphogenesis	14304	60536	2	1.48385	14	2	ellipse	0.00321	FALSE	60536	23	1
369	0.0407	tissue morphogenesis	14304	48729	275	1.39047	14	3.4641	ellipse	0.00936	FALSE	48729	23	3
370	0.0407	lung cell differentiation	14304	60479	6	1.39047	14	2	ellipse	0.00961	FALSE	60479	23	1
371	0.226	lung development	14304	30324	102	0.646784	14	2	ellipse	0.152	FALSE	30324	23	1
372	0.757	regulation of localization	14304	32879	727	0.120901	14	2	ellipse	0.699	FALSE	32879	23	1
373	0.00522	regulation of transcription, DNA-dependent	14304	6355	1807	2.28271	14	6.32456	ellipse	0.000242	FALSE	6355	23	10
374	0.0338	regulation of nitrogen compound metabolic process	14304	51171	3040	1.47118	14	6.63325	ellipse	0.0041	FALSE	51171	23	11
375	0.0569	gonad development	14304	8406	128	1.24495	14	2.82843	ellipse	0.0178	FALSE	8406	23	2
376	0.0761	reproductive structure development	14304	48608	163	1.11873	14	2.82843	ellipse	0.0279	FALSE	48608	23	2
377	0.156	negative regulation of response to external stimulus	14304	32102	56	0.807665	14	2	ellipse	0.0863	FALSE	32102	23	1
378	0.0855	autonomic nervous system development	14304	48483	21	1.06783	14	2	ellipse	0.0333	FALSE	48483	23	1
379	0.0565	negative regulation of behavior	14304	48521	11	1.24771	14	2	ellipse	0.0176	FALSE	48521	23	1
380	0.0539	epithelium development	14304	60429	337	1.26854	14	3.4641	ellipse	0.0162	FALSE	60429	23	3
381	0.0366	tissue development	14304	9888	750	1.43671	14	4.47214	ellipse	0.00598	FALSE	9888	23	5
382	0.0338	mitochondrial ATP synthesis coupled electron transport	14304	42775	57	1.47118	14	2.82843	ellipse	0.00374	FALSE	42775	23	2
383	0.0338	ATP synthesis coupled electron transport	14304	42773	57	1.47118	14	2.82843	ellipse	0.00374	FALSE	42773	23	2
384	0.0372	establishment of planar polarity	14304	1736	5	1.42942	14	2	ellipse	0.00802	FALSE	1736	23	1
385	5.73e-08	embryonic organ development	14304	48568	215	7.24199	14	5.65685	ellipse	9.24e-10	FALSE	48568	23	8
386	5.51e-07	embryonic development	14304	9790	601	6.25917	14	6.32456	ellipse	1.11e-08	FALSE	9790	23	10
387	0.0859	neuron recognition	14304	8038	22	1.06602	14	2	ellipse	0.0348	FALSE	8038	23	1
388	0.167	neuron development	14304	48666	326	0.778156	14	2.82843	ellipse	0.0958	FALSE	48666	23	2
389	0.0808	regulation of synapse organization	14304	50807	19	1.09267	14	2	ellipse	0.0301	FALSE	50807	23	1
390	0.649	regulation of cellular component organization	14304	51128	538	0.187726	14	2	ellipse	0.586	FALSE	51128	23	1
391	0.0597	stem cell division	14304	17145	12	1.22414	14	2	ellipse	0.0191	FALSE	17145	23	1
392	0.476	cell division	14304	51301	314	0.322536	14	2	ellipse	0.4	FALSE	51301	23	1
393	0.664	organic acid metabolic process	14304	6082	570	0.177802	14	2	ellipse	0.608	FALSE	6082	23	1
394	0.458	small molecule metabolic process	14304	44281	1370	0.338852	14	3.4641	ellipse	0.381	FALSE	44281	23	3
395	0.173	cellular component organization	14304	16043	2563	0.760942	14	5.2915	ellipse	0.102	FALSE	16043	23	7
396	0.179	negative regulation of cellular component movement	14304	51271	72	0.747337	14	2	ellipse	0.11	FALSE	51271	23	1
397	0.398	regulation of cellular component movement	14304	51270	239	0.400505	14	2	ellipse	0.321	FALSE	51270	23	1
398	0.0535	epithelial cell maturation	14304	2070	10	1.27151	14	2	ellipse	0.016	FALSE	2070	23	1
399	0.186	cell maturation	14304	48469	76	0.729437	14	2	ellipse	0.115	FALSE	48469	23	1
400	0.159	hindbrain development	14304	30902	58	0.798118	14	2	ellipse	0.0893	FALSE	30902	23	1
401	0.0407	regulation of macromolecule metabolic process	14304	60255	3377	1.39047	14	6.63325	ellipse	0.00952	FALSE	60255	23	11
402	0.379	cellular developmental process	14304	48869	1714	0.421146	14	4	ellipse	0.294	FALSE	48869	23	4
403	0.00218	developmental process	14304	32502	3234	2.66061	14	7.48331	ellipse	8.81e-05	FALSE	32502	23	14
404	0.0429	cellular respiration	14304	45333	96	1.36768	14	2.82843	ellipse	0.0103	FALSE	45333	23	2
405	0.0663	energy derivation by oxidation of organic compounds	14304	15980	145	1.17837	14	2.82843	ellipse	0.0225	FALSE	15980	23	2
406	0.112	reproductive process in a multicellular organism	14304	48609	511	0.952485	14	3.4641	ellipse	0.0472	FALSE	48609	23	3
407	0.112	multicellular organism reproduction	14304	32504	511	0.952485	14	3.4641	ellipse	0.0472	FALSE	32504	23	3
408	0.068	olfactory lobe development	14304	21988	15	1.16738	14	2	ellipse	0.0239	FALSE	21988	23	1
409	0.188	telencephalon development	14304	21537	77	0.726909	14	2	ellipse	0.117	FALSE	21537	23	1
410	0.0372	facial nerve development	14304	21561	5	1.42942	14	2	ellipse	0.00802	FALSE	21561	23	1
411	0.124	sensory organ development	14304	7423	246	0.906096	14	2.82843	ellipse	0.0588	FALSE	7423	23	2
412	0.000159	organ development	14304	48513	1792	3.79821	14	6.9282	ellipse	5.13e-06	FALSE	48513	23	12
413	0.269	immune system process	14304	2376	948	0.569535	14	3.4641	ellipse	0.193	FALSE	2376	23	3
414	0.0372	pons development	14304	21548	5	1.42942	14	2	ellipse	0.00802	FALSE	21548	23	1
415	0.00139	anatomical structure development	14304	48856	2655	2.85696	14	7.2111	ellipse	5.32e-05	FALSE	48856	23	13
416	0.15	neurogenesis	14304	22008	637	0.824154	14	3.4641	ellipse	0.0804	FALSE	22008	23	3
417	0.362	cell differentiation	14304	30154	1668	0.441695	14	4	ellipse	0.277	FALSE	30154	23	4
418	0.179	cellular component morphogenesis	14304	32989	352	0.747337	14	2.82843	ellipse	0.109	FALSE	32989	23	2
419	2.54e-06	anatomical structure morphogenesis	14304	9653	1218	5.59542	14	6.9282	ellipse	7.68e-08	FALSE	9653	23	12
420	0.0343	ear morphogenesis	14304	42471	66	1.46432	14	2.82843	ellipse	0.00498	FALSE	42471	23	2
421	0.261	negative regulation of response to stimulus	14304	48585	126	0.583163	14	2	ellipse	0.184	FALSE	48585	23	1
422	0.64	regulation of response to stimulus	14304	48583	524	0.194073	14	2	ellipse	0.576	FALSE	48583	23	1
423	0.119	cell projection morphogenesis	14304	48858	233	0.923209	14	2.82843	ellipse	0.0534	FALSE	48858	23	2
424	0.159	cell morphogenesis	14304	902	314	0.798118	14	2.82843	ellipse	0.0899	FALSE	902	23	2
425	0.312	forebrain development	14304	30900	161	0.506273	14	2	ellipse	0.229	FALSE	30900	23	1
426	0.154	brain development	14304	7420	303	0.81358	14	2.82843	ellipse	0.0845	FALSE	7420	23	2
427	0.0535	morphogenesis of a polarized epithelium	14304	1738	10	1.27151	14	2	ellipse	0.016	FALSE	1738	23	1
428	0.0338	morphogenesis of an epithelium	14304	2009	206	1.47118	14	3.4641	ellipse	0.00422	FALSE	2009	23	3
429	0.0209	regulation of transcription	14304	45449	2622	1.67981	14	6.63325	ellipse	0.00118	FALSE	45449	23	11
430	0.0328	regulation of macromolecule biosynthetic process	14304	10556	2877	1.48385	14	6.63325	ellipse	0.0026	FALSE	10556	23	11
431	0.0859	negative regulation of myeloid leukocyte differentiation	14304	2762	22	1.06602	14	2	ellipse	0.0348	FALSE	2762	23	1
432	0.023	negative regulation of myeloid cell differentiation	14304	45638	34	1.63828	14	2.82843	ellipse	0.00134	FALSE	45638	23	2
433	0.0434	respiratory system process	14304	3016	7	1.36236	14	2	ellipse	0.0112	FALSE	3016	23	1
434	0.302	system process	14304	3008	1506	0.520231	14	4	ellipse	0.218	FALSE	3008	23	4
435	0.0372	inner ear development	14304	48839	82	1.42942	14	2.82843	ellipse	0.0076	FALSE	48839	23	2
436	0.0436	ear development	14304	43583	101	1.36051	14	2.82843	ellipse	0.0113	FALSE	43583	23	2
437	0.0457	positive regulation of transcription	14304	45941	575	1.34051	14	4	ellipse	0.0124	FALSE	45941	23	4
438	0.0732	positive regulation of cellular biosynthetic process	14304	31328	720	1.13553	14	4	ellipse	0.0263	FALSE	31328	23	4
439	0.41	actin filament-based process	14304	30029	250	0.387683	14	2	ellipse	0.334	FALSE	30029	23	1
440	0.663	cellular process	14304	9987	9368	0.17842	14	7.74597	ellipse	0.606	FALSE	9987	23	15
441	0.0338	negative regulation of nervous system development	14304	51961	3	1.47118	14	2	ellipse	0.00482	FALSE	51961	23	1
442	0.0434	negative regulation of developmental process	14304	51093	289	1.36236	14	3.4641	ellipse	0.0107	FALSE	51093	23	3
443	0.0407	parathyroid gland development	14304	60017	6	1.39047	14	2	ellipse	0.00961	FALSE	60017	23	1
444	0.0921	gland development	14304	48732	193	1.03585	14	2.82843	ellipse	0.0381	FALSE	48732	23	2
445	0.0434	regulation of mammary gland epithelial cell proliferation	14304	33599	7	1.36236	14	2	ellipse	0.0112	FALSE	33599	23	1
446	0.941	signaling	14304	23052	3130	0.0263416	14	3.4641	ellipse	0.907	FALSE	23052	23	3
447	1	biological_process	14304	8150	14304	0	14	9.59166	ellipse	1	FALSE	8150	23	23
448	0.0434	preganglionic parasympathetic nervous system development	14304	21783	7	1.36236	14	2	ellipse	0.0112	FALSE	21783	23	1
449	0.0499	parasympathetic nervous system development	14304	48486	9	1.30201	14	2	ellipse	0.0144	FALSE	48486	23	1
450	0.0787	regulation of metabolic process	14304	19222	3919	1.10393	14	6.63325	ellipse	0.029	FALSE	19222	23	11
451	0.167	digestive system development	14304	55123	63	0.777372	14	2	ellipse	0.0966	FALSE	55123	23	1
452	0.177	regulation of biological process	14304	50789	6554	0.751362	14	7.48331	ellipse	0.108	FALSE	50789	23	14
453	0.238	biological regulation	14304	65007	6943	0.624272	14	7.48331	ellipse	0.165	FALSE	65007	23	14
454	0.0328	glossopharyngeal nerve development	14304	21563	2	1.48385	14	2	ellipse	0.00321	FALSE	21563	23	1
455	0.0101	cranial nerve development	14304	21545	21	1.99505	14	2.82843	ellipse	0.00051	FALSE	21545	23	2
456	0.39	regulation of nervous system development	14304	51960	227	0.409209	14	2	ellipse	0.308	FALSE	51960	23	1
457	0.205	regulation of developmental process	14304	50793	791	0.688102	14	3.4641	ellipse	0.131	FALSE	50793	23	3
458	0.0407	immune system development	14304	2520	275	1.39047	14	3.4641	ellipse	0.00936	FALSE	2520	23	3
459	0.000559	system development	14304	48731	2421	3.25271	14	7.2111	ellipse	1.92e-05	FALSE	48731	23	13
460	0.125	epithelial cell development	14304	2064	38	0.903692	14	2	ellipse	0.0594	FALSE	2064	23	1
461	0.148	cell development	14304	48468	632	0.830544	14	3.4641	ellipse	0.0789	FALSE	48468	23	3
462	0.0434	negative regulation of chemotaxis	14304	50922	7	1.36236	14	2	ellipse	0.0112	FALSE	50922	23	1
463	0.0366	negative regulation of locomotion	14304	40013	72	1.43671	14	2.82843	ellipse	0.0059	FALSE	40013	23	2
